# Supplementary material for: Identifying Subspace Gene Clusters from Microarray Data Using Low-Rank Representation
Source: PLoS One. 2013 Mar 19;8(3):e59377. doi: 10.1371/journal.pone.0059377 (PMC3602020; doi:10.1371/journal.pone.0059377)
Supplement: File S2 — The yeast dataset used in our experiment is supplied in this Supplementary File. (XLS) [file pone.0059377.s012.xls]

## Sheet: complete_dataset
YAL001C	1.53	-0.06	0.58	0.52	0.42	0.16	0.79		-0.6	-0.3	-0.78	-0.14	0.38	0.34	0.23	0.26	-1.8	-0.1	-0.17	0.3	0.6	0.9	0.71	0.5	0.49	1.06	0.25	0.96	-0.39	0.24	0.69	0.41	0.7	-0.16	-0.39	0.6	1.04	0.4	-0.04	0.36	0.23	-0.14	-0.09	0.15	-0.46	-0.05	0.32	-0.54	-0.28
YAL002W	-0.01	-0.3	0.23	0.01	-0.15	0.45	-0.04	0.14	-1.16	-0.14	-0.56	-0.13	0.77	0.77	-0.57	0.48	0.22	-0.08	-1.81	-0.46	-0.17	0.2	-0.18	-0.45	-0.4	1.35	0.81	1.21	0.52	0.02	-0.06	0.37	0	-0.38	-0.02	0.48	0	0.58	0.81	0.54	0.18	-0.11	0.03	0.1	-0.38	0.17	0.37	-0.05	0.13
YAL003W	0.15	-0.07	-0.25	-0.3	-1.12	-0.67	-0.15	-0.43	0.63	0.92	0.25	0.33	0.81	-0.12	-0.12	0.67	0.86	0.86		1.54	-0.3	0	-0.29	-0.74	0.15	0.59	0.15	0.34	0.23	0.5	0.52	0.25	0.86	0.53	0.51	0.25		-1.29	-1.79			-0.45	-0.64	0.01	-0.58	-0.51	-0.74	-1.32
YAL004W	0.24	0.76	0.2	0.34	0.11	0.07	0.01	0.36	0.4	-0.25	-0.45	0.09	-0.97	0.19	0.28	-1.81	-0.64	-0.49	-1.27	-0.95	-0.1	0.12	-0.1	0	-0.08	0.77	1.02	0.92	0.56	0.1	0.7	0.57	0.16	1.29	0.82	0.55	0.5	1.83	1.79	0.01	0.24	-0.67	-0.85	-0.42	-0.37	0.2	0.07	-0.01	-0.17
YAL005C	2.85	3.34							-1	-0.47	-0.66	-0.03	1.41	0.8	0	0.41	-0.14	-0.86	-0.79	-1.69		0			0	1.52	1.29	0.84	0.58	1.02	1.35	0.45	1.02	1.47	0.82	0.46	0.25	0.77	0.93			-0.58	-0.67	-0.18	-0.56	-0.01	0.25	-0.71	-0.49
YAL007C	-0.22	-0.12	-0.29	-0.51	-0.81	-0.47	0.28	-0.1	0.15	0.38	0.18	-0.27	0.12	-0.15	0.43	0.25	0.19	0.33	0.67	0.86	-0.56	-0.29	-0.36	-0.42	0.08	0.04	-0.04	0.15	0.38	-0.07	-0.1	-0.2	-0.03	-0.29	0.06	0.65	0.58	0.86	2.05	0.3	0.33	-0.29	-0.23	-0.15	-0.32	0.08	0.34	0.15	0
YAL008W	0.19	0.25	0.69	0.34	0.65	0.48			-0.47	-0.34	-0.49	-0.25	0.62	0.64	0.16	-1.29	0.21	-0.15	-1.12	0.25	0.11	0.86	0.46	0	0.6		1.36	3.14	0.48	0.75	1.3	0.78	1.73	0.69	0.83	0.98	0.51	0.62	-0.42			0.04	0.01	0.26	-0.51	0.2	0.25	-0.54
YAL009W	0.23	0.05	0.18	-0.15	-0.06	-0.19	-0.2		0.01	-0.4	-0.07	0.14	-0.04	0.14	-0.09	-0.69	-0.04	0.21	-1.34	-0.43	-0.15	0.05	-0.54	0.23	0.07	-0.86	-0.09	-0.67	0.73	-0.01	-0.04	0.36	-0.09	-0.63	-0.41	0.67	0.38	-0.7	-0.09	0.32	-0.18	-0.14	-0.01	0.64	-0.46	0.11	-0.48	-0.43	-0.46
YAL010C	0.03	-0.23	0.33		0.23	-0.2		0.29	-0.56	-0.2	-1	0.16	0.78	0.4	0.18	0.04	0.14	0.44	0.57	-0.58	-0.38	0.45	1.69	-0.49	-0.1		0.34	1.09	-0.01	0.36	0.32	0.75		0.3	0.73	0.95	1.09		1.81			-0.23	-0.25	-0.04	-0.47	0.11	0.45	-0.07
YAL011W	0.01	-0.12	0	-0.22		-0.34	0.45	-0.1	-0.1	0.24	-0.08	-0.04	-0.22	0.01	0.67	0.26	0.3	0.04	-1.29	0.77	-0.64	-0.6	-0.62	-0.32	-0.22	0.61	0.2	0.63	-0.45	0.12	0.61	0.49	-0.09	-0.84	0.91		-0.3	0.56	-0.01	-0.04	0.3						0.32	-0.43	0.1
YAL012W	0.21	0.03	0.18	-0.27	-0.32	0.62	0.46	-0.12	0.32	0.65	0.13	0.12	0.16	0.44	0.58	-0.79	-0.06	0.44	-1.84	1.04	-1.4	-0.29	-0.4	-0.97	0.16	0.57	0.1	0.72	0.46	0.16	-0.3	0.11	0.76	0.29	0.77			0.48	-0.2			-0.23	-0.2	0.08	-0.42	-0.42	-0.42	-0.79	-0.81
YAL013W	0.3	0.29	0.5	0.29		-0.01	0.21	0.07	-0.38	-0.06	-0.47	-0.36	0.23	-0.18	-0.1	0.28	-0.69	-0.74	-2.32	-0.45	-0.32	0.4	0	0.23	-0.09	0.04	0.25	0.59	-0.04	0.7	1.01	0.7	0.52	0.39	0.71				-0.94	-0.17				1
YAL014C	-0.03	-0.07	0.28	0.32	-0.27	-0.36	0.11	0.04	-0.04	0.11	0.56	0.49	0.66	0.48	-0.04	-0.15	0.6	0.15	1.5	0.53	-0.42	0.32	0.7	0.11	0.31	0.46	0.67	0.93	0.5	0.56	0.78	0.19	0.83	0.1	0.25	0.4	-0.32	0.65	-0.45	0.19	0.4	-0.6	-0.18	-0.43	-0.64	0.04	-0.09	-0.92	0.15
YAL015C	-0.25	0.58	0.77	0.28	0.32	0.65	0.77	0.46	-0.58	-0.32	-0.47	-0.6	-0.04	0.4	0.33	-0.84	-0.92	-0.45	-0.29	-0.67	-0.12	0.15	0.32	0.31	0.26	0.15	0.26	0.4	-0.1	0.34	0.5	0.58	0.72	0.57	0.77	0.48	0.32	1.1	0.7	0.33	0.32	-0.49	-0.29	-0.45	-0.58	0.07	0.29	0.03	0
YAL016W	0.11	0.04	0.75	0.82	0.21	-0.2	0.54	0.33	-0.18	0	0	0.5	0.5	0.48	-0.27	0.53	0.65	-0.04	0.11	0.18	0.15	0.8	0.52	0.44	0.5	0.97	0.87	0.82	0.26	0.57	1.08	0.41	0.83	0.12	0.33	0.89	0.7		0.54	0.63	0.34	-0.38	-0.23	-0.32	-0.6	0.31	0.88	0.65	0.72
YAL017W	0.24	0.31	0.95	0.12	0.18	0.69	0.39	0.47	-0.35	-0.44	-1.05	0.12	0.18	0.52	-0.38	-0.2	-1	0.66	-0.08	-0.12	0.41	0.66	0.67	0.42	0.19	1.09	1.05	0.61	-0.53	0.24	0.61	0.44	1.1	0.03	0.22	0.7	1.16	1.42	1.31	0.78	0.44	0.01	0.04	0.37	-0.26	0.25	0.66	0.45	0.57
YAL018C	-0.01	-0.15	0.15	0.04	-0.34	-0.06	0.03	-0.04	-0.45	-0.07	-0.2	0.57	0.39	0.44	0		-2.32	0.14	5.39		-0.3	0.36	-1.51	-0.42	-0.36	3.58	-0.38	0.2	0.11	-0.32	-0.94	0.58		-0.34		0.38			-0.89	0.53	0.51	-0.49	-0.07	-0.29	-0.51	-0.14	0.77		0.32
YAL019W	-0.22	-0.12	-0.92	-0.67	0.12	-0.17	-0.54	-0.34	-0.05	0.16	0	-0.16	-0.2	-0.02	-0.86	0.52	0.3	0.09	0.04	-0.12	-0.81	-0.42	-0.56	-0.64	0.82	0.19	0.03	1.27	0.41	-0.27	-0.16	-0.05	0.34	0.4	0.66	-0.36	0.11	-0.29	0.24	-0.08	0.15	-0.52	-0.26	-0.33	-0.51	-0.49	-0.23	-0.23	-0.36
YAL020C	-0.04	-0.29	0.48	0.32	0.14	0.53	0.46	0.16	-0.03	0.19	-0.14	0.3	0.21	0.69	0.24	0.47	-0.01	0.87	-0.55	-1.21	-0.69	0.01	0.05	-0.45	0.31	-0.12	0.04	1.83	-0.06	-0.23	-0.31	0.62	1.58	0.16	0.15	0.16	0.88	0.35	-0.79	-0.27	0.08	-0.5	0.02	-0.13	-0.46	-0.31	0.01	-0.84	-0.54
YAL021C	-0.3	0.22	0.02	-0.64	0.06	-0.04	-0.19	-0.32	0	0.12	-0.77	-0.18	-0.12	-0.03	0.14	-0.72	0.08	1.41	-0.06	1.33	-0.32	-0.1	-0.26	-0.35	-0.19	0.11	-0.11	0.3	0.76	-0.15	-0.58	-0.48	0.26	-0.67	0.63	0.22	0.69	0.04	0	-0.2	0.55	-0.28	-0.14	-0.25	-0.59	0.67	0.48	0.09	0.08
YAL022C	-0.15	-0.25	0.18	0.06	-0.15	-0.17	-0.04	-0.1	0.03	0.25	-0.01	0.37	0.48	0.68	0.28	-2.64	-2.4	-0.22	0.94	0.83	-0.42	0.34	0.21	-0.43	0.21	0.84	0.69	0.92	0.38	-0.01	0.43	0.56	0.75	0.06	0.59	0.64	-0.14	0.54	-0.71	0.36		-0.22	0.2	0.04	-0.29	-0.2	0.36	-1.15	0.21
YAL023C	-0.32	-0.58	-0.45	-0.97	0.07	0.16	0	-0.16	-0.3	0.15	-0.22	-0.28	0.12	-0.08	-0.11	0.66	0.1	-0.4	0.53	-0.55	-0.84	-0.47	-0.83	-0.61	-0.31	0.46	-0.03	1.09	0.22	-0.3	-0.15	-0.22	-0.53	-0.19	0.21	0.4	-0.19	-0.22	-0.3	-0.25	0.12	-0.15	-1.17	2.11	-0.66	-0.3	0.08	-0.39	-0.31
YAL024C	0.11	-0.6	0.1	0.48	-0.32	-0.62	-0.09	-0.09	-0.02	0.02	-0.36	0.65	0.33	0.19	0.09	-1.03	-0.38	0.25	0.62	0.12	-0.56	0.23	-0.23	-0.74	-0.49	0.66	0.42	0.53	0.44	0.09	0.49	0.37	-0.3	-0.47	-0.15	0.16	-0.18	0.24	-0.32	-0.15	-0.07	0.14	0.2	-0.85	-0.08	-0.63	0.12	-0.22	-0.01
YAL025C	-1.89	-2.18	-3.47	-3.64	-1.18	-1.56	-0.76	-0.34	0.91	1.1	0.58	-1.36	-3.32	-1.89	-0.07	1.58	0.68	1.1	0.49	0.67	-2.4	-1.09	-2.94	-2.94	-0.89	-1.51	-0.69	0.61	-0.22	-1.25	-0.1	1.07	0.24	0.7	1.59				-1.6		-0.17			0.32
YAL026C	-0.45	-0.58	-0.23	0.23	-0.29	0.42	-0.1		-0.58	-0.51	-1.01	-1.09	1.94	0.85	0.41	0.51	0.77	0.15	0.15	0.19	-0.76	0	-0.54	-0.34	-0.1	0.32	0.41	1.07	0.07	-0.15	0.46	0.32	-0.25	0.25	0.01	0.39	-0.1	0.32	-0.09	-0.17	-0.25	0.01	-0.62	0.21	0.18	0.34	0.03	0.03	0.07
YAL027W	-0.06	0.04	0	0.15	-0.12		-0.07	0.07	0.04	0.11	-0.36	0.56	0.38	0.15	-0.23	-0.6	-0.34	-0.49	-0.51	-0.32	0.06	-0.07	-0.32	-0.17	0.16	-0.25	-0.09	-0.49	-0.27	0.07	-0.2	-0.18	-0.34	0.07	-0.17	-0.06	0.29	0.36	0.81	0.34	0.29	0.26	-0.06	0.06	0.25	0.16	0.62	0.49	0.55
YAL028W	0.64	0.69	0.63	0.81	0.18		0.41	0.11	-0.12	-1.03	-0.84	0.26	0.86	0.2	-0.58	-1.06	-1.03	-0.64	-2	-0.47	0.85	0.45	0.59	0.62	0.33	0.76	0.81	0.37	0.18	0.64	0.61	0.06	0.41	0.3	0.24	0.12	0.33	0.36	0.57	-0.18	0.29	0.08	-0.2	-0.03	0.34	-0.09	0.15	-0.09	-0.01
YAL029C		-0.74	-0.38	0.87	-0.34	0.12	-0.06		-0.24	-0.04	-0.44	0.23	0.77	0.63	0.17	0.33	0.28	-0.09	0.42	0.12	-0.64	-0.29	-0.49	1.98	-0.27	0.33	0.04	0.41	-0.32	-0.01	0.33	0.25	0.54	0	0.39	0.18	0.11	0.04	1.51	-0.05	-0.16	-0.13	-0.34	0.01	-0.16	-0.26	0.06	-0.01	-0.02
YAL030W	-0.15	0.2	0.31	0.15	0.04	-0.22	-0.04	-0.06	0.03	-0.51	-0.36	0.04	0.3	0.42	-0.03	-0.32	-0.32	-0.49	-0.92	-0.36	0.91	0.57	0.59	0.61	0.66	0.3	0.46	0.28	0.19	0.38	0.61	0.51	0.24	0.4	0.37	-0.1	-0.03	0.01		0.52	0.25	0.34	-0.09	0.24	0.25	0.14	0.64	0.44	0.54
YAL031C		-0.25	0.18	0.53	-0.25	-0.07	-0.34	0.23	0.19	-0.43	-0.01	-0.23	0.11	1.46	0.21	0.3	0.21	-0.69	0.07	0.15	-0.14	-0.18	-0.32	-0.27	0	0.58	0.28	0.43	-0.27	0.45	0.42	0.5	0.54	-0.1	0.32	0.41	-0.32	0	-0.34	-0.04	-0.34	0.07	-0.45	0.28	0.25	-0.17	0.04	-0.12	0.03
YAL032C	-0.07	-0.04	-0.03	-0.2	-0.29	-0.76	-0.29	-0.15	0.01	-0.07	0.06	-0.49	0.15	0.08	-0.25	-0.67	0.21	-1.36	0.63	0.11	-0.07	-0.2	-0.06	-0.04	-0.58	0.1	0.04	-0.07	-0.22	0.34	0.12	-0.01	0.03	-0.15	0.15	-0.25	-0.18	-0.07	-0.2	-0.09	0.04	0.15	-0.27	0	-0.01	-0.34	0.03	-0.32	-0.89
YAL033W	-0.47	-0.61	-0.8	-1.38	-0.48	-1.29	-0.59	-0.38	-0.83	0.37	0.21	-0.15	0.47	0.6	-0.35	0.43	0.61	-0.33	0.46	0.38	-1.04	-0.8	-0.79	-0.91	-0.43	0.71	-0.06	0.28	-0.03	0.23	0.19	0.38	-0.04	-0.32	-0.16	0.09	-0.49	-0.18	-0.17	-0.14	-0.28	0.9	-0.38	0.49	-0.17	-0.25	-0.16	-0.69	-0.35
YAL034C	1.01	1.28	1.48	-0.43	0.75	0.24	-0.03	-0.36	-0.89	-0.86	-0.42	-0.2	1.01	0.57	-0.17	0.52	-0.3	-1.56	0.81	0.32	2.19	1.93	1.86	1.3	0.93	0.77	0.36	0.7	-0.12	0.58	0.48	0.39	0.86	-0.03	0.59	0.1	-0.2	0.08	1.08	-0.09	-0.32	0.39	-0.1	0.32	0.31	-0.2	-0.23	-0.51	-0.36
YAL034W-A									0.69	-1.22	0	0.56	0.01	0.11	0.24	0.07	-0.15	-0.49	-0.42	-0.04			-1.6			0.87	-0.22	1.09	-0.25	0.2	0.44	-0.36	0.1	-0.14	0.31	0.86	0.31	1.08		-0.18	0.36	-0.22	-0.2	-0.47	-0.42	0.12	-0.18	-0.32	0.14
YAL035C-A									-0.29	0	-0.32	-0.07	-0.32	0.29	-0.89	0.07	0.8	0.4	0.94	-0.03	-0.56	-0.56	0.82	-0.58	-0.69	0.03	-0.32	0.15	-0.14	-0.09	-0.14	-0.04	-0.09	-0.51	0.18	-0.3	-1.22	-0.71	-1.47	-0.86	-0.58	-0.06	0.11	-0.1	0.16	-0.84	-0.45	-0.74	-0.74
YAL035W	-0.15	-0.58	-0.86	-1.18	-0.71	-0.71	-0.29	-0.58	0.61	0.37	0.05	-0.12	-1.08	-1.04	0.45	1.18	1.41	1.4	1.62	1.14	-1.51	-0.94	-1.84	-0.94	-0.85	0.12	-0.44	0.22	0.1	0.12	0.08	0.34	0.51	-0.14	0.39	-0.17	-0.36		0	-0.35	-0.07	-0.3	-0.03	-0.25	-0.71	-1.89	-0.36	-0.44	-0.46
YAL036C	-0.74	-2	-2.06	-2	-1.89	-0.94	-0.18	-0.15	0.6	0.64	0.54	0.15	-1.4	-0.64	0.63	0.39	0.93	0.38	0.75	0.36	-1.84	-1.43	-2	-1.94	-0.76	-0.58	-0.69	0.49	0.3	-0.36	0.43	0.57	-0.18	0.14	0.79	-0.84	-1.47	-1.36	-1.47	-0.86	-0.58	-0.15	-0.47	-0.06	-0.22	-0.86	-0.79	-1.03	-0.76
YAL037W	-0.18		-0.43	-1.18	-0.38			-0.56	0.12	-0.4	-0.15	0.18	-0.69	-0.29	-0.03	0.24	-0.76	-0.51	-0.51	-0.23	-0.2	-0.34	-0.38	-0.45	-0.86	0.44	-0.69	-0.32	0.23	-0.54	-0.22	0.06	-0.25	0.11	0.06	0.04	0.03	-0.01	-0.34	0.01	-0.34	0.21	-0.18	0.1	0.39	0.18	0.36	0.16	0.01
YAL038W	0.19	-0.03	-0.12	-0.04	-0.58	-0.74	-0.45	-0.51	0.46	0.78	0.58	0.21	0.49	-0.15	-0.12	-0.07	0	-0.2	0.97	1.05	-0.12	0.23	0.37	0.24	0.24	0.26	0.26	0.08	0.44	0.15	0.08	-0.25	0.28	0.39	0.04	0.15	-0.71	-0.51	-0.81	-0.89	-0.23	-0.12	-0.45	0.03	0.14	-0.81	-0.84	-0.94	-0.94
YAL039C	0.03	0.42	0.48	0.11	0.18	0.39	-0.23	-0.64	0.03	-0.79	-0.27	-0.62	-0.06	0.4	-0.22	0.59	-2.18	-0.74	0.3	0.26	0.03	-0.06	0.3	0.26	-0.1	0.36	0.34	-0.17	0.14	0.15	0.4	0.24	0.93	0.78	0.41	-0.12	-0.34	-0.32	-0.42	-0.47	0.03	0.28	-0.03	0.1	0.3	-0.45	-0.36	-0.25	-0.1
YAL040C	-0.3	-0.56	-0.18	-0.3	-0.89	-0.74	-1.03	-0.67	0.16	0.12	0.16	0.06	0.15	0.23	-0.29	0.4	0.38	0.6	0.3	0.69	-0.69	-0.29	-0.2	0.03	0.25	0.15	0.3	0.06	0.31	-0.09	-0.17	-0.22	-0.32	-0.25	-0.1	-0.43	-0.38	0.12	-0.94	-0.42	-0.36	-0.06	-0.14	0.16	0.16	-0.36	-0.3	-0.45	-0.17
YAL041W	0.18	0.31	0.29	-0.3	-0.06	-0.01	-0.14	-0.2	-0.43	-0.49	-0.45	-0.64	0.08	-0.15	-0.14	0.28	0.6	0.06	0.52	-0.38	0.34	0.06	0.11	0.14	-0.23	-0.51	0.43	0.69	-0.23	0.14	0.5	0.25	0.59	0.12	0.34	-0.2	-0.22	0	-0.34	-0.06	-0.14	0.04	-0.32	-0.2	-0.01	-0.01	0	0.01	-0.1
YAL042W	-0.36	-0.67	-0.29	-0.45	-0.64	-0.27	-0.17	-0.32	0.28	0.32	0.22	0.01	-0.15	0.11	0.19	-0.14	-0.38	0.25	-0.32	0.8	-0.62	-0.4	-0.36	-0.4	0	0.52	0.12	0.33	0.4	0.19	0.03	0.1	0.18	-0.01	-0.04	-0.1	-0.45	-0.17	-0.4	-0.29	-0.4	0.03	-0.4	0.14	-0.03	-0.62	-1.06	-0.74	-0.36
YAL043C	0.03	-0.01	-0.34	-0.67	-0.23		-0.58	-0.6	-0.14	-0.3	-0.17	-0.81	-0.03	0	-0.1	-1.06	-3.32	0.41	-1.74	0.24	-0.15	-0.45	-0.27	-0.25	-0.54	1.34	-0.1	0.53	0.39	-0.17	0.12	0.3	0.14	-0.3	0.39	0.24	-0.43	-0.34	-0.67	-0.38	-0.03	-0.04	-0.29	-0.12	0	-0.04	-0.18	-0.15	-0.2
YAL043C-A	0.19	0.2	-0.43	-0.86	-0.34	-0.36	-0.56	-0.25	0.4	-0.06	0.29	0.24	-0.49	-0.34	-0.3	-0.49	-0.18	-0.42	-0.81	0.25	-0.81	-0.84	-0.81	-0.49	-0.2	0.23	-0.04	0.14	0.21	-0.23	-0.07	-0.22	0.08	-0.09	-0.03	0.23	0.45	0.14	0.72	0.01	0.1	-0.1	-0.4	-0.03	-0.14	-0.18	0.32	0.3	-0.07
YAL044C	-0.1	0.45	0.69	1	1.21	1.26	1.39	1.18	-0.64	-0.6	-0.72	-1.03	0.01	0.73	0.72	-0.22	-0.89	-1.09	-0.86	-1.09	1.7	1.49	1.21	0.85	0.99	0.4	0.77	0.79	0.71	0.37	0.56	0.95	0.72	0.84	0.78		-0.6	-0.2	-0.81	-0.18	0.19	0.46	4.17	-0.15			-0.69	-0.51	-0.2
YAL045C	-0.29	0.18	-0.07	-0.29	0.26	0.42	0.46	0.29	-0.2	-0.2	-0.28	-0.56	-0.43	0.21	0.45	-0.56	0.51	0.04	1.06	-0.03	0.86	0.21	0.18	0.1	-0.12	0.6	0.23	0.62	0.5	0.16	0.11	0.55	0.51	0.53	-0.84		-0.27	0.52	-0.01		-0.74	0
YAL046C	-0.22	-0.17	-0.34	-0.62	-0.47	-0.42	0	0.06	0.1	0.18	0.06	0.25	-0.23	0.26	0.51	0.25	0.08	0.15	-0.27	0.19	0.12	-0.09	-0.09	0.08	0.39	0.25	0.31	0.52	0.57	0.29	0.19	-0.81	0.16	0.16	-0.1											0.24
YAL047C	0.16	0.33	-0.51	-1.6	-0.22		-0.38	-0.23	-0.2	-0.3	-0.27	-0.4	-0.15	-0.3	-0.12	-0.3	0.29	-1.51	0.48	-0.62	0.1	-0.45	-0.38	-0.38	-1.89	1.1	-0.12	0.74	-0.34	-0.17	0.07	0.44	0.21	0.19	0.96		-1.94		-0.25						1.42	-1.6
YAL048C		-0.54	-0.12	0.36		0.36	0.1	-0.23	-0.6	-0.64	-0.76	0.19	0.38	0.52	0	1.45	2.35	-0.69	-0.92	-0.62	0.45	0.4	0.25	-0.14	0.14		0.19	-0.2	0.54	0.16	0.67	1.01	1.58	0.23	0.25	-0.01	-0.54	-0.25	0.27	0.07	-0.22	-0.23	0.14	-0.04	0	-0.14	0.2	0.15	0.03
YAL049C	0.2	0.72	0.84	0.85	0.71	0.38	0.3	0.15	-0.32	-0.29	-0.27	-0.25	0.46	0.34	-0.06	-1.12	-0.32	-0.6	0.26	0.07	1.41	1.02	0.97	0.72	0.83	0.58	0.71	0.45	0.76	0.52	0.44	0.39	0.51	0.74	0.31	-0.18	0.16	0.3	0.79	0.61	0.46	0.21	0.64	0.24	0.33	0.43	0.61	0.63	0.89
YAL051W		-0.14	-0.27	0.31	0.18	0.04	-0.17	-0.94	-0.02	-0.52	-0.33	0.01	0.29	0.17	-0.23	1.07	0.21	-0.4	-0.94	-0.09	-0.29	0.21	-0.04	-0.32	-3.25	2.49	0.63	0.53	-0.74	1.12	-0.23	0.05	0.76	-0.76	-0.03	0.57	0.05	-0.27	0.11	-0.19	-0.23	-0.62	0.05	-0.4	-0.26	-0.18	-0.02	0.22	0.05
YAL053W		0.06	0.15	0.09	-0.54	0.73	-0.03	-0.01	-0.23	-0.36	-0.45	0.25	0.05	0.38	-0.37	0.75	0.13	0.82	-1.05	0.42	-0.07	0.45	0.1	-0.19	-0.33	0.17	0.6	2.16	-0.03	0.29	0.09	-0.07	1.31	0.02	0.43	-0.18	0.32	0.5	0.68	0	0.38	0.04	0.17	0.37	-0.08	0.02	0.03	-0.12	-0.35
YAL054C	-0.12	0	0.2	0.77	0.79		0.36	-0.62	-0.94	-0.62	-0.63	0.14	0.53	0.8	-0.27	1	-1.4	-1.09		-2.06	1.38	0.87	0.71	0.48	0.12		1.32	0.12	-1.18	0.34		0.52	1.65			0	-0.18	-0.3	-0.38	0.01	-0.49	-0.07	0.44	0.06	0.11	-0.4	0.07	-0.25	-0.36
YAL055W		0.59	0.36	0.45	0.73		0.39	0.51	-0.14	-0.47	-0.58	0.11	0.31	0.08	-0.29	-4.32	-0.81	-0.67	0.3	-1.09	1.14	0.59	0.55	0.51	0.41	1.01	0.72	0.78	0.14	0.77	0.48	0.11	0.7	0.2	0.21	-0.4	-0.38	-0.04	-0.92	-0.54	0.33	0	0.42	-0.14	0.12	-0.17	-0.62	-0.6	-0.42
YAL056W		-0.16	-0.03	0.26	-0.08	0.01	0.16	-0.23	-0.42	-0.14	-0.43	-0.36	0.4	0.12	-0.42	0.26	-0.29	0.23	1.26	0.26	-0.14	0	0.34	-0.13	0.14	1.13	0.33	2.24	-0.84	0.51	0.72	0.67	0.83	-0.84	0.23	0.19	0.22	0.02	0.67	0.18	-0.27	-0.21	0.22	-0.07	-0.08	0.03	0.12	-0.21	-0.23
YAL058C-A												1	3	1.22				0.77	-1.51				1	0	1.58		-0.74	-2.64		-0.45	1.1	0.26	-0.25	-1.36	-2.32	0.43	0.55	-0.4	-0.32	-0.06	-0.12	-0.67	-0.2	-0.51	-0.94	0.2	0.04	-0.04	-0.03
YAL058W		0.42	-0.06	-0.34	-0.45			-0.49	0.27	-1.4	-0.79	-0.49	0.1	-0.24	-0.33		-0.43	-1.01	-2.9	-0.14	0.06	1.12	-0.23	-0.34	0.08	-1.29	-2	2.32	1.81	-0.42	0.67	0.61	1.43	-0.21	-0.27	0.42	-0.16	-1.03	0.15	-0.43	0.13	-0.4	0.25	-0.29	0.1	-0.03	-0.55	0	0
YAL059W	-1.69	-2.32	-0.89	-1.6	-1.74	-1.94	-1	-1.06	0.82	1.16	-0.02	0.08	-0.42	-0.06	-0.12	1.77	1.99	1.46	1.14	0.97	-2.74	-1.22	-1.69	-1.79	-1.22	-1.32	-1.15	0.59	-0.06	-1	-1.03	0.49	-0.47	0.21	0.96	-0.38	-0.54	-0.69		-0.94	-0.58	-0.22	0.21	0.12	-0.06	0.07	-0.27	-0.12	-0.32
YAL060W	1.66	2.45	2.93	3.01	2.68	2.39	1.83	1.57	-1.84	-2.06	-1.83	-0.81	0.88	0.6	-0.18		-0.04	-0.32	1.14	-0.69	3.48	3.22	2.88	2.43	1.82	2	2.75	1.2	0.7	0.89	2.22	0.81	1.37	0.71	0.36	-0.27		0.32	0.73	0.55	1.28	0.86	1.38	0.62	0.82	-0.1	-0.51	-0.3	-0.49
YAL061W	3.34	3.1	2.34	3.64	2.54	1.91	0.41	0.2	-3.32	-2.84	-1.96	0.49	1.63	0.28	-2.06	-0.3	-0.56	0.07	-0.42	-0.86	4.28	2.99	3.06	2.36	1.51	1.16	1.21	-0.23	-0.22	3.19	1.4	0.43	2.21	0.89	-0.76	-0.3	-0.23	-0.42		-0.47	-0.4	-0.17	0.32	0.15	0.2	-0.38	-0.09	-0.04	-0.18
YAL062W	0.37	0.44	0.39	-0.06	-0.18	-0.42	-0.86	-0.45	-0.36	-0.56	-0.59	-0.17	0.73	0.04	-0.56	-3.84	-0.92	-0.92	-0.25	0.52	0.68	0.57	0.76	0.68	0.55	0.92	0.9	-0.32	0.45	0.12	0.39	-0.49	0.52	-0.64	-0.47	0.07	-0.4	0.06	-0.32	-0.84	-0.09	0.03	0.54	-0.15	-0.01	-1.06	-0.81	-0.54	-0.12
YAL063C		-0.45	0.02	-0.04	0.21	-0.51	-0.2	0.27	0.04	-0.01	0.08	-0.26	-0.54	0.1	0	0.31	0.2	-0.83	0.01	-0.11	-0.54	-0.05	0.09	0.06	0.54	0.34	0.52		-0.94	-0.73	-1.38	-0.76	-1.48	-0.72	-1.01	-0.34	-0.58	-0.18	-0.81	-0.02	-0.05	-0.07	0.07	0.31	-0.03	-0.24	-0.12	-0.43	0.01
YAL064C-A		0.24	0	0.91				1.26	-0.03	-0.51	1.32	1.35	0.15	0.39	0.14	0.38	-0.47	-0.51	-1.29	-0.38		-1	-0.22	0	-0.1	1.28	0.87	0.82	0.42	0.6	0.55	0.43	0.91	0.12	0.21	-0.18	-0.18	-0.6	0.54	0.12	-0.34	0.11	0.28	0.12	-0.36	-0.62	-0.15	-0.22	-0.17
YAL064W			0.04		-0.07	-0.01		-0.54	-1.32	-1.18	0	-0.79	0	-0.79	0.1	-1.18	-0.45	-0.14	0.34	0.51	-0.07	-0.42	-0.43	-0.62	-0.67	3.17	-2.84	0.68	0.4	-0.12	-1	-1.25	-0.74	-0.76	-1.51	-0.06	-0.56	-0.64	0.11	0.36	0.16	-0.14	0.53	-0.09	0.14	-0.14	-0.36	-0.09	0.1
YAL064W-B		0.4	0.07	0.33	0.04	0.37		0.29	-0.3	-0.34	-0.09	1.11	0	0.32	0.59	-0.62	-0.04	-0.27	-0.36	-0.18		-0.17	-0.06	0.41	0.08	-0.03	0.29	0.48	0.72	0.24	0.31	-0.22	-0.01	0.07	-0.09	0.23	0.11		0.48	0.32	-0.1	-0.17	0.39	0.19	0.03	0.3	-0.22	-0.56	-0.25
YAL065C	0.18	0.11	0.14	0.44	0.29	-0.14	0.11	0.23	-0.53	-0.4	-0.41	0.15	0.23	0.51	0.28	-0.42	0.44	-0.03	0.11	0.1	-0.26	0.17	0.21	0.11	0.24	0.19	0.54	0.27	0.45	0.12	0.29	-0.1	0.03	-0.01	0.2	0.06	-0.62	0.08	-0.58	0.52	0.33	0.09	0.3	0.15	0.03	-0.23	0.01	-0.33	0.11
YAL066W			0.1		-0.2			-0.94	-1.09	-1.22	-0.29	-0.45	0	-0.27	-0.12		-5.06		0.53	-0.92	-0.12	-0.49	-0.62	-0.74	-0.92	1.32	-1.43	-4.64	0.74	-1.12	-1.56	-1.89	-1.22	-0.49	-2.18	-0.2	0.12	0.7	0.24	0.49	-0.07	-0.32	0.46	-0.47	0.48	-0.14	0.01	-0.25	-0.4
YAL067C			-0.38	-1.12	-0.4	-0.76	-0.47	-0.49	-0.71	-0.29	0.34	0.57	0.07	0.07	-0.27		-1.43	-0.25	-1.43	-1	-0.89	-0.43	0	-0.45	0.84	-3.32	0.68			-0.67	0.37	-1		-0.64	1.12	0.41	0.44	-0.2	-0.58		0.03	0.01	0.78		0.12	-0.64	-0.42	-0.06	-0.47
YAL068C	0.19		-0.49	-0.25	-0.62	-0.69	-0.12		-0.38	-0.36	-0.18	-0.04	-0.3	-0.34	-0.27	-0.1	-1.43	-0.4	-0.64	-0.03	0	0.01	-0.1	-0.36	0.06	-0.07	-0.17	-0.2	0.19	-0.29	-0.49	-0.79	-0.38	-0.58	-0.51	-0.54	-0.45	-0.17	1.24	-0.29	0.41	0.21	0.19	-0.06	0.03	0.01	-0.89	-0.45	-0.17
YAL069W	-0.54	-1.32	-0.69	-0.43					-0.47	-0.09	-0.79	0.08	-0.22	0.5	-0.18	-0.04	0	-0.29	-0.07	-0.01	-0.29	-0.34	-0.04	-0.54	-0.04	-0.14	-0.09	-0.14	0.16	-0.3	-0.12	-0.49	-0.67	-0.43	-0.38	-0.23	-0.6	-0.06	-0.2	-0.34	-0.36	0.25	0.65	0.45		-0.22	-0.32	-0.51	-0.15
YAR002C-A	-0.45	0.01	-0.25	-1	-0.84	0.49	0.01	0	0.11	0.24	0.31	-0.18	-0.12	-0.04	0.66	0	-0.12	-0.12	0.5	0.62	0.54	-0.34	-0.76	-0.56	0.01	0.15	0.14	0.32	0.45	-0.15	-0.3	-0.2	-0.07	-0.29	0.26	-0.49	-0.14	-0.04	-1.51	0.07	0.08	-0.07	0.03	-0.18	0	0.45	-0.23	0.04	-0.1
YAR002W	-0.4	-1.09	-0.74	-0.47	-0.49	-0.69	-0.25	-0.12	0.24	0.37	0.2	-0.03	-0.29	-0.09	-0.06	0.31	0.34	0.57	-0.42	0.25	-0.54	-0.54	-0.36	-0.42	0.11	0.58	0.46	0.41	0.08	0.49	0.46	0.34	0.36	0.4	0.68	-0.58	-0.3	-0.71	-1	-0.32	-0.3	-0.1	0.2	-0.32	0.04	-0.23	-0.23	0.11	-0.03
YAR003W	-0.45	-0.14	-0.34	-0.84	-0.42	-0.25	-0.64	-0.69	0.1	0.12	-0.11	-0.54	-0.06	-0.17	-0.01	-0.38	0.03	-0.34	0.06	1.12	-0.3	-0.36	-0.32	-0.34	-0.54	1.46	0.23	0.81	0.58	-0.4	-0.1	-0.15	0.18	-0.62	-0.86	0.24	-0.03	0.42	-0.43	0.2	0	-0.03	0.3	0.81	0	0.33	0.38	0.19	0.1
YAR007C	-0.27	-0.27	-0.09	0.14	-0.12	-0.14	-0.14	-0.27	0.01	0.14	0.13	-0.51	0.36	0.24	-0.03	-1.18	-0.27	1.34	0.2	1.05	0.03	0.07	0.21	0.19	0.48	1.84	0.56	1.05	0.01	1.28	-0.14	0.9	0.9	0.59	0.61	0.1	-0.12	-0.32	0.63	0.6	0.29	0.03	0.51	0.12	0.08	-0.4	-0.09	0.1	0
YAR008W	-0.07	-0.04	-0.45		-0.36		-0.92	-0.81	0.28	0.58	-0.69	-0.36	-0.51	-1.18	0	-1.18	-0.2	-0.47	0.98	0.74	-0.58	-0.56	-0.84	-0.84	-1.03	0.91	-0.22	0.74	-0.45	-0.45	-1.25	0.41	0.28	-0.15	0.07	-0.29	-0.34	-0.27	-1.03	-0.32	-0.18	-0.12	0.29	-0.18	0.01	0.01	-0.36	-0.2	-1.03
YAR009C	0.31	-0.24	-0.11	-0.18	-0.47	-0.3	-0.08	0.05	-0.14	0.01	0.01	0.04	0.49	0.08	0.56	0.4	0.13	0.73	-0.15	-0.51	-0.31	0.03	0.23	-0.13	0	0.12	0.31	-1.91	0.9	0.21	-0.23	0.02	0.2	0.82	0.17	-0.01	-0.03	-0.74	0.74	0.3	0.27	0.27	0.6	0.3	0.19	-0.1	0.38	0.13	-0.24
YAR010C	-0.22	-1.15	-0.43	-0.49	-0.25	-0.32	-0.54	-0.69	-0.3	-0.18	-0.46	-0.38	0.26	-0.67	-0.22	0.03	-1	-0.23	-0.51	-0.42	0.04	0.42	0.34	-0.06	-0.84	0.23	-0.1	0.28	0.7	-0.12	0.11	0.2	-0.38	-0.07	-0.22		0.32	0.26	0.39	0.12				0.39		0.49	0.31	0.28	-0.3
YAR014C	0.07	-0.76	-0.32	-1.25	-0.17	-0.29	-0.36		-1.45	0.46	-0.7	0.64	1.07	0.29	-1.13	0.54		1.72	-2.47		-0.81	-0.06	-0.12	-0.23	-0.43				0.32	-0.81	0.79	0.16		-1.25		0.01	-0.27	-0.88	-1	-0.32	-0.14	-0.3	-0.02	0.08	-0.48	-0.12	-0.17	-0.11	-0.31
YAR015W	-0.45	-0.89	-1.06	-1.25	-0.84	-0.3	-0.14	-0.4	0.12	0.37	0.09	-0.33	-1	-0.45	0.4	-0.39	-1.22	-0.51	1.79	0.85	-0.07	-0.54	-0.67	-0.84	-0.71	0.42	-1.43	0.26	0.19	0.88	-0.57	0.51	0.7	0.21	-0.39	-0.55	-0.43	-0.96	0.54	-0.38	0.38	0.3	0.76	0.59	0.24	0.15	-0.21	-0.21	-0.26
YAR018C		-0.81	-0.36	-0.56	-0.32	0	-0.47		-0.3	0.15	-0.74	0.11	0.11	0.32	-0.47	-5.06	1.18	-0.23	-0.54	0.23	-0.76	-0.36	-0.51	-0.51	-0.74		-0.38		0	-0.12	1.16	-0.09	0.19	-1.51	1.34	0.04	-0.56	-0.71	-0.47	-0.94	-0.81	-0.29	0.32	-0.04	-0.12	-0.4	-0.32	0.11	-0.32
YAR019C		-0.23	0		-0.27	-0.2	-1	-0.47	-0.29	0.68	-0.23	0.72	0.17	0.19	0.07	-0.27	-2.22	0.72			0.31	0	-0.09	0.56	0.04				2.14	0.49	-0.58	-0.44	-1.22	-0.58	-0.22	-0.08	0.52	0.08	0.32	-0.16	-0.19	-0.21	-0.05	0.23	-0.2	-0.02	-0.43	-0.11	-0.47
YAR020C		-0.43	-0.22	0.03	-0.01	-0.27	-0.12		-0.58	-0.17	-1.08	0.15	0.33	0.15	-0.01	-2.74	-1.56	-0.97	-0.84	0.57	0.26	0	0.19	-2.25	0.04		0.36		-0.84	0.11	0.04	-0.23	-0.62	-0.76	0.06	-0.04	-0.42	-0.3	-0.69	-0.6	-0.47	-0.36	0.1	-0.09	-0.1	-0.47	-0.36	0.11	0.01
YAR023C		-0.04	0.49		0.31	-0.3	-0.23	-0.14	-1	-0.92	-1.02	-0.1	0.29	-0.04	-0.23	-1.79	-1	0.07	-0.97	0.24	0.95	0.48	0.43	0.04	0.25	0.6	0.9	0.29	0.33	-0.01	0.08	-0.34	-0.25	-0.32	-0.09	-0.23	-2.12	0.43	0.84	-0.09	-0.23	-0.23	-0.14	-0.2	0.08	-0.14	-0.3	-0.04	0.11
YAR027W		0.33	0.82	1.28	0.86	0.63	0.28		-0.67	-0.97	-0.94	-0.04	0.82	0.23	-0.56	-1.74	-0.67	-0.71	-0.32	0.11	1.6	1.22	1.48	1.23	0.46	1.72	0.83	0.59	0.43	0.65	0.53	0.3	0.83	0.38	0.41	-0.22	0.21	0.51	1.56	0.2	-0.12	-0.09	0.34	0.06	0.2	0.08	0.08	0.58	0.41
YAR028W	0	0.21	0.3	0.26	-0.06	-0.18	-0.07	-0.01	-0.14	0.15	-1	-0.14	0.08	-0.34	-0.23	-2.74	-1.74	1.24	-1.32	-0.01	0.95	0.51	0.39	0.01	0.06	0.98	-0.42	0.73	0.65	0.36	-0.06	-0.15	0.8	-0.17	0.39	0.1	0.93	1.01	1.35	0.16	0.04	-0.07	-0.22	-0.2	0.18	0.03	-0.06	0.14	0.24
YAR029W			-0.09		-0.17	-0.51	0.18		-0.79	-0.18	-0.59	0.15	0.49	0.26	-0.1		-0.42	-0.56	-0.32	-0.49	0.16	0.15	0.14	-0.18	-0.64		0.2		0.06	0.41	-0.42	0.16	-2.18	1.58	0.26	-0.3	-0.32	-0.51	-0.3	-0.67	-0.67	-0.27	0.3	0.28	-0.07	-0.29	-0.42	-0.36	-0.36
YAR030C	0.72	-0.15	-0.09	-0.3	-0.32	-0.45	0.25	-0.12	-0.71	0.2	-0.18	-0.04	-0.25	-0.32	-0.09	-2.64	-0.43	-0.92	-0.17	-0.71	0.82	0.11	-1.4	0.04	-0.03	0.15	0.04	0.06	0.39	-0.23	-1.25	-0.36	-0.86	-0.51	-0.12	-0.4	-1.32	-0.36	0.36	-0.58	0.01	-0.2	-0.15	-0.15	0.18	0.11	-0.69	0.08	-0.1
YAR031W	0.32	-0.22	0.25	0.43	0.28	0.31	0.34	0.23	-0.36	-0.06	-0.46	0.4	0.26	1.29	-0.03	-0.62	0.04	-0.34	0.06	-0.03	0.93	0.73	0.69	0.28	-1.25		0.5		0.76	0.24	0.33	0.56	-0.04	-0.23	0.34	-0.29	0.14	-0.14	0.28	0.01	-0.38	-0.23	0.25	-0.2	0.15	0.24	0.01	0.7	0.25
YAR033W	-0.06	0.1	0.23	0.24	0	-0.14	0.11	-0.01	-0.22	-0.09	-0.05	0.06	0.43	1.51	0.41	-0.67	-0.07	-0.3	-0.04	0.01	1.01	0.14	0.34	0.06	0.23	0.46	0.53	0.58	0.68	0.01	0.25	0.01	-0.34	0.12	0.55	-0.42	0.14	0.15	0.87	0.11	0.29	-0.04	-0.14	-0.01	0.06	0.21	0.11	0.46	0.51
YAR035W	0.31	-0.14	0.33	0.18	-0.07	0	0.06	0.08	-0.43	-0.13	-0.77	0.27	0.31	0.38	-0.1	0.37	-0.38	-0.13	-0.86	0.32	-0.06	0.03	0.02	-0.49	0.18	0.43	0.37	0.58	-0.08	-0.14	0.43	0.33	0.16	0.29	-1	0.55	-1.48	0.08	-0.03	-0.1	-0.31	-0.18	-0.02	-0.16	-0.14	-0.11	-0.23	-0.17	-0.49
YAR042W	0.19	-0.79	0.68	0.74	0.75	0.91	0.77	0.7	-0.69	-1.29	-1.13	0.18	-0.42	-0.47	-0.36		-2.32	-0.86	-2.84	0.21	1.21	0.6	0.97	0.74	0.04	0.69	0.34	0.19	0.19	-0.06	0.61	-0.15	0.16	0.2	0.2	-0.71	-0.49	-0.22	-0.09	-0.49	-0.34	-0.23	-0.51	-0.47	-0.18	-0.67	-0.51	-0.15	-0.45
YAR044W	0.17	0.36	0.46	0.95	0.44	1.19	0.93	0.79	0.34	-0.79	-0.92	-0.28	-0.49	-0.25	0.14	-0.3	-0.56	-1.65	0.4	-0.28	0.57	0.34	0.16	-0.1	-0.07	-0.25	0.62	0.43	-0.79	0.81	0.52	-0.36	-0.1	0.2	-0.17	0.03	0.43	0.05	0.37	0.03	0.1	-0.15	0.15	-0.11	-0.2	-0.04	-0.13	-0.27	-0.32
YAR047C		-0.64	-0.09	-0.34		-0.64	-0.15	-0.17	-0.34	-0.18	-0.13	1.1	0.34	0.25	-0.03	-1.4	-3.64	0.77		-0.81	0.21	-0.09	0.06	-0.3	0.24	-1.25	1.07		0.74	-0.84		-0.74		0	-0.49	0.25	0.07	0.12	-0.42	-0.47	-0.29	-0.47	-0.01	-0.07	0.14	-0.36	-0.92	-0.97	-0.69
YAR050W	-0.2	-0.25	-0.2	-0.36	-0.22				-0.19	0.32	-0.48	-0.22	-0.12	-0.3	0.31	-2.12	-1.25	0.7	1.59	-0.33	-0.04	-0.39	-0.44	-0.44	0.2	0.82	-0.26	0.14	-0.08	0.05	1.44	-0.23	-0.64	-0.94	-0.77	0.16	-0.06	-0.03	-0.74	0.01	0.28	-0.21	-0.27	-0.14	-0.42	-0.21	-0.32	-0.12	-0.04
YAR053W	-0.07	-0.22	-0.17		-0.07	0.83			-0.56	-0.86	-0.36	-0.38	0.12	-0.15	-0.22	-1.36	-1.79		-0.27	-0.67	-0.86	-0.2	-0.09	-0.36	-0.3		-0.51	-0.32	0	-0.34	-0.69	-0.3	-0.54	-0.49	0.12	-0.32	-0.56	-0.43	0.67	0.07	-0.2	-0.09	-0.32	-0.62	-0.01	-0.27	-0.62	-0.09	-0.1
YAR060C		0.39	0.21		0.21	0.04	0.11	0.04	-0.4	0.08	-0.66	0.74	-0.04	0.59	0.11	-0.76	-0.69	-0.86	-0.79	-0.51	0.31	0.15	0.14	0	0.7	0.2	0.53	1.23	1.64	-0.12	0.31	0.55	0.39	-0.23	0.34	0.26	-1.29		-0.36	-0.17	-0.12	-0.23	-0.03	0.06	-0.04	-0.2	-0.81	-0.01	0.03
YAR061W	-0.12	-0.06	-0.14		0.01	0.31		-0.47	0.2	-1	-0.1	-0.12	-0.67	-1.09	0.24	-4.06	-2.94	-2.56	-0.32	-0.97	0.14	-0.29	-0.12	-0.3	-0.49		0.23	0.46	0.06	-0.86	0.07	-0.71	-0.17	-1.18	0.25		-0.49	-0.2	-0.15	0.32	-0.43						-0.62	0.11	-0.34
YAR062W	-0.03	-0.84	0.21	0.37	0.32	0.62	0.6	0.75	-0.45	0	-0.89	-0.15	-0.09	0.81	0.56	-0.06	1.87	-0.32	-1.69	-0.54	-0.25	0.08	-0.06	0.28	-0.07	2.77	0.28	0.93	0.28	-0.04	0.28	0.26	-0.18	-0.17	0	1.39		0.57	-0.62			0.11	-0.03	0.24	-0.14	0.19	0.41	-0.84	-1.94
YAR064W	-0.1	-0.09	-0.34	-0.54			-0.27	-0.17	0.08	0.1	-0.19	0	-0.3	0.31	0.2	-1.12	-0.38	0.08	-1	-0.23	-0.71	-0.42	-0.92	-0.62	-0.38	-0.51	0.01	0.59	0.19	-0.36	-0.15	0.1	0.16	0.21	-0.42	0.29	-0.18	-0.04	-0.42	-0.04	-0.18	-0.45	-0.12	-0.32	-0.42	-0.07	-0.06	-0.67	-0.43
YAR066W												0.81	0.65	0.58	0.87					-1.74	-1	-1	-1.6		1.17	-1.74	1.32				1.58	0.29				0.1	0.34	-0.36	-0.42	0.38	0.28	-0.43	-0.71	-0.27	-0.38	0.34	-0.09	-0.49	-0.2
YAR068W	0.1	0.43	1.35	1.23	0.99	1.25	0.69	0.43	-0.6	-0.1	-0.61	0.03	0.29	0.8	0.82	0	-0.04	-0.07	-0.27	0.04	0.36	0.77	0.61	-0.22	0.4	5.58	0.28	0.62	0.46	0.32	0.67	0.37	0.37	0.15	0.28	0.39		0.52	0.2			-0.14	-0.01	0.33	-0.22	-0.01	0.6	-1.22
YAR069C	-0.1	-0.45	-0.01	-1			-0.69	-0.69	0.16	0.14	-0.21	0.31	-0.17	-0.17	0.11	-1.15	-0.49	-0.4	-1.25	-0.84	-1.18	-0.62	-1.22	-0.62	-0.67	-0.71	-0.74	-0.47	-0.34	-0.47	-0.01	-0.25	-2.25	-0.62	-0.81	-0.15	-2.32	0.37	-0.07	-0.04	-0.56	-0.49	-0.22	-0.3	-0.84	0.16	-0.09	-0.36	0.29
YAR070C	0.21	-0.3	-0.14	0.04	0.12	0.37	0.01	-0.3	-0.22	-0.06	-0.38	0.42	0.53	0.72	0.24	-1.94	-0.67	0.03	-1.6	-0.67	-1.29	-0.15	-1.09	-1.18	-0.47		-0.56	0.83	-0.42	-0.47	0.55	-0.18	-1.03	-0.34	-0.64	0.68		0.31	-1.12			-0.25	-0.36	0.12	-0.51	-0.15	0.3	-0.69	-2.47
YAR071W	-0.47	-1.51	-2	-2.18	-2.06	-0.81	-0.34	-0.09	0.94	1.34	1.16	0.52	-1.94	-1.69	0.38	1.31	1	0.82	1.19	1.92	-5.06	-4.32	-4.06	-2.64	-1.15	-0.6	-0.97	0.29	-0.15	-0.64	-0.74	0.36	-0.23	0.66	1.32	-1.29	-2.18	-2.25	-1.4	-0.36	-0.17	-0.36	-0.01	-0.22	-0.49	0.88	0.89	0.58	0.94
YAR073W	-0.32	-1.43	-1.29	-1.6	-1.94	-1.18	-0.56	-0.54	0.71	1	0.64	0.39	-0.45	-0.49	-0.03	1.36	1.16	0.86	-0.25	0.96	-3.47	-2.06	-1.74	-1.64	-0.4	0.31	-0.47	0.08	0.42	-0.07	-0.67	-0.51	0.21	-0.38	-0.1	0.21	-0.94	-0.64	-1.22	-0.12	-0.1	-0.49	-0.32	-0.17	-0.62	0.43	0.55	0.28
YAR075W	-0.2	-0.89	-1.89	-1.03	-2.4	-1.47	-1	-0.94	0.74	0.6	0.78	0.14	-1.06	-1.32	-0.3	0.58	0.75	0.38	0.95	0.83	-3.18	-3.06	-2.84	-1.74	-0.86	-0.3	-0.92	-0.56	0.34	-0.49	-1.25	-0.94	-0.43	-0.47	-0.34	-0.84	-1.32	-1.22	-0.86	-0.43	-0.23	-0.22	-0.12	-0.14	-0.04	0.21	-0.09	-0.4	-0.56
YBL001C	-0.12	0.04	0.19	0.29	0.3	0.26	0.32	0.15	0.12	0.21	-0.07	-0.09	0.33	0.92	0.54	0.33	0.42	0.26	0.59	0.59	1.14	1.28	0.77	0.16	0.86	0.67	0.42	0.34	0.5	0.38	0.38	0.18	0.2	0.36	0.24	0.36	0.74	1.12	0.94	-0.62		0.04	-0.1	0.21	-0.3	0.16	0.49	0.37
YBL002W	0.4	0.43	-0.49	-1.09	-1.79	-1.79	0.59	0.53	0.34	0.54	0.36	0.16	0.14	-1.15	0.72	0.03	0	-0.2	0.74	1.08	-0.81	-0.54	-0.69	-0.97	-0.6	-0.29	-0.58	-0.38	0.41	0.06	-0.89	-0.84	-0.09	-1	-0.56	-1.09	-1.84	-0.94	-0.91	-0.3	-0.14	-0.67	-0.62	-0.22	-0.27	0.46	0.2	-0.12	-0.36
YBL003C	-0.03	-0.4	-1.12	-1.4	-2.06	-2.25	0.18	0.16	0.78	1.12	0.6	0.32	0.18	-1.06	0.52	0.4	0.44	0	1.12	1.46	-1.18	-1.03	-1.29	-1.43	-0.3	-0.15	-0.64	-0.38	0.1	0.26	-0.67	-0.74	0.3	-0.97	-0.38	-0.09	-1.6	-1.15	-1.38	-0.62		-0.4	-0.74	-0.23	-0.34	0.38	0.03	-0.56
YBL004W	-0.1	0.16	-0.62	-0.67		-0.94	-0.32	-0.2	0.66	0.28	0.06	0	-0.83	-1.14	0.42	0.45	0.66	1.23	0.26	1.14	-0.5		0.58	1.27	-1.22	1.2	-1.15	0.91	0.56	-0.29	-0.26	-0.11	0.6	-0.35	-0.55	0.7	0.16	0.05	-0.13	0.09	-0.04	-0.38	-0.09	-0.38	-0.79	0.1	-0.02	-0.14	-0.37
YBL005W	0.01	-2.18	-0.25	0.24	-0.09	-0.15	0.31	0.6	0.14	0.61	-0.02	0.01	0.46	0.06	0.24	0.7	0.19	0.64	-0.15	-0.17	0.77	1.11	1.09	0.48	0.43	0.19	0.31	0.41	1.12	-0.07	0.48	0.11	0.28	0.66	0.42	0.65	0.31	0.54	0.33	0.7	0.58	0.59	0.43	0.43	0.23	0.23	1.01	0.42	0.03
YBL005W-A	-0.23	-0.64	0.06	-0.4	-0.04	0.23	0.24	0.2	-0.18	0.1	-0.34	-0.43	0.04	-0.43	-0.01	0.45	0.28	0.31	-0.58	-0.17	-0.42	0.37	0.45	0.28	-0.03	0.19	0.18	0.42	0.86	0.07	0.45	0.24	0.18	0.49	0.41	0.36	0.3	0.57	0.98	0.57	0.71	0.24	0.32	0.38	0.12	0.14	1	0.33	-0.04
YBL005W-B	-0.04	-0.86	-0.09	-0.07	-0.32	-0.14	0.36	0.72	-0.14	-0.03	-0.33	0.1	0.19	0.31	0.16	0.46	0.51	0.16	-0.43	-0.22	0.06	0.67	0.64	0.2	0.24	0.37	0.44	0.39	0.58	-0.04	0.36	0.3	0.18	-0.12	0.38	0.38	0.23	0.42	0.29	0.45	0.45	0.29	0.14	0.29	-0.01	0	0.75	0.21	-0.12
YBL006C	-0.47	-0.06	-0.07	-0.69	-0.17	-0.29	-0.2	-0.22	0.31	0.3	0.09	-0.22	-0.14	-0.29	0	-0.17	-0.43	-0.29	-0.58	-0.09	-0.62	0.16	0.28	0.12	0.18	-0.36	-0.27	-0.3	-0.36	-0.42	-0.2	0.01	0.08	0.14	-0.04	0.24	-0.06	0.1	-0.51	-0.27	-0.4	-0.47	-0.4	-0.36	-0.4	-0.42	-0.09	-0.38	-0.56
YBL007C	0.02	-0.55	0.8	0.56	-0.01	0.3	-0.01	0.08	-0.54	-0.42	-0.54	-0.48	0.49	0.42	0.11	-0.43	-0.14	0.1	0.35	-0.21	0.79	1.06	0.86	1.02	0.64	0.7	0.76	0.56	0.3	0.1	1.08	0.2	0.66	0.03	0.32	0.42	-0.38	0.91	0.28	0.09	-0.09	-0.29	-0.12	-0.22	-0.47	-0.37	0.1	-0.24	-0.44
YBL008W	0.05	-0.3	-0.37	-0.76	0.65	-0.08	-0.37	-0.71	0.1	-0.07	-0.03	-0.34	-0.5	0.06	0.07	-0.52	1.16	-0.64	-2.31	-0.54	-0.6	0.34	-0.5	-0.65	-0.36	0.21	-0.36	1.42	-0.23	-0.29	0.66	0.14	0.41	0.11	0.46	0.43	0.03	0.12	0.58	0	0.27	-0.44	-0.27	-0.17	-0.44	-0.25	0.39	-0.26	-0.41
YBL009W	-0.38	-1.29	-1.47	-1.6	-1.56	-1.22	0.19	0.15	0.29	0.77	0.57	-0.23	-0.51	-0.29	0.64	-0.07	0.16	0.68	0.91	0.83	-1.89	-1.06	-0.76	-1.32	-0.69	-0.47	-0.58	0.33	0.25	-0.67	-0.29	0.04	-0.2	-0.47	0.45	-0.51	-0.97	-0.54	-0.3	-0.25	-0.06	-0.49	-0.43	-0.42	-0.67	-0.12	0.14	-0.51	-0.71
YBL010C	-0.23	-0.17	-0.43	-0.89	-0.22	-0.56	-0.2	-0.14	0.26	0.21	-0.08	-0.36	-0.17	-0.34	-0.15	-1.06	-0.58	-0.15	0.12	-0.07	-0.74	-0.09	-0.34	-0.32	-0.14	-0.01	-0.29	0.03	-0.25	-0.09	-0.23	0.28	-0.12	-0.12	0.23	-0.45	-0.04	-0.17	-0.25	0.26	0.12	-0.36	-0.36	-0.32	-0.36	0.16	0.24	-0.04	0
YBL011W	-0.14	-0.29	0.12	-0.03	-0.54	-0.29	0.01	-0.17	-0.12	0.19	-0.09	-0.07	0.16	0.25	-0.04	1.08	0.91	0.8	0.5	0.77	-0.71	0.37	0.2	0.06	0.03	0.54	0.24	0.18	0.2	-0.01	0.21	-0.07	0.29	-0.25	-0.15	0.32	0.1	0.58	0.01	0.26	0.21	-0.2	-0.09	-0.15	-0.42	-0.18	0.42	0	-0.15
YBL012C	-0.42	-1.06	0.16	-0.67	-0.25	-0.06	-0.34	-0.56	-0.4	-0.32	-0.68	-0.56	-0.1	-0.32	-0.4	-0.1	-0.74	-0.23	-0.69	0.4	-1.09	-0.03	-0.09	-0.06	-0.25	0.21	-0.27	-0.12	-0.23	-0.32	-0.12	-0.38	-0.36	-0.6	-0.25	0.25	0.01	0.18	0.25		-0.14	-0.36	-0.29	-0.32	-0.47	0.07	-0.34	0.1	0.04
YBL013W	-0.07	-0.6	0.14	0.15	-0.25	-0.56	-0.04	0.01	-0.03	-0.47	-0.78	-0.29	0.36	0.37	-0.38		-1.12	1.66	-0.51	-0.2	0.04	0.46	0.49	-0.12	-0.1	0.74	-0.09	-0.2	-0.2	-0.56	0.42	-0.43	0.34	-0.51	-0.4	0.61	-0.09	0.57	0.33	0.1	-0.25	-0.38	-0.06	-0.23	-0.4		-0.06	-0.62	-0.3
YBL014C	-1.25	-0.71	-1	-1.74	0.42	-0.45	-0.23	-0.42	0.58	0.37	0.12	-1.09	-0.6	-0.25	-0.09	0.53	0.87	0.59	0.77	0.25	-1.43	-0.94	-0.97	-0.81	-0.79	0.23	-0.4	0.21	-0.04	-0.89	-0.22	0.4	-0.49	-0.18	0.31				-0.15
YBL015W	1.06	1.82	2.36	1.86	1.29	1.09	0.43	0.01	-1.22	-0.86	-0.96	-0.38	1.16	0.54	-0.38	-1.64	-1.36	-1.89	-1.4	-0.18	2.16	2.13	1.96	1.36	0.81	0.87	0.56	-0.25	0.1	0.8	0.63	-0.32	0.45	-0.14	-0.54	0.56	0.44	0.67	0.3	0.06	-0.01	0.65	0.06	0.58	0.7	-0.86	0.1	-0.29	-0.22
YBL016W	-1.18	-1.36	-0.84	-0.74	-0.4		-0.2	-0.47	0.65	0.7	0.67	-0.43	-0.74	0.07	0.3	-0.6	-0.09	-0.54	-0.07	0.1	-0.47	-0.54	-0.36	-0.6	-0.2	-0.43	0.18	0.58	0.18	-0.23	0.2	0.81	-0.06	0.65	0.56	-1.03	-1.03	-0.3	-0.71	-1.15	-0.76	-0.17	-0.62	-0.29	-0.22	-0.2	-0.6	-0.67	-0.51
YBL017C	1.08	-1.1	-0.06	0.09	-0.45	-0.4	-0.69	-2.6	-0.39	-0.35	-0.3	-0.06	0.3	0.16	-0.07	0.62	0.55	-0.36	-1.18	1.07	-0.53	0.15	-0.13	-0.3	-0.08	0.89	0.41	1.92	0.15	0.01	0.63	0.08	1.37	-0.16	0.28	0.22	0.82	1.22	0.07	-0.1	-0.07	-0.04	-0.3	0	-0.13	-0.26	-0.03	0.03	-0.29
YBL018C	-0.62	-0.94	-1.22	-2	-1.51		-0.06	0.24	0.82	0.77	0.46	0.19	-0.86	-1.09	0.53	0.23	0.64	0.69	0.92	0.49	-1.29	-1.06	-1.43	-1.43	-1.09	-0.89	-0.94	-0.17	0.31	-0.67	-1.25	0.06	-0.34	-0.23	0.15	-0.29	-1.15	-1.18	-0.3	-0.22	0.07	0.28	-0.38	0.24	0.26	0.19	0.12	0	0.12
YBL019W	-0.04	0.23	0.58	0.34	0.57	0.4	0.37	0.12	-0.17	-0.07	-0.55	-0.09	0.59	0.77	0.26	-0.47	-0.17	-0.32	-0.51	-0.64	0.86	0.58	0.89	0.64	0.3	-0.04	0.1	-0.1	-0.12	0.11	-0.06	0.2	-0.03	0.24	-0.22	-0.15	-0.18	-0.34	-1.12	0.03	0.2	0.42	-0.4		0.33	-0.09	0.18	0.04	0.21
YBL020W	-0.62	-1.09	-0.81	-1.36	-1.12		-0.27	-0.45	0.64	0.61	0.48	-0.04	-0.47	-0.36	0.37	0.98	-0.09	1.06	-0.34	0.2	-0.97	-0.81	-0.89	-0.76	-0.42	-0.42	-0.45	0.14	0.58	-0.6	-0.62	-0.4	-0.67	-0.47	-0.09	-0.42	-0.51	-0.81		-0.51	-0.15	0.01	-0.47	0.06	-0.03	0.29	0.1	0.1	-0.17
YBL021C	0	-0.84	-0.15	0.19	0.28	0.48	0.29	0.48	-0.38	0.2	0.04	-0.32	0.1	1.04	0.29	-0.34	-0.97	-0.62	-0.76	-0.38	0.18	0.11	0.62	0.44	0.03	-0.36	-0.22	-0.34	-0.23	0.01	-0.4	0.01	-0.23	0.21	-0.15	0.29	-0.42	-0.27		-0.04	0.36	0.39	-0.51	0.41	0.41	-0.1	-0.2	-1.09	-0.29
YBL022C	-0.33	-0.76	0.49	0.7	0.6	0.53	0.41	0.24	-0.15	-0.42	-0.59	-0.68	0.3	0.46	0.1	0.39	0.05	0.1	0.06	-0.15	0.42	0.67	0.84	1.16	0.93	0.28	0.77	0.24	-0.14	0.13	1.04	0.36	0.55	0.76	0.69	0.52	1.12	0.56	1.52	0.35	0.47	-0.04	0.08	-0.1	0.04	-0.26	0.01	-0.2	0.06
YBL023C	-0.3	-1.12	-0.29	-0.04	-0.15	0.29	0.01	0.15	0.16	0.23	0.11	-0.12	0.33	0.57	0.2	-0.06	0.25	-0.47	1.01	0.21	-0.27	0.07	0.16	0.21	0.43	0.21	-0.01	0.41	0.03	0.12	0.04	0.34	0.36	-0.18	0.2	-0.23	-1.09	-1.03	-0.2	-0.51	-0.42	0.03	-0.34	0.21	0.12	-0.51	-0.32	-0.89	-0.49
YBL024W	-1.15	-2.56	-2.32	-2.25	-1.94	-1.47	-0.86	-0.86	1.03	1.18	1.06	-0.45	-2	-1	1.62	1.31	1.66	1.56	1.11	0.88	-2.84	-2.84	-2.64	-1.6	-1.03	-0.79	-0.76	-0.27	-0.04	-0.54	-0.67	-0.06	-0.69	-0.4	-0.06	-0.89	-1.64	-1.22		-0.58	-0.6	-0.15	-0.43	-0.18	-0.07	-0.09	-0.22	-0.3	-0.47
YBL025W	-0.42	-0.69	-0.34	-0.22	-0.27	-0.27	-0.09	0.16	0.21	0.26	-0.35	0.11	0.33	0.75	0.18	-0.47	-0.51	0.07	-0.23	-0.49	0.03	-0.04	-0.01	-0.15	0.34	-0.12	-0.32	-0.36	-0.18	0	-0.32	-0.03	0	0.03	-0.25	-0.06	-0.42	-0.43	0.24	-0.06	-0.12	0.08	-0.47	0.06	0.19	-0.51	-0.23	-0.62	-0.2
YBL026W	-0.4	-0.81	-0.84	-1.12	-0.76	-0.89	-0.23	-0.06	0.64	0.49	0.16	-0.07	-0.71	-0.36	0.07	0.31	0.75	0.57	0.78	0.61	-0.89	-0.89	-1	-0.62	0.03	-0.23	-0.15	-0.15	-0.06	0.06	-0.22	0.12	-0.06	0.18	-0.09		2.29		0.96								0.33	0.31	0.23
YBL027W	-0.34	-1.64	-2.56	-2	-1.79	-2.06	-0.71	-0.09	1.38	1.37	1.46	0.34	-1.47	-1.09	0.04	0.64	1.04	0.3	1.74	1.1	-3.06	-3.47	-3.06	-1.94	-0.51	-0.03	-0.42	-0.4	-0.01	0.29	-0.27	-0.15	0.12	0.15	-0.04	-0.2	-1.43	-1.03	-0.84	-0.69	-0.51	-0.18	-0.51	0.07	0.19	0.66	0.1	-0.29	0.26
YBL028C	-1.06	-2.56	-3.18	-4.32	-2.94	-2.18	-0.81	-0.38	1.03	1.08	1.05	-0.36	-2.74	-2.25	-0.25	0.86	1.22	1.04	1.11	0.58	-4.06	-3.18	-4.06	-2.94	-1.74	-1.47	-1.6	-0.22	-0.25	-1.03	-1.15	0.12	-0.64	0.15	0.52	-0.69	-1.56	-1.94	-0.64	-0.79	-0.3	0.16	-0.32	0.15	0.29	0.61	-0.23	-0.23	-0.3
YBL029W	-0.4	-0.32	0.01	-0.18	0.14	-0.22	0.21	0.2	-0.06	0.06	-0.03	0.12	0.14	0.43	0.15	-0.64	-0.47	-0.47	-0.43	-0.23	0.6	0.14	0.37	0.25	0.1	-0.15	-0.23	-0.15	-0.12	-0.15	-0.14	-0.25	0.06	-0.2	-0.32	-0.97	-0.94	-1	-0.62	-1	-0.54	-0.1	-0.38	0.12	0.16	-0.2	-0.74	-0.89	-0.67
YBL030C	0.21	0.97	1.23	0.81	0.9	1.3	0.26	0.16	-0.25	-0.17	-0.24	-0.58	0.38	0.65	0.4	0.12	0.07	-0.51	0.3	0.96	0.88	1.18	0.98	1	0.78	0.28	-0.07	-0.51	0.32	0.28	0.31	-0.22	0.24	0.39	-0.43	-0.43	-0.29	-0.3	-0.2	0.51	0.3	0.56	0.28	0.48	0.87	0.6	0.62	0.58	0.39
YBL031W	0.12	-0.14	-0.3	-0.04	-0.45	-0.58	0.19	0.4	0.3	0.42	0.29	0.68	0.06	0.21	0.26	-0.94	-0.71	-0.32	-0.45	0.1	-0.29	-0.1	-0.29	-0.07	-0.36	-0.17	-0.25	-0.36	-0.12	0.03	-0.47	-0.18	-0.2	-0.12	-0.17	-1.06	-0.97	-0.92	-0.6	-0.23	-0.18	0.07	-0.54	0.12	0.08	-0.25	-0.06	-0.17	-0.43
YBL032W	-0.03	0	0.1	-0.64	-0.45	-0.01	0.03	-0.01	0.68	0.7	0.6	-0.15	-0.51	-0.54	0.04	-0.2	-0.07	-0.12	0.99	0.77	-0.64	-0.69	-0.79	-0.47	-0.29	0.1	-0.4	-0.47	-0.47	-0.2	-0.4	-0.64	-0.6	-0.62	-0.79	-0.17	-0.47	-0.74		-0.54	-0.84	-0.15	-0.45	-0.3	0.07	-0.34	-0.43	-0.3	-0.74
YBL033C		0.61	0.48	0.04	0.06		-0.23	-0.07	-0.12	-0.45	-0.79	0.07	0.22	0.07	-0.02	-0.65	-0.69	-1.13	-1.06	-0.64	0.26	0	-0.18	-0.46	-0.15	0.34	0.52	0	-0.35	0.64	0.52	0.37	1.12	0.39	0.24	0.27	2.96	0.04	-0.86	0.26	0.38	-0.04	-0.14	0.21	-0.11	-0.04	0.29	-0.27	0.15
YBL034C	0.28	-0.2	1.42	-0.57	-0.74	-0.51	-0.36	-0.56	0.17	-0.17	-0.05	0.16	-0.16	-0.12	0.04	-1.37	-1.04	0.24	-1.89	0.21	-0.22	-0.13	-0.84	-0.66	-0.41	-0.42	-0.78	2.24	-1.53	-0.23	1.45	0.05	0.82	-0.19	0.46	0.21	-0.07	0.48	-0.81	0.03	-0.1	-0.18	-0.16	0.17	-0.11	0	0.11	-0.1	-0.13
YBL035C	-0.92	-1.84	-1.79	-1.79	-1.64		0.2	-0.07	0.57	0.53	0.47	0.1	-0.94	-0.56	0.75	-0.89	0.07	0.64	1.06	0.62	-1.4	-1.03	-1.29	-1.25	-0.42	-0.45	-0.74	0.42	0.19	-0.92	-0.92	0.43	-0.47	-0.3	0.39	-0.47	-0.94	-0.4	-0.74	0.03	0	0.01	-0.22	0.15	0.07	-0.58	-0.43	-1.09	-0.67
YBL036C	-0.14	-0.23	-0.3	-0.51	0	-0.01	0.08	0.33	0.24	0.44	0.41	-0.29	-0.2	-0.38	-0.01	-0.17	0.16	0.14	0.5	-0.1	0.11	-0.17	-0.23	0.07	0.08	-0.1	-0.27	-0.14	-0.22	-0.04	-0.07	0.16	0.03	0.36	0.21	-0.06	0.3	0.23		0.04	0.06	0.28	-0.29	0.12	0.12	0.46	0.34	0.42	0.36
YBL037W	0.16	0.15	0.04	0.37	0.11		0.23	0.24	0.01	-0.01	-0.28	-0.22	0.15	0.23	0.3	0.01	-0.89	-0.14	-0.34	0.18	0.41	0.55	0.46	0.49	-0.32	0.54	0.23	0.11	0.07	0	0.06	-0.17	0.24	-0.29	-0.15	0.14	0.9	0.41	-1.22	-0.07	-0.17	0.06	-0.54	0.03	0.03	-0.09	0.57	0.1	0.25
YBL038W	-0.03	0.55	0.51	0.12	0.74	0.34	0.21	0.1	0.11	-0.18	-0.29	-0.29	0.25	0.1	-0.03	0.2	-0.09	-0.15	0.29	-0.01	0.29	0.16	0.28	0.58	0.55	1.07	0.42	-0.18	-0.36	0.34	0.53	-0.17	0.23	0.34	-0.1	0.06	0.37	0.01	0.16	0.58	0.48	0.41	0	0.33	0.63	0.45	0.45	0.11	0.68
YBL039C	-1.12	-5.06	-5.06	-4.06	-4.64	-2.4	-1.12	-0.94	1.08	1.52	1.26	0.07	-2.84	-1.32	0.28	1.66	1.9	1.67	1.13	1.06	-5.06	-3.64	-4.64	-4.32	-2.56	-1	-1.84	0.26	0.28	-0.81	-1.6	0.12	-0.43	-0.12	0.64	-2.12	-3.06	-3.32	-2.74	-1.22	-0.71	-0.2	-0.14	-0.2	-0.2	0	-0.69	-0.76	-0.79
YBL040C	0.15	0.45	0.46	0.26	0.15	0.04	0	0.19	0.06	0.11	0.08	-0.2	0.37	0.34	-0.22	-0.43	-0.38	-0.17	0.37	0.36	1.32	1	0.78	0.68	0.55	0.1	0.12	0.01	0.37	-0.07	-0.14	-0.25	-0.12	-0.38	-0.15	0.31	-0.25	0.24	0.7	-0.32	-0.12	-0.18	0.12	-0.12	0.11	0.12	0	-0.06	-0.09
YBL041W	0.21	0.06	0.59	0.82	1.03	0.48	0.44	0.56	-0.07	0.38	-0.01	0.08	0.74	0.71	0.06	0.85	0.55	0.12	0.69	0.14	1.1	0.99	1.23	1.1	1.08	0.34	0.42	0.23	-0.15	0.53	0.55	0.42	0.43	0.82	0.52	-0.22	0.24	0.2	-0.17	0.31	0.33	0.23	0.07	0.11	0.11	0.03	0.15	0.21	0.31
YBL042C	-2.18	-3.84	-3.64	-3.64	-2.64	-0.49	-0.38	-1.09	0.51	0.73	0.64	-1.64	-3.32	-1.79	1.14	0.97	0.94	0.89	0.49	-0.89	-2.32	-1.09	-2.64	-2.64	-1.4	-1.18	-1.29	0.01	0.07	-1.47	-1.4	-0.62	-0.89	-1.47	-0.84	-2.32		-2.25		-0.25	0.4	0.4	-0.29	-0.86	-0.3	0.45	-0.49	-0.43	-0.14
YBL043W			0.12						-0.64	-0.25	-0.47	0.54	0.57	0.57	-0.49	-2.4	0.04	-0.42	-1.74	-0.34	-0.2	-0.22	0.1	0.19	-0.6	-0.74	0.31	-0.2	-0.76	-0.01	0.5	-0.22	0.93	2.15	-0.43	-0.43	-0.07	-0.1		0.56	0.01	-0.17	0.21	0.23	0.2	-0.58	-0.01	-0.06	-0.01
YBL044W			-0.89	-1.25					0.21	0.41	0	0.3	-0.67	0.07	4.16	-1.43	-2.12	-0.54	-0.92	-0.76	-0.1	-0.76	-0.71	-0.79	-1.22	-1.22	-0.71	-0.74	-0.64	-0.25	-0.79	-1.12	-1.22	-2.56	-1.18	-2.18	-1.69	-0.36	1.29	-0.89		-0.1	0.18	-0.29	-0.29	-0.06	-0.43	-0.47	-0.2
YBL045C	0.33	0.97	1.65	1.6	1.29	0.96	0.59	0.59	-0.6	-0.15	-0.36	-0.3	1.08	0.48	0.06	-0.38	-0.34	-0.67	0.71	0.7	1.36	1.73	1.72	1.22	1.01	0.8	0.36	-0.49	0.03	0.72	0.5	-0.49	0.74	-0.25	-0.84	-0.71	-1.15	-0.49		0.03	-0.1	0.33	0.57	0.41	0.5	-0.25	0	-0.25	-0.22
YBL046W	0.08	0.1	-0.22	-0.22	-0.34	-0.58	-0.06	0.24	0.03	0.45	0	-0.18	0.16	-0.49	-0.36	-0.64	-0.64	-0.56	-0.2	0	0.24	-0.25	-0.1	0.07	-0.6	0.1	-0.03	-0.29	-0.42	-0.03	-0.07	-0.03	0.07	-0.84	0.28	-1.6	0.06	-0.38		-0.71	-0.27	-0.36	0.14	-0.38	-0.07	-0.64	-0.92	-0.84	-1
YBL047C	0.28	-0.35	0.94	0.86	0.58	0.78	0.18	-0.23	-0.76	-0.46	-0.58	-0.43	0.58	0.51	-0.23	-0.53	0.07	0.04	0.69	0.65	0.8	1.06	0.92	0.85	0.71	1.21	0.96	0.99	0.14	0.41	1.27	0.64	0.96	0.44	0.57	0.25	1.11	0.37	-0.63	0.22	0.12	0.1	0.36	0.05	-0.03	-0.4	0.1	-0.07	-0.24
YBL048W	-0.27	-0.27	-0.04	0.08	0.11	0.44	-0.36	0	0	-0.2	0	0.19	0.1	0.23	-0.42	-2.47	-0.76	-0.58	-0.92	-0.23	0.24	-0.09	-0.04	-0.04	-0.36	0.1	-0.12	0.1	-0.03	-0.36	-0.23	-0.07	0.04	-1	0.12	-0.25	0.12	0.2	-0.18	-0.04	0.07	0.11	0.72	0.15	0.28	0.12	-0.14	0.1	0.44
YBL049W	-0.22		1.1	0.82	1.11	0.99	0.24	0.19	-0.74	-0.43	-1.04	-0.74	0.81	0.77	0.1	-0.49	-0.54	-1.03	-0.79	-0.94	1.06	0.57	0.97	0.58	0.57	-0.17	-0.12	-0.15	-0.49	0.16	0.07	0.1	0.18	0.25	0.15	-0.45	0.32	-0.14	0.77	0.44	0.29	0.45	0.51	0.58	0.37	-0.06	0.14	0.1	0.33
YBL050W	0.01	0.36	0.53	0.57	0.68	-0.07	-0.23	0.33	0	0.26	0.16	-0.06	0.37	0.08	-0.54	-0.56	-0.12	-0.3	0.3	0.33	0.88	0.77	0.83	0.95	0.68	0.3	0.32	-0.14	-0.22	0.53	0.38	0	0.07	0.03	-0.15	0.21	-0.27	0.2	-1.51	0.36	0.33	0.12	0.49	0.03	0.08	0.45	0.91	1.1	0.81
YBL051C	-0.12	-0.79	-0.04	0.24	0.06	-0.34	-0.42	-0.36	0.2	0.36	0.29	-0.03	-0.01	-0.03	-0.18	0.58	-0.45	-0.22	0.36	0.66	0.38	0.34	0.24	0.08	0.36	0.34	0.28		-0.12	0.45	0.33	-0.07	0.26	0.03	0.01	-0.3	-0.49	-0.22	-0.71	0.25	0.01	0.1	0.3	-0.15	0.16	-0.12	0.53	0.36	0.2
YBL052C	-0.61	-1.29	-1.52	-1.56	-1.15	-0.3	-0.57	-0.06	0.38	0.33	0.08	-0.76	-0.34	-0.96	0.02	0.23	0.02	0.07	0.02	0.31	-1.5	-1.27	-1.29	-0.91	-0.62	0.08	-0.28	-0.08	-0.33	-0.33	0.12	0.07	0.09	-0.4	0.15	-0.28	-0.47	-0.4	-0.06	-0.48	-0.45	-0.48	-0.15	-0.51	-0.32	-0.07	0.19	-0.26	-0.5
YBL053W	-0.84	-0.49	-1.06	-0.69	-1.12	-0.97	-0.43	-0.3	-0.12	-0.06	-0.39	0.6	-0.43	-0.01	-0.43	-0.1	0.11	0.19	0.01	0.44	-0.89	-0.56	-0.49	-1.09	-0.54	1.06	0.21			0.51	-0.38	0.33	0.58	-0.06	0.9	-1.03	0.53	-1	-0.76	-0.4	-0.47	-0.15	0.42	-0.12	-0.1	-0.42	-0.36	0	-0.3
YBL054W	-2.32	-3.64	-3.32	-4.32	-2.94		-1.64	-1.47	1.21	1.08	0.66	-1.4	-3.06	-2.56	0.32	0.69	0.85	-1.6	1.49	0.71	-3.32	-2.64	-3.47	-2.84	-2.74	-2.47	-1.06	0.86	0.41	-1.74	-0.54	0.93	0.08	0.89	1.6	-2.84	-2	-1.22	-1.29	-0.71	-0.2	-0.22	0.28		-0.07	0	-0.6	-0.34	-0.15
YBL055C	-0.89	-1.43	-1.12	-0.97	-0.94	-0.86		-0.34	0.66	0.74	0.61	0.52	-0.27	-0.22	0.4	0.66	0.45	0.14	-0.2	-0.09	-0.84	-0.67	-0.54	-0.64	0.03	-0.09	-0.25	-1.09	0.28	-0.06	-0.36	0.07	-0.03	0.41	0.46	-0.62	0.3	0.26	-0.3	-0.17	-0.01	0.2	0.38	0.04	0.03	0.42	0.48	0.6	0.53
YBL056W	-0.1	-0.01	0.49	0.21	0.2	0.04	-0.42	-0.14	0.14	0.14	0.21	-0.14	0.34	-0.12	-0.23	0.37	0.64	-0.01	0.76	0.46	0.38	0.52	0.59	0.78	-0.06	0.38	0.24	-0.15	-0.1	0.19	0.16	-0.38	0	-0.03	-0.2	-0.54	0.34	0.67		0.44	0.16	0.01	0.26		-0.01	0.77	0.36	0.19	0.53
YBL057C	-0.22	-0.43	-0.29	-0.22	-0.1	-0.62		0.28	0.31	0.58	0.33	-0.01	0.14	-0.04	-0.01	0.2	0.39	-0.22	1.1	-0.01	0.3	-0.07	0.33	0.08	0.43	0.03	0.01	-0.04	0.14	0.31	0	-0.03	-0.01	0.2	0.21	-0.01	-0.27	-1.47	-0.49	-0.09	-0.51	0.11	0.16	-0.1	-0.1	0.63	0.11	-0.23	0.45
YBL058W	0.07	0.34	0.72	0.6	0.84	0.57	0.14	0.39	-0.22	-0.09	0.06	-0.32	0.3	0.33	-0.29	-0.3	-0.56	-0.84	-0.09	-0.38	0.65	0.85	0.85	1.1	-0.18	0.43	0.52	0.14	-0.29	0.45	0.66	0.25	0.26	0.64	0.26	0.3	0.55	0.76	-0.01	-0.17	-0.23	-0.1	0.16		-0.15	-0.23	-0.3	-0.2	-0.51
YBL059W	-0.36	-0.3	-0.29	-0.2	0.04	-0.51		0.36	-0.12	0.2	0.24	0.7	-0.4	-0.18	-0.09	0.29	-0.1	-0.89	-0.06	-0.27	-0.06	-0.32	0.08	0.1	0.59	-0.12	-0.06	-0.54	0.01	0.11	-0.03	0.06	0.15	0.24	0.41	0.01	-0.25	0.16	-0.64	0.39	0.14	0.29	0.42	0.26	0.39	0.06	0.1	-0.12	0.19
YBL060W	-0.54	-0.3	-0.09	-0.09	0.26	0.32	0.29	0.85	-0.1	0.16	-0.08	-1.06	0.06	-0.09	1.08	-0.76	-0.58	-0.62	-0.29	-0.47	0.14	-0.07	0.16	0.06	-0.84	-0.14	0.15	0.44	-0.34	-0.29	0.18	0.38	-0.12	0.07	0.46	-0.09	0.51	0.21	0.37	0.12	0.08	0.01	0.21		0.01		0.66	0.36	0.3
YBL061C	-0.94	-1.15	-0.58	-0.32	-0.18	-0.38	-0.22	-0.1	0	0.36	0.12	0.15	-0.06	-0.03	0.04	0.74	0.14		0.41	0.11	-0.36	-0.27	-0.06	-0.17	0.1	0.12	0.36	-0.01	0.01	-0.1	0.36	0.68	1.04	0.67	1	-0.43	-1.18	-0.79	-0.86	-0.54	-0.58	-0.29	0.26	-0.27	-0.09	-0.62	-0.34	-0.56	-0.67
YBL062W	-1.06	-0.81	-0.6	-0.54	-0.12	0.01	-0.2	-0.03	-0.12	0.04	-0.1	-0.56	-0.2	-0.42	-0.03	-0.17	0.04	0.21	0.51	-0.23	-0.15	-0.25	-0.06	0.01	-1	-0.4	-0.29	-0.34	-0.1	-0.38	-0.27	0.11	0.19	0.49	0.2	-0.6	-0.51	-0.32	-0.09	-0.27	-0.43	-0.23	0.01		-0.25		-0.1	-0.06	-0.27
YBL063W	0.01	-0.52	-0.3	-0.27	-0.21	-0.64	-0.09	0.42	0.41	-0.14	-0.54	0.09	-0.14	0.14	0.38	-1.43	-0.3	0	-0.34	0.12	-0.19	-0.17	0.12	0.13	-0.32	0.16	0.07	1.7	-0.37	-0.05	0.2	0.01	0.24	-0.56	0.08	0.1	-0.11	0.15	-0.1	-0.2	-0.09	-0.39	-0.1	-0.03	-0.22	-0.38	-0.1	-0.38	-0.49
YBL064C	2.05	2.92	3.57	3.76	3.74	2.15	1.27	1.5	-2.25	-2	-1.89	-0.69	1.32	1.16	-0.97	-1.36	-1.15	-1.79	-1.22	-1.43	4.93	4.34	4.43	3.76	2.56	1.22	1.54	0.54	0.43	1.35	1.38	0.39	0.7	0.24	-0.69	3.4	2.81	3.79	3.33	3.52	3.03	2.34	2.64	2.84	3.11	1.36	3.6	3.72	4.08
YBL065W	-0.15		-0.42		-0.25	0.04	0.24	-0.97	-0.71	-0.32	-0.74	0.33	0.31	0.25	-0.15		-1.94	3.17		1.32	0.14	-0.07	-0.18	-0.22	-0.84		0.57		1.1	0.49	-1.32		-1	-0.86	0.58	0.11	-0.17	0.15	-0.07	-0.23	-0.47	-0.34	0.1	-0.32	0.04	-0.32	-0.42	-0.36	-0.23
YBL066C	-0.17	-0.32	-0.14	-0.1	-0.14	-0.47	-0.05	-0.14	-0.4	-0.41	-0.46	0.07	0.25	-0.15	-0.07	0.38	0.33	0.64	-1.92	-1.3	0.62	0.49	0.35	-0.17	0.13	0.12	0.08	-1.02	0.89	0.34	0.78	-0.48	-0.02	-0.32	0.74	0.1	0.26	-0.31	0.01	-0.04	-0.02	-0.01	0.34	0.01	-0.08	0.13	0.18	0.19	0.27
YBL067C	-0.4	-1.79	-0.69	-0.43	-0.54	-0.12	-0.32	-0.51	-0.1	0.25	-0.06	-0.74	-0.1	-0.23	0.01	0.23	0.71	0.93	-0.3	0.49	-0.69	-0.47	-0.1	-0.22	-0.09	0.14	1.28	2.19	0.26	-0.3	0.07	0.55	0.54	0	0.87	-0.38	-0.36	0.03	-0.64	-0.4	-0.47	-0.22	0.28	-0.32	0	-0.32	-0.42	0.2	0.16
YBL068W	-0.92	-2.47	-2.18	-2.12	-1.4	-1.09	-0.58	-0.4	0.72	1.08	1.05	-0.15	-1.84	-0.71	1.59	0.46	0.83	0.67	0.32	0.44	-2.12	-1.69	-2	-1.4	-0.36	-0.76	-0.84	0.26	0.25	-0.6	-0.76	-0.09	-0.79	-0.04	0.61	-0.69	-1.43	-1.18	-0.58	-0.89	-0.51	-0.23	-0.45	-0.42	-0.36	0.07	-0.51	-0.04	-0.01
YBL069W	-0.97	-2.06	-0.89	-0.58	-0.27	-0.14	0.14	0.08	0.21	0.69	0.51	-0.12	-0.76	0.46	0.28	-0.81	-0.14	-0.43	-0.17	-0.15	-0.74	-0.71	-0.67	-0.34	-0.17	-0.23	0.03	0.45	0.07	-0.3	-0.17	0.2	-0.36	0.37	0.16	-0.36	-1.56	0.16		-0.79	0.2	-0.17	0.21	-0.34	0.33	-0.64	-0.62	-0.43	-0.4
YBL070C	-0.29	-0.67	-0.89	-1.25	-0.42		-0.64	-0.81	-0.27	0.9	-0.05	-0.74	-0.79	-0.49	0.29	-4.32	0.9	0.3	-2.12	-0.14	-0.6	-0.67	-1.06	-0.71	0.21	0.87	-0.23	1.1	0.32	-0.1	0.24	0.43	0.14	0	0.33	-0.43		-0.14		-0.89	-0.29	-0.3	-0.2	-0.38	-0.03	0.3	-0.23	0.16	-0.12
YBL071C	-0.42	-0.32	-1.06	-0.8	-0.68	0.43	0.12	-0.3	-0.02	-0.34	0.81	0.01	-0.24	0.24	0.24	0.86	0.35	-0.23	0.19	-0.3	-0.71	-0.84	-0.82	-0.94	-0.46	-0.9	-0.32	0.99	0.43	-0.31	0.92	0.95	-0.38	0.8	1.2	-0.51	-0.93	-0.71		-0.6	-0.22	-0.36	0.15	-0.02	-0.34	-0.04	-0.32	0.02	-0.21
YBL072C	-0.15	-1.12	-2	-2.18	-1.84	-1.74	-0.84	-0.42	1.25	1.44	1.39	0.52	-0.76	-1.12	0.06	0.42	1.04	0.45	1.57	1.46	-2.94	-3.47	-2.94	-1.74	-0.12	-0.04	-0.54	-0.38	0.26	0.11	-0.54	-0.38	-0.14	-0.06	-0.03	-0.92	-1.94	-1.4	1.4	-1.12	-0.89	-0.47	-0.58	-0.14	-0.01	0.75	-0.01	0.03	0
YBL073W	0.32	-1.47	-0.07	0.28	0.21	0.33	0.24	0.28	-1.22	-0.45	-0.76	0.11	0.14	-0.04	-0.23	-0.86	-1.29	-0.29	-1.18	-1.6	0.69	0.48	0.42	0.14	0.12	-0.56	0.16	-0.25	-0.58	-0.34	-0.27	-0.12	-0.14	-0.18	-0.25	-0.47	0.08	-0.15		-0.29	-0.12	0.08	0.28	-0.1	0.16	-0.43	-0.4	-0.23	-0.15
YBL074C	-0.1	-1.29	0.31	0.26	0.48	0.33	0.29	0.31	-0.22	-0.47	-0.66	-0.25	0.14	-0.14	-0.1	-1.51	-0.64	-0.22	-1.15	-0.71	0.99	0.85	0.72	0.82	0.24	-0.14	-0.2	0.36	0.03	-0.22	0.23	-0.54	-0.12	-0.01	0.1	-0.89	-0.92	-0.06	0.52	-0.3	-0.22	-0.45	0.01	-0.43	-0.17	-0.22	-0.22	-0.25	0.01
YBL075C	1.92	2.93	4.28	3.84	3.67	2.16	1.53	1.41	-3.18	-2.56	-2.79	-1.25	1.52	1.18	-1.94	-1.29	-1	-0.81	-0.94	-0.36	5.44	5.06	5.11	4.15	2.19	0.49	1.6	1.14	0.58	0.7	1.4	0.9	0.79	1.93	0.3	0.03	-0.2	0.82	0.08	0.38	0.1	-0.36	-0.45	-0.32	0.07	-0.06	0	0.23	0.03
YBL076C	-0.34	-1.74	-1.22	-1.51	-1.29	-0.81	-0.62	-0.6	-1.03	0.61	0.64	-0.4	0.95	0.2	-1.47	-0.14	0.42	0.71	0.28	0.76	-1.64	-2	-1.79	-1.43	-0.97	0.18	-0.23	0.11	0.2	-0.2	-0.18	-0.45	-0.18	-0.2	-0.17	-0.38	-1	-0.62	-0.71	-0.12	-0.47	-0.56	-0.47	-0.6	-0.32	0	-0.06	0.07	-0.1
YBL077W	-0.07	-0.84	-1.09	-1.25	-1.29	-1.09	-0.42	-0.27	0.34	0.58	0.65	0.21	-0.45	-0.69	0.19	0.33	0.85	0.79	1.06	0.85	-1.51	-1.69	-1.6	-1.25	-0.32	0.1	-0.38	-0.07	0.34	0.07	-0.47	-0.3	0.08	-0.1	0.1	-0.03	-1	-0.64	-0.6	-0.42	-0.25	-0.3	-0.22	-0.29	-0.2	-0.09	0.14	0.04	-0.04
YBL078C	1.47	2.42	2.41	2.31	2.77	1.55	0.57	0.78	-0.4	-2.18	-1.89	-0.38	0.57	0.2	0.37	-1.25	-2.18	-2.12	-1.25	-1.18	3.64	2.72	3.22	2.61	1.89	1.13	1.23	-0.14	-0.42	1.3	1.15	-0.06	0.7	0.19	-0.29	1.03	0.01	1.1	1.36	1.58	0.89	0.28	0.29	0.18	0.45	-0.1	0.48	0.67	0.81
YBL079W	-0.3	-1.4	-0.69	-0.56	-0.97	0.07	-0.15	0.26	0.17	0	-0.17	0.11	-0.56	-0.15	0.34	-0.27	0.1	-0.55	-0.59	-0.01	-0.23	-0.49	-0.38	-0.47	-0.17	-0.09	-0.11	0.59	-0.15	-0.48	0.51	0.02	1.35	-0.87	0.23	0.06	0.1	-0.27	-0.03	-0.22	-0.12	-0.36	-0.09	-0.19	-0.29	-0.21	-0.31	-0.11	-0.42
YBL080C	-0.47	0.37	0.45	0.32	0.73	0.52	0.19	0.21	0.43	-0.32	-0.32	-0.36	-1.15	-0.92	0.79	-1.22	-2.06	-0.97	-0.3	-0.29	0.95	0.46	0.62	0.41	0.5	0.58	0.11	-0.04	-0.45	-0.14	0.11	-0.3	-0.74	-0.38	-0.27	-1.18	-0.81	-0.2		-0.01	-0.14	-0.04	-0.14	-0.18	-0.06	0.06	0.18	-0.22	-0.54
YBL081W	-1.09	-1.89	-1.06	-0.92	-1.47	-0.54	-0.69	-0.49	0.63	1.06	0.75	-0.43	-0.86	-0.18	0.15	0.59	0.45	0.4	0.75	0.53	-0.92	-0.49	-0.69	-0.47	-0.23	-0.17	-0.09	0.18	0.16	-0.38	-0.06	-0.64	0.06	-0.03	0.24	-0.69	-1.09	-0.49		-0.49	-0.49	-0.32	-0.4	-0.27	-0.2	-0.29	-0.34	-0.43	-0.27
YBL082C	-1.22	-1.74	-2.25	-2.56	-1.94	-0.89	-0.79	-0.84	-0.69	0.89	0.7	-0.27	0.82	-0.23	-0.62	-0.43	-0.1	-0.27	0.7	-0.76	-1.4	-1.32	-1.89	-1.47	-1.06	-0.45	-0.81	-0.09	0.28	-0.81	-0.97	-0.71	-1.03	-1.03	-0.38	-0.94	-0.86	-0.51	-0.43	-0.34	-0.4	-0.17	-0.25	-0.43	-0.29	-0.51	-1.18	-0.27	-0.92
YBL083C	-0.94	-1.89	-2.47	-2	-2.25	-0.92	-0.67	-0.47	0.23	0.59	0.57	0.15	-1.25	-0.45	0.62	-0.03	0.12	0.62	1.32	0.97	-1.22	-1.15	-1.6	-1.6	-0.56	-0.38	-0.97	-0.07	0.04	-0.76	-0.94	-0.54	-0.76	-0.92	-0.3	-0.69	0.07	-0.89	1.34	-1	-0.18	-0.07	-0.25	-0.04	-0.18	-0.62	-0.92	-1.09	-0.49
YBL084C	0.11	-0.18	-0.04	-0.25	0	-0.09	-0.6	-0.69	-0.62	-0.32	-0.31	0.1	1.11	-0.29	-0.84		-1.18	2.74	-0.09		0.77	0.9	0.18	-0.22	-0.29	-1.6	0.7	1.26	0.77	-0.18	-0.07	-0.58	3.25	-0.84	0.37	-0.47	-0.58	-0.22	0.34	0.07	-0.47	-0.23	0	-0.67	-0.29	-0.25	-0.01	0.15	0.1
YBL085W	0.8	-0.34	-0.6	0.7		-0.2	0.18	-0.25	-0.45	-0.63	-0.67	0.54	0.33	0.18	-0.38	0.55	0.48	0.2	-0.51	-0.33	0	0.06	-0.05	0.37	0.47	1	-0.07	0.67	-0.24	0.95	-0.49	0.46	1.38	-0.45	0.44	0.32	-2.25	-0.06	-0.58	-0.23	-0.06	-0.27	0.1	0.01	0.01	-0.06	-0.08	-0.3	-0.1
YBL086C	1.2	0.99	1.18	1.04	1.1	0.23	0.07	0.01	-0.1	-0.45	-0.56	-0.56	0.24	-0.18	0.07	-2.84	-0.17	0.62	0.44	-0.27	1.79	1.54	1.46	1.09	0.67	2.91	-0.07	-0.27	-0.45	0.78	0.34	-0.47	-0.23	-0.1	0.1	-0.43	-0.67	-0.17	-1.29	0.12	0.19	0.1	0.15	-0.14	0.23	-0.49	-0.79	-0.3	-0.94
YBL087C	-0.45	-1.32	-2	-2.12	-2	-1.79	-0.74	-0.56	0.92	1.57	1.18	0.37	-1.03	-0.58	0.28	0.79	1.17	0.58	1.78	1.49	-3.47	-3.18	-2.94	-2.47	-0.2	0	-0.34	-0.15	0.49	-0.01	-0.45	-0.23	0.01	-0.14	-0.01	0.43	-1.03	-0.67	-1.15	-0.67	-0.49	-0.45	-0.56	-0.03	-0.42	0.32	0.2	-0.38
YBL088C	0.41	-0.2	-0.42	-1.15			-0.81	-0.69	0.69	-0.92	-0.81	0.02	-0.29	-0.32	-0.11	0.24	0.29	-0.64	-0.17	0.12	-0.66	-0.49	0.3	-0.49	-0.99	2.02	0.59	0.19	-0.44	-0.3	0.25	0.59	0.45	-0.12	-0.67	0.05	0.36	-0.15	-1.94	0.05	0.11	-0.32	-0.27	-0.25	-0.67	0.36	0.19	-0.09	0.2
YBL089W	-0.67	-0.81	-0.17	-0.3	-0.3	-0.36	-0.07	-0.03	-0.25	0.4	-0.59	-0.22	0.19	0.4	0.16	0.23	-0.03	-0.22	-0.42	-0.1	-0.49	-0.42	-0.32	-0.84	0	-0.14	0.04	-0.18	0.2	-0.18	-0.23	-0.06	-0.22	-0.29	-0.07	0.41	0.21	0.41	-1.69	0.26	0.24	-0.32	-0.25	-0.14	-0.38	-0.04	0.39	0.36
YBL090W	-0.22	0.01	0.04	0.18	0.67	0.08	0.3	0.75	0.5	0.37	0.19	-0.56	-0.23	0.1	0.29	-0.06	-0.56	-0.29	-0.32	-0.17	-0.09	0.04	-0.1	0.32	0.85	-0.15	0.26	-0.1	-0.38	0.24	0.28	0.08	0.04	0.41	0.15	0.1	0.06	0.49	-0.15	0.63	0.31	-0.04	-0.1	0.16	-0.03	0.3	0.96	0.95	0.95
YBL091C	0.12	0.01	0.19	0.46	0.07	-0.22	0.04	0.2	0.15	0.63	0.39	0.01	0.2	0.08	-0.15	0.57	0.77	0.21	0.8	0.37	-0.4	0.25	0.03	-0.17	0.51	0.59	0.34	0.43	-0.06	0.48	0.7	0.63	0.86	0.36	0.51	-1.79	0.07	0.19	0.01			-0.09	0.04	-0.22	-0.4	0.15	-0.17	-0.62
YBL092W	0	-0.45	-1.47	-1.79	-1.4	-1.84	-0.74	-0.43	0.68	1.06	1.01	0.2	-0.71	-1.15	-0.34	0.64	1.23	1.25	1.63	1.46	-2.94	-2.74	-2.74	-1.94	-0.4	0	-0.29	-0.22	0.23	0.25	-0.22	-0.03	0.42	0.16	0.1	-0.4	-1.6	-1.18	-1.4	-0.62	-0.29	-0.89	-0.79	-0.4	-0.6	0.04	0.65	0.19	0.08
YBL093C	-0.54	-0.56	-0.79	-0.51	-0.51	-1.03	-0.32	-0.07	0.24	0.63	0.28	0.16	0.14	0.48	-0.15	0.7	0.61	0.14	-0.54	0.1	-1.43	-0.6	-1.36	-1.15	-0.17	0.01	-0.07	0.33	-0.14	0.01	0.25	0.61	0.7	0.61	0.93	0.77	-0.76	-0.74	-1.22	-0.01	0.2	-0.25	-0.4	-0.3	-0.67	-0.14	-0.14	-0.81
YBL094C	-0.06	0.19	0.06	-0.14		-0.29	0.01	0.25	0.2	-0.18	-0.42	0.01	0.14	-0.2	0.16	-0.54	-0.34	-0.69	0.03	-0.36	-0.09	0.12	0.23	0.12	0.08	-0.14	0.1	0.01	0.07	-0.18	-0.3	-0.01	0.03	-0.09	0.04	-0.38	-0.62	-0.14	-0.64	-0.23	0.07	-0.45	-0.42	-0.29	-0.4	-0.23	0.24	-0.25	-0.38
YBL095W	0.08	-0.09	0.38	0.49	0.1	-0.25	0.64	0.73	-0.06	0.25	-0.13	0.15	0.51	0.52	0.19	-0.09	-0.17	-0.18	-0.29	-0.32	0.21	0.79	0.55	-0.04	0.49	0.1	-0.04	0.2	0.31	0.18	0.06	0.11	0.07	0.08	0.12	-0.22	-0.14	0.11	-0.27	-0.49	0.18	0.07	-0.36	-0.06	-0.32	-0.81	-0.06	-1.36
YBL096C	0	0.48	0.26	-0.09		-0.23	0.14	0.38	0.41	-0.01	-0.31	0.12	-0.09	-0.22	0.19	-0.36	-0.43	-0.51	-0.84	-0.6	-0.22	0.15	0.08	0.28	0.12	-0.1	-0.14	0.01	0.04	-0.03	-0.1	-0.36	-0.03	-0.3	-0.15	0.04	-0.84	-0.06	-0.38	-0.3	-0.12	-0.25	-0.38	-0.2		-0.27	-0.15	-0.76	-0.62
YBL097W	0.3	-0.11	-0.24	0.2	-0.12	-0.64	0.29	0.49	-0.32	-0.2	-0.79	0.26	0.44	0.04	0.09	-0.5	-0.21	0.09	-0.44	-0.22	-0.12	0.04	0.62	-0.28	0.14	0.44	0.24	0.58	-0.1	0.08	0.71	0.25	0.53	0.14	0.43	0.4	0.04	-0.08	0.04	-0.09	0.14	-0.03	-0.1	-0.18	-0.42	-0.65	-0.4	-1.06	-0.92
YBL098W	-0.32	-0.04	-0.32	-0.45	0.18	-0.18	0.34	0.94	0.21	0.18	0.08	-0.12	-0.43	-0.17	0.66	-0.32	-0.49	-0.64	-0.97	-0.58	-0.07	-0.06	-0.12	-0.09	0.23	-0.1	0.15	-0.01	0.4	0.03	-0.07	-0.29	0.23	0.31	0.04	-0.36	0.04	0.61	0.46	0.46	0.46		-1.18				0.76	0.29	0.36
YBL099W	-0.01	0.23	0.63	0.48	-0.17	-0.15	-0.12	-0.12	0.12	0.15	0.07	-0.27	0.58	0.65	0.37	0.21	0.44	-0.34	0.8	-0.06	-0.27	0.58	0.67	0.38	0.69	0.69	0.44	-0.01	0.51	0.37	0.6	-0.23	0.77	0.01	-0.27	0.37	0.31	0.79	0.28	0.67	0.68	0.11	0.44	0.28	0.03	-0.12	0.55	0.29	0.19
YBL100C	0	0.42	0.92	0.04	0.31	0.4	-0.23	-0.36	-0.03	0.03	-0.11	-0.17	0.49	0.37	0.11	0.41	0.06	-0.15	0.01	0.82	-0.42	0.4	0.48	0.51	0.6	0.53	0.4	-0.12	0.32	0.25	0.41	-0.22	0.5	-0.15	-0.51	0.98	0.61		0.66	0.8	0.82	0.15	0.42	0.37	0.18	0.18	0.92	0.5	0.52
YBL101C	0.25	0.32	1.02	1.09	0.82	0.5	0.49	0.49	-0.51	-1.03	-0.79	0.04	0.7	0.58	-0.51	-0.17	-0.09	-0.18	-0.49	-0.15	1.06	1.58	1.52	0.79	0.67	1.33	0.9	0.48	0.23	0.32	1.04	0.32	0.96	0.24	0.57	0.71	0.91	0.82	-0.25	0.42	0.76	-0.07	0.43	0.11	-0.15	-0.12	0.44	0.23	0.96
YBL101W-A	-0.62	-2.84	-0.4	-0.27	-0.17	0.29	0.24	0.46	-0.42	-0.45	-0.99	-0.67	0.33	-0.51	-0.27	0.63	0	0.34	-0.49	-0.34	0.12	0.7	0.82	0.77	0.19	0.16	0.32	0.43	0.92	-0.15	0.51	0.19	0.21	0.56	0.53	0.24	0.42	0.69	0.25	0.59	0.55	0.28	0.4	0.16	0.12	0.1	0.71	0.16	-0.17
YBL101W-B	-0.27	-0.74	-0.51	0.03	-0.17	-0.34	0.26	0.42	-0.43	-0.3	0.05	-0.34	-0.06	-0.29	-0.18	-0.18	0.4	0.1	0.26	-0.18	-0.45	0.12	-0.01	0	-0.18	0.16	0.28	0.32	0.67	0.01	0.19	0.11	0.3	0.23	0.68	0.42	0.14	0.48	0.26	0.37	0.52	0.2	0.11	0.19	0.07	0.04	0.57	0.11	-0.06
YBL102W	-0.36	0.49	0.93	0.19	0.57	0.62	-0.04	-0.22	0.07	0.07	-0.57	-0.54	0.58	0.64	-0.06	0.21	0.11	-0.43	0.77	-0.06	0.57	1.04	0.97	0.73	0.54	0.08	0.29	0.04	0.21	-0.15	-0.04	-0.12	-0.23	-0.18	-0.22	0.18	0.38	0.71	0.19	1.24	0.59	-0.15	0	0	-0.23	0.76	1.11	0.52	1.11
YBL103C	0.08	-0.71	-0.25	-0.07	-0.49	-0.64	-0.14	0.1	-0.01	-0.03	-0.27	0.16	0.28	0.03	-0.18	0.3	0.28	0.78	-0.56	-0.34	-0.23	0.28	0.25	0.2	-0.04	-0.07	-0.3	0.01	-0.01	-0.06	0.16	-0.15	0.16	-0.23	0.23	0.44	0.12	0.49	-0.58	0.29	0.06	-0.54	-0.29	-0.4	-0.51	0.59	1.23	0.96	0.71
YBL104C	-0.84	-0.6	-0.47	-0.92	1.33	-0.04	0.15	-0.3	0.41	0.24	-1.13	-0.6	-0.74	-0.27	-0.07	-0.58	0.7	0.03	-0.62	-0.25	-0.62	-0.56	-0.4	-0.42	-0.4	1.68	0.52	0.81	-0.06	-0.69	0.44	0.72	-0.58	0.15	0.7	-0.15		0.52	-0.58	0.4	-0.09	-0.79	-0.45	-0.49	-0.81	0.36	1.05	0.14	0.24
YBL105C	-0.23	-0.86	-0.06	0.07	-0.2	-0.27	0.07	0.06	-0.36	-0.17	-0.19	0.11	0.1	0.07	-0.25	0.69	0.03	1.13	-1.32	0.25	-0.1	0.12	0	0.07	-0.12	0.82	0.38	0.7	0.16	-0.1	0.9	0.14	0.63	-0.22	0.82	0.25	-0.42	0.77	-1.06	0.15	-0.03	-0.51	-0.23	-0.45	-0.58	0.08	0.77	0.36	0.16
YBL106C	-0.14	-0.97	-0.47	-1.09	1.08	0.31	0.18	-0.07	0.38	0.25	-0.22	-0.42	-0.4	0.12	0.14	-1.12	-0.09	-0.18	-0.54	0.08	-0.79	-0.4	-0.45	-0.51	-0.56	2.48	0.03	0.61	-0.17	-0.42	0.41	-0.32	-0.47	-0.09	0.37	-0.03	-0.25	0.08	0	0.39	0.06	-0.51	-0.3	-0.4	-0.81	0.15	0.11	0.12	-0.07
YBL107C	-0.4	-0.45	-0.34	0.06	0.24	-0.06	0.32	0.51	0.18	0.36	0.27	-0.29	-0.18	0.39	0.46	0.33	0.63	0.59	0.3	0.06	-0.6	-0.25	-0.1	0.3	0.52	0.07	0.29	0.36	-0.22	0.04	0.57	0.57	0.76	1.03	1.01	0.54	0.11	0.48	-0.79	0.96	0.68	-0.03	0.07	0.26	0.01	0.32	0.58	0.51	0.92
YBL108W	-0.22	-0.03	-0.38	-1.06	0.48		-0.51	-0.81	0.46	0.82	-1.2	-0.09	0.18	0.11	-0.22	-2.25	-1.74	-0.71	-0.3	-0.12	-0.54	-0.58	-0.56	-1.4	-1.09		-0.56	0.07	-0.71	-0.32	-0.89	-0.81		-0.6	-0.29		-0.01		-1.15		2.81						-0.38	0.18	0.24
YBL109W	-0.6	-1.4	-0.74	-0.45	-0.51	-0.1	-0.22	-0.23	0.11	0.08	-0.52	-0.15	-0.36	0.66	0.33	0.18	-0.12	-0.01	-0.18	0.03	-0.12	0.01	0.2	0.12	0.08	-0.12	-0.29	-0.3	0.19	-0.12	0.12	-0.86	-0.54	-0.22	-0.29	-0.14	0.21	0.19	-0.22	0.07	0.08	0.2	-0.23	0.54	0.37	-0.32	-0.27	-0.62	-0.07
YBL111C	-0.38	-0.92	0.06	0.07	-0.07	0.51	0.29	0.21	0.04	0.25	-0.26	-0.47	0.2	0.37	0.16	-0.03	-0.42	-0.47	-0.94	0.2	0.06	0.42	0.58	0.33	0.06	0.1	0.04	0.01	0.19	-0.25	0.01	-0.34	-0.25	-0.22	-0.09	0.16	0.53	0.11	0.33	-0.22	-0.09	0.45	-0.06	0.7	0.52	-0.79	-0.47	-0.97	-0.81
YBL112C	-0.22	-0.36	0.01	0.48	0.18	0.7	0.7	0.37	-0.22	-0.04	-0.19	-0.76	-0.18	-0.29	0.31	-0.29	-0.58	0.06	-0.23	0.33	0.2	0.24	0.52	0.44	-0.09	0.04	0.08	-0.04	0.26	0.01	0.16	-0.15	-0.14	0	-0.15	-0.29	-0.25	-0.03	-0.34	-0.27	-0.32	0.39	0.07	0.53	0.42	-1	-0.47	-1	-1.03
YBL113C	-0.22	-0.47	0.33	0.46	0.18	0.77	0.76	0.45	0.06	0.36	-0.02	-0.43	0.38	0.41	0.51	0	-0.04	-0.25	-0.1	0.53	-0.01	0.45	0.71	0.41	0.4	0.26	0.15	0.24	0.31	0.1	0.26	0.1	0.12	0	0.04	0.15	0.39	0.15	0.08	-0.32	-0.4	0.48	0.12	0.66	0.51	-1.03	-0.71	-1	-1.06
YBR001C	1.45	1.75	2.17	2.5	2.12	1.66	1.45	1.19	-1.06	-1.56	-1.09	-0.62	0.75	0.38	-0.25	-0.94	-1.36	-1.32	-0.94	-0.92	2.64	2.1	1.96	2.08	1.45	1.71	1.86	0.84	0.39	-0.01	1.7	0.58	0.88	0.44	0.45	0.18	0.75	1.14	4.78	0.91	0.69	0.67	0.32	0.58	0.6	0.03	0.59	0.34	0.77
YBR002C	-0.84	-1.22	-1.09	-0.62	-1.09	-0.97	-0.42	-0.25	0.4	0.82	-0.54	0.06	0.06	0.3	0.55	0.29	-0.74	0.11	0.34	0.42	-0.74	-0.23	-0.51	-0.47	-0.29	-0.56	-0.45	-0.32	-0.12	-0.06	-0.34	0.03	0.24	0.58	0.3	-0.49	0.45	-0.81	-0.94	0.31	-0.09	0.07	-0.43	0.16	0.12	-0.34	-0.27	-0.62	0.23
YBR003W									0.52		-0.66	0.41	1.14	-0.17	-0.32			1	1.12	-1.84	-0.58	-0.32	-1.6	0.26	-2.84						1.32		1	0			1.24	-1.22	1.22			0.51				1.49	-0.64	0.3	-1.64
YBR004C	-0.81	-1.15	-0.64	-0.38	-0.81	-0.04	-0.47	-0.36	0.14	0.34	0	0.23	0	0.55	0.58	0.33	-0.07	0.41	-0.23	0.48	-0.18	-0.07	-0.2	-0.15	-0.4	-0.51	-0.17	0	0.58	-0.49	-0.49	0.14	-0.14	0.51	-0.04	-0.18	-0.04	0.01	0.62	-0.18	0.12	0.24	-0.49	0.31	0.29	0.2	0.19	0.16	-0.01
YBR005W	0.36	0.73	1.12	0.99	0.8	0.96	0.21	-0.04	0.06	-0.47	-0.52	0.45	0	0.06	-0.25	-0.15	-0.56	-0.58	-0.74	-0.29	0.8	0.58	0.78	0.96	0.52	0.24	0.39	0.1	0.7	-0.14	0.18	0.15	1.27	1.06	0.25	0.28	-0.2	0	0.25	-0.18	-0.49	0	-0.45	-0.12	0.31	-0.42	-0.79	-0.54	-0.71
YBR006W	0.78	1.91	3.07	2.99	2.65	2.29	1.17	1.14	-1.47	-1.22	-1.89	-0.12	1.48	1.12	0.21	-0.23	-0.47	-1.12	-1.09	-0.94	2.58	2.09	2.78	2.67	1.77	0.24	0.87	0.06	0.32	0.6	0.82	0.42	0.52	0.72	0.12	0.34	1.97	1.81	1.17	0.68	1.69	1.3	0.34	0.99	1.29	-0.09	0.41	0.28	0.85
YBR007C	0.48	0.03	0.54	0.15	-0.03		0.62	0.19	0.37	-0.14	-0.4	-0.32	0.16	-0.4	0.01	-0.04	-0.47	0.77	-0.17	-0.18	0.33	0.36	0.37	0.07	-0.43	0	0.2	0.04	0.12	-0.32	0.03	0.41	0.33	0.07	0.53		-0.03	0.15	0.14	-0.12	-0.06		2	1.58	0.81		0.1	-0.14	-0.3
YBR008C	-0.29	-0.27	-0.45	-0.6	-0.43		0.37	0.51	0.23	0.25	0.11	0.45	-0.1	0.01	0.7	-0.17	-0.17	-0.12	0.03	-0.17	-0.45	-0.06	-0.3	-0.45	-0.04	0.15	-0.15	-0.38	0.34	-0.29	-0.58	-0.23	-0.27	-0.42	-0.23	3.76	4.78	2.21	1.28	0.66	0.71	0.46	-0.18	0.32	0.54	-0.4	1.05	2.06	1.49
YBR009C	0.41	0.38	-0.69	-1.36	-1.43	-2	0.4	0.28	0.55	0.49	0.72	-0.12	-0.03	-1.84	0.06	-0.17	-0.25	-0.56	0.92	1.09	-0.3	-0.69	-0.81	-1	-0.47	-0.15	-0.54	-0.3	-0.17	0.21	-0.47	-0.71	0.32	-0.54	-0.18	-0.97	-1.09	-1.32	-1.32	-0.06	-0.06	-0.09	-0.64	0.04	0.5	0.55	0.1	-0.18	-0.64
YBR010W	0.07	-0.17	-0.89	-0.43	-1.36		0.49	0.54	0.88	0.89	0.83	0.04	0.37	-1.22	0.44	0.19	0.2	-0.51	0.8	1.14	-0.4	-0.07	-0.3	-0.69	-0.45	-0.3	-0.6	-0.42	-0.03	0.1	-0.64	-0.69	0.06	-0.67	-0.17	-1.36	-1.4	-1.29	-1.32	-0.47	-0.23	-0.07	-0.89	0	0.23	0.29	0.19	-0.23	-0.34
YBR011C	-0.01	0.28	0.23	-0.22	-0.12	-0.04	0.14	-0.07	0.24	0.44	0.43	-0.1	0.19	-0.18	0.24	-0.1	0.01	-0.32	0.31	0.29	0.75	0.65	0.51	0.42	-0.3	0.15	0.16	0.07	0.41	0.16	0.03	-0.03	0.18	0.3	0.07	0.29	0.43	0.06	0.39	0.57	-0.01	0.14	-0.18	-0.04	0.18	0.86	0.89	1.26	0.6
YBR012C	0.16	-0.07	-0.34	-0.17	-0.14		1.04	0.96	0.12	-0.29	-0.22	0.51	0.23	0.21	0.4	0.04	-0.03	-0.25	-0.51	-1.09	0.18	0.08	0.74	0.4	-0.42	0.08	-0.15	-0.03	0.57	-0.18	0.03	0.23	-0.3	0.15	-0.01	0.33	0.53	0.41	0.26	0.16	0.18	0.58	-0.14	0.53	0.49	-0.14	0.28	-0.47	-0.58
YBR012W-A	-0.14	-1.69	-0.01	-0.22	0	0.38	0.33	0.29	0.04	0.26	-0.24	-0.17	0.21	-0.45	0.03	0.65	0.18	0.52	-0.22	-0.2	0.88	1.14	1.03	1	-0.6	0.14	0.25	0.28	0.86	-0.14	0.38	0.06	0.14	0.65	0.26	0.29	0.58	0.44	0.74	0.54	0.51	0.68	0.33	0.44	0.76	0.32	0.8	0.3	0.04
YBR012W-B	-0.1	-0.74	-0.27	-0.18	-0.42		0.15	0.19	-0.09	-0.01	-0.13	-0.12	0.32	-0.2	-0.12	0.75	0.6	0.4	0.8	-0.12	0.2	0.57	0.52	0.18	0.12	0.15	0.2	0.38	0.86	0.04	0.24	0.06	0.12	0.48	0.66	0.16	0.33	0.15	-0.07	0.16	0.29	0.68	0.23	0.54	0.64	-0.06	0.63	0.12	-0.18
YBR013C			0.16	-0.79	-0.06			-0.3	0.87	-0.43	-0.79	-0.01	0.14	-0.18	-0.04	-0.15	0.04	-0.18	-0.3	-0.56	0.49	0.03	0.2	0.06	-0.36	1.14	0.15	0.1	0.23	-0.18	0.29	0.04	-0.34	0	0.01	0.36	0.59	0.51		0.74	0.48	0.58	0.12	0.4	0.59	0.03	0.52	0.24	-0.04
YBR014C	0.39	0.81	0.67	1	0.9		0.71	0.86	-0.04	-0.22	-0.33	0.51	0.87	0.4	-0.03	-0.69	-0.74	-0.84	-0.27	-0.03	1.25	0.86	0.82	0.86	1.09	0.4	0.71	0.26	0.08	0.7	0.57	0.93	-0.1	0.25	0.08	0.49	1.3	1.32	-0.18	0.5	0.44	0.6	-0.23	0.49	0.59	0.2	0.61	0.9	0.58
YBR015C	-0.67	-0.79	-0.23	-0.86	-0.64	0.04	-0.1	-0.43	0.43	0.3	0.14	-0.18	-0.58	0	0.39	-0.12	0.34	-0.2	0.88	0.52	-0.43	-0.25	-0.42	-0.14	-0.09	-0.01	0.04	0.14	0.15	-0.49	-0.09	-0.22	-0.38	-0.47	-0.25	0.07	-0.29	-0.42	-1.25	0.01	-0.07	-0.03	-0.34	-0.14	0.08	-0.04	-0.32	-0.45	-0.62
YBR016W	0.04	0.46	0.38	0.45	-0.03		0.03	-0.14	-0.32	-0.3	-0.31	0.21	0.29	-0.27	-0.34	1.16	0.1	1.44	0.54	0.46	0.11	0.45	0.4	0.2	0.58	0.62	0.44	0.16	0.11	0.59	0.37	0.25	0.64	0.37	0.1	0.23	0.93	0.79	0.49	-0.38	-0.58	0.28	-0.45	-0.01	0.1	-0.92	-0.14	-0.25	-0.25
YBR017C	-0.32	-0.92	-0.38	-0.79	-0.36	0.18	0.06	-0.29	0.43	-0.04	-0.8	-0.3	-0.36	0.1	0.39	0.38	0.48	0.46	-0.22	-0.04	-0.14	-0.45	-0.51	-0.2	-0.17	0.9	0.58	0.8	0.18	-0.23	0.78	0.57	0.28	0.08	0.54	-0.1	-0.29	-0.17	-0.18	0.3	-0.12	0	-0.43	-0.23	-0.04	0.29	0.61	0.52	-0.04
YBR018C	1.06		1.74	1.26	1.74	0.96		0	-1.25	-0.71	-0.95	0.32	1.12	0.69	-0.45	-2.12	-1.03	-1.09	-1.94	-1.09	1.3		1.01	0.74	0.68	0.38	0	-0.27	-0.4	-0.22	0.36	-0.56	0.03	-0.07	-0.76	-0.22	1.1	0.72	0.99	1.2	0.62	0.7	0.45	0.55	0.25	-0.43	0.33	0.49	0.2
YBR019C	0.1	0.11	0.5	0.38	0.24		-0.45	0.19	-0.34	-0.6	-0.63	-0.25	0.57	0.59	0		-1.06	-1.09	-1.32	-0.58	0.78	0.5	0.32	0.4	-0.06	-0.58	0.64	1.12	0.83	-0.62	-0.4	-0.14	0.61	-1.89	0.57	1.69		0.41	0.19	-0.6	0.01	0	0.31	-0.07	0.03	-0.4	-0.17	-0.4	-0.2
YBR020W	-0.03	-0.29	0.01	-0.07	0.01	0.04	0.03	-0.25	-0.43	-0.12	-0.12	0.14	0.01	0.58	0.16	-0.36	-0.04	1.03	1.81	0	0.03	-0.47	0.08	-0.04	0	0.34	0.36	-0.27	0.07	0	-0.34	-0.51	-0.42	-0.56	-0.49				-0.6			0	-0.58
YBR021W	-1.25	-2.25	-1.89	-1.89	-0.89	0.58	-0.03	-0.29	0.25	0.24	0.26	-0.86	-2.18	-0.49	1.53	-0.29	0.31	0.82	0.25	0.06	-1.84	-1.56	-1.94	-1.03	-0.27	0.73	0.12	0.58	0.16	0.08	-1.36	-0.17	-0.07	-0.17	0.04	1.18	-0.49	-1.84		-0.03	0.21	0.58	0.45	-0.04	0.06	-0.22	-1.18	-0.45	-0.36
YBR022W	-0.27	-0.32	0.21	0.32	0.51	0.12	0.28	0.08	-0.22	-0.07	-0.55	-0.17	0.26	0.61	0.39	-0.15	-0.23	-0.38	0.03	-0.2	0.67	0.34	0.79	0.39	0.66	0.39	0.21	0.32	0.03	0.08	0.06	0.24	0.34	0.4	0.23	-0.38	0.32	0.34		0.68	0.34	0.39	0.54	0.48	0.42	0.04	0.48	0.75	0.54
YBR023C	-0.6	-1.6	-0.47	-0.62	-0.42	0.3	-0.64	-0.49	-0.18	-0.04	-0.02	-0.74	-0.76	-0.03	0.12		-0.32	0.33	0.3	2.03	-0.38	-0.43	-0.32	-0.14	-0.67	0.59	0.43	0.74	0.44	-0.76	-0.74	-0.01	0.16	0.26	0.5	-0.49	-0.81	-0.71		-0.07	-0.03	-0.03	0.38	-0.07	0.15	-0.14	-0.4	-0.3	-0.4
YBR024W	0.25	0.33	0.78	0.86	0.86	0.06	0.2	0.31	-0.56	-0.1	-0.18	0.1	0.58	0.58	-0.27	-0.58	-0.76	-0.79	-0.58	-0.67	0.86	0.84	1.12	0.56	0.84	0.82	0.51	0	-0.27	0.44	0.57	0.28	0.61	0.59	0.32	-0.49	0.03	0.07		0.62	0.28	0.33	0.3	0.43	0.41	-0.2	0.52	0.76	0.24
YBR025C	0.31	-0.04	-0.2	-0.42	-0.62	-0.71	-0.1	0.42	0.4	0.63	0.62	-0.07	-0.06	-0.64	-0.45	0.06	0.2	0.25	0.14	0.24	-0.18	-0.23	0	-0.04	-0.36	0.2	0.08	-0.04	0.04	0.1	-0.34	-0.4	-0.15	0.1	0.01	-0.86	-1	-1		-1.03	-0.81	-0.4	-0.18	-0.43	-0.06	0.23	0.08	-0.25	-0.45
YBR026C	0.78	1.18	2.13	2.52	2.42	1.64	1.04	1	-1.03	-0.74	-0.83	-0.4	1.23	0.96	-0.14	-0.76	-1.12	-1.6	-1.4	-0.97	2.94	2.63	2.66	2.17	1.73	0.74		0.52	-0.07	0.93	1.19	0.77	1	1.23	0.41	0.11	1.09	1.4		0.96	0.59	0.45	0.52	0.33	0.45	-0.03	0.74	1.14	0.77
YBR027C	-0.43	-0.79	-0.27	-0.49	-0.25	-0.74	-0.81	-0.6	0.45	-0.25	-0.53	0.19	-0.22	-0.36	-0.2	-0.81	-0.04	-0.49	0.31	-0.22	-0.1	-0.54	-0.29	-0.25	-1.29	-0.04	0.31	0.04	-0.45	-0.17	-0.69	0.03	0.37	-1.6	0.41	-0.45		-0.81			-0.18	-0.23	0.21	-0.2	0.11	-0.32	-0.17	-0.2	-0.29
YBR028C	-0.79	-1.6	-0.84	-0.56	-0.89	-0.94	-0.32	-0.25	0.57	0.65	0.5	-0.04	-0.2	0.16	0.26	0.26	0.46	0.43	-0.32	0.15	-1.29	-0.69	-0.6	-0.12	-0.1	-0.15	-0.17	-0.1	-0.2	0.01	-0.1	-0.07	0.18	0.18	0.15	-0.34	-0.43	-1.03		-0.47	-0.51	-0.25	0.31	-0.15	-0.01	-0.23	0	0.18	-0.07
YBR029C	-0.58	-0.79	-0.1	-0.23	-0.25	-0.14	-0.38	-0.22	0.1	0.43	0.4	-0.79	-0.25	0.3	0.15	0.16	0.36	-0.67	0.21	0.28	-0.58	-0.4	-0.17	0	-0.03	0.41	-0.01	0.62	0.91	-0.22	0.23	0	0.25	-0.84	0.21	-0.43	-0.92	-0.3		-0.29	-0.04	-0.12	0.25	-0.22	0.03	-0.14	-0.12	0.04	-0.18
YBR030W	-1.03	-1.84	-1.84	-1.29	-1.43	-1.47	-0.64	-0.27	0.46	0.66	0.65	0.01	-0.69	-0.51	-0.04	0.77	1.42	-0.32	-0.43	0.33	-1.56	-1	-1.18	-1.15	-0.4	-0.51	-0.58	0.08	-0.04	-0.32	-0.42	0.06	-0.14	-0.18	0.44	-0.54	-1.06	-0.94	-0.42	-0.27	-0.54	-0.47	0.25	-0.45	-0.04	-0.42	-0.54	-0.23	-0.4
YBR031W	-0.3	-0.84	-1.25	-2.18	-1.89	-0.92	-0.94	-1.06	0.84	1.2	1.09	0.5	-0.79	-0.81	0.24	0.38	0.72	0.38	1.69	1.32	-2.12	-2.56	-2.4	-1.6	-0.89	-0.03	-0.45	-0.38	0.49	-0.27	-1.03	-0.58	-0.51	-0.34	-0.58	-0.69	-0.92	-1.12	-0.97	-0.86	-0.76	-0.62	-0.04		-0.1		-1	-0.89	-1.12
YBR032W	-0.12	-1.06	-1.06	-0.64	-0.76		-0.43	-0.23	-0.17	-0.09	-0.12	0.4	0.51	-0.03	0.08	-0.09	0.79	-0.51	0.86	0.3	-0.64	-0.64	-0.49	-0.76	-0.25	-0.47	-0.43	0.74	0.43	-0.79	-1	-0.6	-0.86	-0.94	-0.36	-0.79	-0.58	-0.38	-0.84	-0.32	-0.15	-0.2	0.55	0.32	0.36	-0.49	-0.76	-0.49	-0.34
YBR033W	-0.18	-0.74	-0.46	-0.62	-0.08	-0.03	-1.12	0.06	0.2	-0.23	-0.47	-0.46	-0.42	0.04	0.53	0.21	0.47	0.12	0.08	-0.11	0	-0.31	-0.2	-0.34	-0.46	1.3	-0.01	0.22	0.21	-0.63	-0.21	0.49	-0.43	-0.56	-0.05	-0.06	-0.04	-0.09	-0.6	0.2	0.22	-0.11	0.16	-2.91	-0.16	0.13	0.15	0.22	0.02
YBR034C	-3.18	-4.32	-3.32	-3.06	-2.74	-2.32	-1.64	-1.15	1.26	1.65	1.56	-1.56	-2.06	-1.09	-0.04	2.09	2.09	1.45	1.3	1.07	-3.64	-3.32	-3.18	-2.4	-1	-1.69	-0.74	0.04	0.21	-1.32	-0.49	0.16	-0.01	0.87	0.7	-2.12		-1.94		-0.58	-0.25	-0.09	0.19	0	-0.04	0.01	-0.12	0.2	-0.3
YBR035C	0.29	0.99	1.03	0.96	1.23	0.77	0.33	0.26	-0.38	-0.17	-0.27	-0.34	0.57	0.28	-0.06	-0.47	0.19	-0.07	0.77	-0.15	1.63	1.26	1.18	1.06	0.86	0.43	0.5	0.1	-0.18	0.52	0.5	0.39	0.19	0.45	-0.04	0.3	0.56	0.85	4.58	0.68	0.75	0.15	0.24	1.22	0.15	-0.12	-0.29	-0.34	-0.18
YBR036C	-0.01	0.2	0.9	0.58	0.24	0.03	-0.14	0.07	0.11	0.24	0.13	0.07	0.62	0.67	0.16	0.14	0.43	-0.36	0.82	0.3	0.85	0.96	0.96	0.68	0.81	0.15	0.23	0.23	0.63	0	-0.04	-0.3	-0.03	-0.09	-0.49	-0.06	-4.64	0		0.06	-0.14	0.15	0.42	0.03	0.2	0.19	-0.04	-0.25	0.57
YBR037C	0.44	1.06	1.21	1.03	1.04	1.02	0.46	0.12	-0.54	-0.45	-0.62	-0.45	0.4	0.41	0.21	-5.06	-1.74	-1.69	-0.86	-0.29	1.06	0.51	1.02	0.71	1.01	1.8	0.84	-0.09	0.06	0.48	0.59	-0.15	-0.04	-0.1	-0.22	-0.25	0.26	0.21	2.23	0.08	-0.27	-0.14	0.3		0.18	-0.12	-1.09	-0.2	-0.04
YBR038W	0.31	-0.2	0.01	-0.27	-0.58	-0.11	-0.27	-0.32	-0.1	0.06	-0.42	0.34	0.66	0.09	-0.28	0.08	1.09	2.16	-2.29	-0.02	-0.47	-0.31	-0.46	-0.63	-0.34	0.34	0.18	0.3	0.33	-0.22	1.14	-0.15	-0.22	-1.33	-1.7	-0.13	-0.76	-0.49	-0.07	0.12	-0.45	-0.1	0.5	-0.2	-0.02	-0.27	-0.64	-0.34	-0.47
YBR039W	-0.03	0.48	0.57	0.5	0.7	0.42	0.2	0.08	-0.17	0.07	0.03	-0.54	0.42	0.2	-0.03	0.23	-0.18	0.5	0.06	0.69	0.64	0.77	0.7	0.72	0.69	0.34	-0.12	-0.62	-0.32	0.49	0.29	-0.4	0.43	0.11	-0.47	-0.92	-0.32	0.08	1.66	0.55	0.19	0.19	0.31	2.32	0.25	0.11	0.49	0.57	0.31
YBR040W	-0.74		-1.56	-1.4		-3.18	-0.56	-0.14	-0.09	0.1	-0.14	0.66	-0.51	-0.12	0.07	-1.36	-1.06	-1.64	-2.25	-0.97	-0.86	-0.38	-0.58	-0.81	-0.34	-0.51	-0.74	-0.58	0.26	-0.86	-1.51	0	-0.67	-1.09	-0.71	-0.34		-0.92	-0.97	-1.06	-0.06	-0.09	0.59	-0.22	-0.36	-1.22	-0.74	-0.79	-0.76
YBR041W	-0.1	0.79	0.14	-0.54	-0.36	-0.22	-0.84	-2.74	-0.3	-0.67	0.1	-0.49	0.37	0.03	0.19	-1.89	-0.54	-0.76	-1.47	-0.84	-0.14	-0.23	-0.47	-0.38	0.01		-0.1	1.36	-0.07	-0.15	0.69	0.18	-0.06	-0.22	-1.06		-0.86	0.04	1.42	0.62	0.21						0.14	0.33	0.32
YBR042C	-0.54	-1.25	-0.64	-0.62	-0.69	-0.29	-0.22	-0.29	0.36	0.48	0.49	-0.04	-0.14	-0.29	0.15	-1.29	0.1	0.42	0.67	0.56	0	-0.04	0.08	-0.12	0.18	0.39	-0.2	0.5	0.19	-0.15	-0.47	0.26	-0.06	-0.12	0.06	-0.18	-0.29	-0.18		-0.58	-0.12	-0.06	0.21	0.07	0.11	-0.54	-0.76	-0.36	-0.54
YBR043C	-0.34	-0.74	-0.62	-0.67	-0.38	0.1	0.11	0.01	-0.03	0.21	0.21	-0.38	-0.38	-0.07	0.44	-1.12	0.64	-0.29	0.07	0.23	-0.22	-0.27	-0.22	-0.25	-0.22	0.1	-0.15	0.73	0.45	-0.56	0.24	0.1	-0.22	-0.23	0.21	0.14	-0.09	0.75	0.15	0.29	-0.09	-0.1	-0.09	-0.47	-0.23	0.42	-0.15	-0.07	0.9
YBR044C	0.01	-1.03	0.14	0.55	0.63	0.24	0.04	0.39	-0.49	-0.06	-0.18	0.31	0.28	0.76	-0.03	-0.42	-0.47	-0.07	-0.81	-0.27	0.71	0.48	0.87	0.55	0.14	0.77	0.37	0.48	-0.14	0.76	0.42	0.3	0.38	0.23	0.06	-0.22	0.56	-0.22	0.11	-0.22	-0.2	-0.04	0.21	0.01	0.32	-0.3	-0.03	0.37	0.25
YBR045C		-0.51	-0.18		0.03		-0.38		0.23	-1.6	0.58	-0.43	-0.58	0	-0.4		-0.36	2.25	-1.18	-0.4	0	-0.86	-0.69	-0.36	-0.17		1	0.08	2.58	0.7	0.72	0.77	0.79	-2.64	-1.22	-0.27	2.15	0.33		0.57	0.53		0.16	-0.1	-0.17	-0.76	0.11	0.48	0.49
YBR046C	0.74		2.18	2.36	2.32	1.56	0.81	0.52	-2	-1.18	-0.93	-0.03	0.95	0.5	-0.42	-0.47	-0.07	-0.86	-1.4	-0.3	2.94	2.44	2.36	2.08	1.13	2.22	1.86	1.45	-0.03	1.69	2.06	1.8	1.82	0.08	1.06	1.38	2.1	1.95	1.35	0.95	0.49	0.12	0.06	-0.18	0.07	0.06	0.84	1.64	1.89
YBR047W			0.43		0.86		0.04		0.11	-0.6	-1.06	-0.04	0.55	-0.18	-0.6	-1.6	-0.69	-0.67	-0.84	-0.69	1.36	0.61	-0.79	0.07	0.49	-0.22	0.12	-0.1	0.03	0.34	0.63	0.37	-0.32	0.45	-1.56	3.02	3.49	2.9		1.33	0.87	0.1	-0.14	0.24	0.12	0.03	1.98	1.94	1.98
YBR048W	-0.39	-1	-1.54	-1.99	-2.15	-1.76	-1.15	-1.23	0.24	1.11	1.21	0.23	-0.77	-0.21	0.04	0.65	1.02	0.62	1.61	1.16	-2.73	-2.9	-2.6	-1.93	-0.7	0.09	-0.4	-0.23	0.44	0.03	-0.5	-0.31	-0.03	-0.15	-0.18	-0.49	-1.07	-1.14	-0.79	-0.83	-0.69	-0.56	-0.23	-0.25	-0.35	0.62	0.26	0.3	0
YBR049C	-0.27	-0.86	-0.56	-0.23	-0.29	-0.34	-0.15	-0.2	-0.15	0.14	0.14	-0.25	-0.04	-0.45	-0.06	-0.32	-0.12	0.42	-0.14	0.31	0.41	-0.06	-0.2	0	0.11	0.3	-0.06	0.12	-0.25	0.14	0.2	0.03	-0.36	-0.29	0.12	-0.49	-0.97	-0.67		-0.47	-0.49	-0.43	-0.4	-0.58	-0.29	-0.51	-0.27	-0.32	-0.23
YBR050C		-0.01	-0.34		-0.34		-0.47	-0.58	-1.64	-0.22	0	0.46	0.37	0.44	-0.25	1.65	-0.07	-0.42	-0.71	-0.67	-0.06	0.1	0.3	0.26	0	0.51	-0.6	-0.25	-0.45	0.48	0.1	-0.43	0.11	-0.6	-0.74	-0.42	1.33				0.34	0.28	0.18	0.03	0.08	-0.42	-0.12	0.26	0.21
YBR051W			0.03		0.04		-0.86		-0.17	-0.07	-0.57	0.14	-0.1	-0.23	-0.56	-1.47	-1.03	-0.27	-0.86	-0.71	-0.18	-0.47	0.1	-0.49	0.26	0	-0.4	-0.86	-0.56	-0.18	-0.56	-0.81	-1.09	-0.86	-1.15	-0.34	-3.32	-0.06		-0.03	0.23	-0.2	-0.18	-0.25	0.19	0.03		-0.07	0.32
YBR052C	0.93	1.5	2.19	2.66	2.58	1.7	1.2	1.24	-2.47	-0.74	-0.88	-0.14	1.33	0.48	-0.18	-0.67	-1.18	-1.6	-0.89	-0.81	2.85	2.83	2.62	2.45	1.91	1.2	1.54	0.77	0.04	1.39	1.45	1	1.16	1.3	0.52	0.92	1.94	2.08		0.79	0.57	0.18	0	0.36	0.45	-0.04	-0.18	0.58	0.57
YBR053C	1.21	2.19	2.75	2.75	2.79	2.11	1.43	1.11	-1.79	-1.36	-1.5	-0.69	1.21	0.93	-0.25	-2.06	-2.84	-3.32	-2.4	-1.25	4.13	3.38	3.19	2.63	2.18	1.17	1.48	1	0.44	0.79	1.11	0.55	0.51	0.8	0.18	0.32	1.18	2.33	0.56	1.33	0.99	0.34	0.06	0.28	0.52	0.2	0.8	1.37	1.26
YBR054W	1.2	1.5	1.84	1.04	1.6	1.1	0.82	1.58	-1.84	-2.84	-2.79	-0.14	1.03	0.53	0.55	-1.74	-1.6	-1.74	-2	-2.25	3.87	3.19	3.54	2.58	1.96	0.92	0.67	0.76	0.99	0.59	-0.25	-0.01	-0.06	-0.27	-0.64	-0.22	0.63	0.73	0.66	0	0.66	0.72	0.82	1.06	1.36	0.57	0.12	0.72	0.68
YBR055C	-0.38	-0.45	-0.2	-0.47	0	0.01	-0.14	0.01	0.18	0.14	-0.05	-0.38	0.24	-0.36	-0.06	0.16	1.02	1.4	0.18	0.12	0.41	-0.15	-0.18	-0.22	0.07	0.91	-0.1	0.82	-0.42	-0.1	0.36	0.63	-0.15	0.21	0.64	-0.42	-0.38	-0.09	0.28	0.01	-0.45	-0.29	0.11	-0.42	-0.18	-0.34	-0.25	-0.01	-0.06
YBR056W	1.5	2.12	2.74	2.87	2.75	1.56	1.09	1.12	-1.47	-1.18	-1.25	-0.22	1.26	0.78	-0.71	-1.79	-2.84	-2.64	-2.4	-1.18	3.26	3.06	3.11	2.57	2.1	1.73	1.92	1.39	0.12	1.42	1.87	1.2	1.51	1.13	0.73	0.87	1.35	2.14	1.68	1.24	1.24	0.79	0.38	0.53	0.65	0.01	0.89	1.41	1.13
YBR057C	-0.6	-0.25	-0.43	-0.29	-0.23	-0.29	-0.6	-0.43	-0.89	0.51	0.29	-0.56	0.92	0.21	-0.45	-0.76	-0.07	-0.4	0.25	-0.12	0.12	0.03	-0.06	0.1	0.2	0.91	-0.18	-0.06	-0.67	0.06	-0.09	-0.12	-0.38	-0.04	-0.06	-0.58	-0.58	-0.56	-0.58	-0.3	-0.89	-0.62	-0.36	-0.67	-0.43	-0.03	0.19	0.1	-0.17
YBR058C	0.05	-0.57	0.01	0.14	0.14	-0.2	0.32	0.2	-0.16	-0.05	-0.19	-0.22	0.14	-0.02	0.11	0.29	-0.15	0.29	-0.47	-0.16	0.43	0.34	0.26	0.08	0.57	0.15	0.17	0.51	0.04	0.19	0.44	0.28	0.1	0.1	0.4	-0.06	-0.15	-0.36	0.24	-0.09	0.03	-0.12	0.03	-0.37	-0.39	-0.06	0.07	0.3	0.09
YBR059C	0.25	0.12	1.19	0.6	0.81	0.96	0.18	-0.09	0.68	-0.64	-0.79	-1.09	-1.51	-0.89	0.43	-6.64	-1.09	-1.12	-0.23	-0.12	1.78	1.24	1.53	1.38	0.57	4.22	1.27	0.63	-0.3	0.72	1.31	0.33	0.71	0.21	0.26	-0.07	-0.76	-0.4	0.63	-0.15	-0.15	-0.12	0.14	-0.49	-0.25	-0.47	-0.01	-0.1	-0.34
YBR060C	-0.25	-1.12	-0.89	-0.3	-0.36	-0.64	-0.04	0.07	0.15	0.37	0.43	0.38	-0.3	0	0.1	-0.04	-0.6	0.7	-0.3	-0.06	-0.42	-0.42	-0.49	0	0.07	0.04	-0.18	0.5	0.07	0.21	-0.01	0.14	-0.14	0.2	0.65	-0.76	-0.81	-0.54	-0.56	-0.71	-0.43	-0.56	-0.4	-0.56	-0.49	-0.12	-0.32	-0.15	-0.22
YBR061C	-1.47	-1.4	-2.12	-2	-1.25	-0.97	-0.51	-0.45	-0.17	1.18	0.84	-0.62	0.31	-0.2	0.11	-0.27	1.08	0.85	0.79	0.2	-1.51	-1.18	-1.79	-1.47	-0.76	-1	-0.94	0.11	-0.18	-0.79	-1.06	-0.09	-1.06	-0.17	0.46	-1.22	-1.03	-1.4		-0.49	-0.43	-0.29	-0.18	-0.54	-0.4	0.18	-0.29	-0.1	-0.25
YBR062C	0.39	0.9	0.67	1.12	1.44	0.06	0.46	0.55	-0.69	-0.3	-0.45	0.66	0.57	0.53	-0.47	-0.69	-0.1	-0.54	-0.29	-0.76	1.76	1.21	1.21	0.77	0.93	0.59	0.7	0.33	-0.4	0.79	0.69	0.66	0.76	0.45	0.87	0.33	1.01	1.51		1.01	0.6	0.14	-0.14	0.03	0.24	0.03	0.25	0.7	0.88
YBR063C	-0.14	0.12	0.25	0.15	0.44	0.31	0.31	0.33	0.26	-0.17	-0.37	-0.71	0.19	-0.25	-0.06	-0.15	-0.03	-0.2	-0.15	-0.54	1.08	0.46	0.55	0.38	0.14		0.38	0.81	-0.36	0.11	-0.03	0.29	-0.22	0.15	0.67	-0.2	-0.58	-0.01		0.14	-0.3	-0.04	0.18	-0.36	-0.14	-0.17	-0.2	0.01	-0.14
YBR064W	-0.03	-0.32	-0.2	0.16	0.15	-0.42	-0.03	0.06	-0.54	-0.47	-0.51	0.97	0.11	0.04	-0.15	-0.67	-0.1	-0.36	-1.09	-0.84	0.64	0.34	0.3	0.12	0.36	0.16	0.1	0.58	-2.74	-0.01	0.06	0.2	-0.32	0.08	0.31		-0.69	0	0.31	-0.23	-0.07	-0.01	-0.12	-0.38	0.1	-0.2	-0.47	-0.43	-0.04
YBR065C	-0.22	-0.42	0.07	0.2	0.29	0.38	0.29	0.4	-0.86	-0.32	-0.62	-0.62	0.76	0.81	-0.51	-0.54	-0.42	0.14	-1.64	-0.89	1.1	0.7	0.67	0.53	0.19	1.68	0.12	0.51	0.01	-0.01	-0.09	0.01	-0.09	0.32	0.61		-0.62	-0.29	0.26	0.23	-0.27						-0.09	0	0.11
YBR066C	1.69	0.39	0.44	0.71	0.89	0.15	0.73	1	-0.64	-0.38	-0.55	0.75	0.01	-0.09	-0.3	0.79	-0.36	-0.32	-0.12	-0.54	1.2	1.1	0.59	0	0.41	0	-0.32	-0.18	-0.38	0.14	-0.84	0.1	-0.47	-0.79	-0.27	0.28	0.56	0.85	0.86	0.6	0.43	0.08	-0.17	-0.34	-0.58	0.04	-0.06	-0.29
YBR067C	0.21	1.07	0.53	-0.14	-0.89	-0.38	-0.58	-0.67	0.28	0.41	0.3	0.38	0.84	-0.17	-1	0.74	1.42	0.62	1.35	-1.43	0.45	1.82	1.02	0.83	0.34	0	-0.29	-0.79	-0.36	0.01	-0.74	-0.89	-0.1	-0.6	-0.38	-0.3	-1.47	-1.06	-0.64	0	-0.03	-1.09	-0.18	-0.86	-0.54	-0.45	-0.81	-1.29	-0.62
YBR068C	0.72	-0.01	0.85	0.91	0	-0.15	-0.17	-0.17	-0.42	0.03	-0.18	0.45	0.14	0.24	-0.58	0.34	0.74	0.07	0.1	0.53	0.23	1.07	0.85	0.28	0.53	0.84	0.28	0.62	0.81	0.29	0.64	0.21	0.2	-0.3	0.1	0.2	0.77	1.37	0.5	0.99	0.53	-0.1	0.04	-0.04	-0.25	0.94	0.59	0.46
YBR069C	-1.03	-1.94	-2	-2.06	-2.06	-0.94	-0.81	-0.43	0.73	0.96	0.78	-0.04	-1.18	-0.74	0.36	0.31	0.19	0.32	0.55	0.55	-2.64	-1.94	-1.79	-1.25	-1.03	-1.09	-1.09	-0.23	0.48	-1.32	-1.36	-0.47	-1.22	-0.62	-0.27	-0.43	-1.18	-0.58	-0.22	-0.43	-0.03	-0.42	-0.15	-0.09	-0.47	-4.64	-0.04	-0.42	-0.14
YBR070C	-0.14	-0.47	-0.54	-0.89	-1.15	-0.84	0.32	-0.01	0.16	0.65	0.04	0.04	-0.04	-0.03	0.48	-0.76	-0.69	0.32	0.92	0.89	-0.54	0.23	-0.2	-0.54	0.1	0.01	-0.6	0.1	0.54	-0.42	-1.03	-0.15	-0.67	-0.67	-0.03	0.28	1.49	1.27	1.3	0.79	0.82	0.11	0.28	0.51	-0.06	0.26	0.33	0.08	0.08
YBR071W	-0.74	-0.11	-0.04	-0.58	-0.51	0.54	0.46	-0.24	0.37	0.11	-0.07	-0.23	-0.25	-0.1	0.46	-1.3	-1.06	-0.94	-0.06	-0.23	0	0.2	0.27	0.27	0.33	-0.5	-0.25	-0.08	0.29	-0.62	-0.67	-0.06	-0.25	0.06	0.07	-1.46	-0.3	-0.24	-0.09	-0.15	-0.09	-0.47	-0.15	0.8	-0.56	-1.58	-0.27	-0.67	-0.57
YBR072W	2.73	3.43	3.69	3.84	3.1	2.61	1.85	1.56	-4.32	-4.06	-3.85	-0.62	1.87	1.31	-2.47	-0.69	-0.89	-0.6	-2	-3.32	4.4	3.58	2.67	2.83	3.73			5.63	1.23	2.67	3.01	2.21	4.08	2.8	2	0.43	1.24	2.07	2.38			1.1	1.24	0.54	0.23	0.29	0.58	0.3
YBR073W	-0.23	-1.06	-0.92	-0.84	-0.43	0.08	0.69	0.43	0.04	0.15	-0.09	-0.42	-1	-0.54	0.39	-0.49	-0.2	0.2	-0.03	0.01	-1.18	-0.92	-0.58	-0.32	-0.29	-0.64	-0.54	0.16	-0.22	-0.81	-0.67	0.19	-0.17	-0.1	0.61		0.3	0.19	0.01	0.54	0.4						0.52	-0.01	0.07
YBR074W	-0.25	-1.89	-0.23	-0.06	-0.56	-0.42	0.1	0.2	-0.17	0.12	-0.24	-0.12	-0.32	0.08	0.16	0.33	-0.4	0.5	-2.18	-0.4	-0.74	-0.18	-0.32	-0.51	-0.06	-0.14	0.32	0.36	0.53	-0.74	-0.2	-0.47	-0.29	-0.25	0.08	0.3	-0.29	-0.45	-0.69	-0.07	-0.09	-0.25	-0.32	-0.09	-0.38	0.58	0.85	0.39	0.58
YBR075W	-0.17	-0.23	0.16	-0.36	-0.25	0.31	0.03	0.19	0.01	0.14	-0.01	-0.18	-0.38	0	0.28	-0.29	-0.18	-0.09	0.34	-0.06	-0.6	-0.25	-0.27	-0.1	-0.23	-0.32	-0.18	0.1	0.39	-0.42	-0.38	-0.09	-0.32	-0.15	0.04		-0.36	-0.32	-0.25	0.11	-0.04			-0.84			1.1	0.39	0.57
YBR076W	0.11	-0.6	-0.07	-0.18	-0.34		0.07	0.58	-0.22	-0.1	-0.64	0.37	0.16	0.41	0.4	-0.1	-0.23	-0.34	-0.2	-0.3	0.29	0.08	0.2	0.26	0.23	0.11	-0.14	-0.42	-0.15	-0.18	-0.92	-0.29	-0.12	-0.18	-0.84	0.66	0.19	0.26	1.1	-0.01	0.03	-0.07	-0.17	0.04	-0.29	-0.17	0.28	-0.04
YBR077C	0.07	0.28	0.21	-0.23	0.15	0.2	0.36	0.4	0.28	-0.01	-0.16	-0.29	0.12	-0.06	0.28	-0.34	-0.23	-0.29	-0.36	-0.07	0.37	0.38	0.41	0.4	0.38	0.01	0.15	-0.12	-0.06	0.12	-0.15	0.06	-0.01	-0.38	-0.2	1	4	-1.6	0.38		0	0					0.68	0.8	0.86
YBR078W	-0.27	-0.81	-0.6	-0.97	-1.6	-0.94	-0.18	-0.06	0.54	0.79	0.61	0.32	-0.29	-0.17	0.87	0.11	0.24	0.5	0.07	0.9	-1.03	-0.62	-0.58	-0.6	-0.09	-0.04	-0.34	-0.14	0.54	-0.38	-0.56	-0.42	0.04	-0.23	-0.15	-0.3	-0.86	-0.45	-0.51	0	0.03	-0.29	-0.03	-0.15	-0.25	0.31	0.58	0.01	-0.04
YBR079C	-0.64	-2.06	-1.6	-2.18	-0.56	-0.58	-0.58	-0.79	0.59	0.7	-0.2	-0.12	-0.97	-0.89	0.11	0.84	0.48	1.64	-1.03	0.74	-2.74	-2.4	-2	-1.15	-0.62	0.08	-0.38	0.07	-0.36	-0.6	0	-0.2	-0.01	-0.43	0.26	0	-1	-0.54	-1	-0.07	-0.43	-0.43	-0.07	-0.43	-0.62	-0.23	-0.12	-0.3	-0.43
YBR080C	0	-0.2	0.4	0.57	0.19	0	0.19	0.2	0.14	0.15	0.14	-0.1	0.38	0.64	0.01	0.87	-0.4	0.67	-0.29	0.59	-0.3	0.51	0.51	0.57	0.38	0.44	0.48	0.51	0.11	0.12	0.71	0.23	0.54	0.08	0.25	0.34	0.36	0.98	0.2	0.55	0.26	-0.2	0	-0.32	-0.38	0.19	1.06	0.82	0.63
YBR081C	-0.1	-0.14	0.07	-0.3	0.02	0.24	-0.01	-0.1	0.25	-0.16	-0.49	-0.03	-0.32	-0.17	0.09	0.21	0.17	0.24	0.1	0.14	-0.26	-0.16	-0.31	-0.28	-0.02	0.56	0.36	0.6	-0.21	0.16	0.79	0.67	0.78	-0.03	0.52	0.26	0.33	0.48	0.12	0.21	-0.72	-0.35	-0.03	-0.19	-0.49	-0.03	0.28	0.05	-0.29
YBR082C	1.12	1.54	1.42	1.44	0.92	0.14	0.78	1.1	-0.42	-0.25	-0.61	0.12	1.24	0.73	-0.07	-0.47	-0.25	-0.81	-0.01	-0.74	1.21	1.73	1.69	1.43	0.94	0.71	0.9	0.48	0.3	0.95	0.9	0.66	1.25	1.04	0.89	0.66	0.08	0.58	0.1	0.45	0.2	-0.32	-0.2	-0.17	-0.15	0.61	1.04	0.91	0.67
YBR083W	0.67	1.2	1.32	0.82	1.2	1.23	0.53	0.51	-0.17	-0.3	-0.86	-0.27	-0.25	-0.34	-0.01	-0.97	-0.97	-0.22	-0.03	-1.06	1.3	1.02	1.14	0.81	0.41	0.7	0.5	0.14	-0.15	0.61	0.88	0.66	0.57	0.38	0.7	4.25	-0.69	-0.3	-0.49	-0.17	-0.76			-0.18			0.28	0	0.03
YBR084C-A	-0.15	-1.29	-2.06	-1.64	-1.6	-1.64	-0.6	-0.01	0.9	1.37	1.11	0.14	-1.12	-0.79	0.18	0.58	1.32	0.37	1.95	1.06	-2.84	-3.06	-2.64	-1.74	-0.43	-0.1	-0.43	-0.23	0.04	0.23	-0.18	0.01	0.32	0.15	0.28	-0.01	-1.18	-0.81	-0.56	-0.4	-0.12	-0.51	-0.29	-0.2	-0.45	1.07	0.4	-0.17	0.5
YBR084W	-1.06	-2.32	-2.84	-3.18	-2.74	-1.29	-0.62	-0.54	0.68	0.93	0.38	-0.36	-1.51	-1.79	0.25	0.58	1.29	0.86	1.1	0.39	-4.06	-3.47	-3.47	-2.64	-1.64	-0.3	-1.06	-0.34	-0.09	-0.64	-0.62	-0.34	-0.29	-0.56	0.3	-0.3	-1.09	-1.12	-1.03	-0.27	-0.27	-0.6	-0.34	-0.47	-0.51		0.12	-0.47	-0.51
YBR085W	0.25	0	-0.62	0.41	-0.64	-0.01	0.2	0.21	0.37	0.77	0.1	0.33	0.08	0.23	0.41	0	0.2	-0.49	0.2	0.61	-1.09	-0.6	-0.67	-0.69	-0.56	0.23	0.14	-0.34	0.21	0.21	0.36	-0.06	0.5	0.12	0	-0.38	-0.79	-0.43	1.6	0.07	0.25	-0.51	-0.4	-0.25	-0.45	0.44	-0.09	-0.42	-0.36
YBR086C	-0.95	-1.36	-0.46	-1.19	-0.97	-0.62	-0.92	-0.68	0.73	0.33	-0.11	-0.36	-0.81	-0.75	0.18	0.56	0.24	0.64	0.39	0.96	-0.6	-0.36	-0.31	-0.2	-0.19	0.29	0.08	-0.05	-0.05	-0.58	0.04	-0.48	-0.33	-0.48	-0.52	-0.36	0.2	0.32	-0.17	0.09	-0.12	-0.47	0.33	-0.07	-0.54	1.36	-0.21	-0.44	-0.46
YBR087W	-0.25	-0.62	-0.84	-0.67	-0.62	-0.76	-0.14	0.14	0.5	0.82	0.58	0.18	-0.34	-0.12	0.57	-0.22	-0.09	0.38	0.26	0.39	-1.32	-0.71	-0.79	-0.4	-0.07	-0.67	-0.49	-0.09	-0.09	-0.36	-0.36	-0.23	-0.22	-0.12	0.08		0.25	0.32	0.89	0.11	0.15		-0.18				0.28	0.14	0.03
YBR088C	-1.51	-1.56	-2.25	-3.06	-1.84	-0.71	-0.18	-0.92	0.7	0.96	0.26	-1.03	-0.81	-0.94	0.77	-0.74	0	0.82	0.86	1.14	-2.56	-2.12	-1.94	-1.79	-0.79	-0.25	-0.67	0.49	-0.12	-0.94	-1.09	0.39	-1.18	-0.71	0.6				0.51		-0.42				-0.29
YBR089W	-1.43	-2.25	-2.47	-2.06	-2.12	-1.15	-0.23	-0.51	0.52	0.77	0.91	-0.76	-1.12	-0.32	0.9	-0.58	-0.94	0.8	1.21	1.08	-1.94	-1.69	-1.74	-1.94	-0.32	-0.6	-0.86	0.1	0.04	-0.71	-1.4	0.07	-1.06	-0.76	0.3	-0.38	-0.27	-0.49	0.64	-0.27	-0.03	-0.17	-0.64	0.26	0.01	-0.27	-0.49	-0.92	-0.69
YBR090C	0.32	1.03	1.05	0.57	0.1		0.14	-0.06	0.01	-0.27	-0.98	-0.25	0.62	-0.07	-0.22	0.14	0.33	0.1	1.28	0.56	0.31	0.56	0.84	0.77	0.77	0.45	0.57	-0.04	0.49	0.5	0.78	0.3	0.94	1.24	0.41	0.07	-0.25	-0.07		-0.17	0.15	0.19	-0.22	0.2	0.36	0.29	0.32	0	0.21
YBR091C	0.6	0.39	1.13	-0.45	-0.56	-0.27	-0.29	-0.23	0.61	0.15	0.17	0.19	-0.32	-0.25	0.04	0.12	0.21	-0.38	0.58	0.18	-0.27	-0.47	-0.3	-0.32	-0.12	-0.1	-0.07	0.16	0.18	-0.38	-0.1	0.12	-0.3	0.15	0.42		-0.36	-0.07		-0.6	0.06		-1.94				0.21	0.01	0.44
YBR092C	-0.71	-1.64	-2.18	-2.12	-2	-1	-0.6	0.38	0	0.93	0.15	-2				0.01	-0.1	-0.17	0.66	0.23	-2.84	-2.4	-2.12	-1.6	-0.94	-0.51	-0.86	0	0.59	-0.51	-1	-0.29	-0.4	-0.12	0.21	0.03	-1.84	-1.51	-1.18	-1.4	-0.89						-0.23	-0.32	-0.17
YBR093C	-0.54	-1.43	-1.64	-1.89	-1.74	-0.71	-0.18	0.34	0.91	0.86	0.68	0.11	-1.51	-1.43	0.64	0.4	0.21	-0.04	0.66	0.32	-2.64	-2.74	-2.12	-1.47	-0.84	-0.69	-1.09	-0.06	0.07	-0.84	-1.03	-0.25	-0.58	0	0.32		-2.94	-1.89	1.17	-1.43	-0.89	0					0.3	0.3	0.44
YBR094W	-0.34	-0.58	-0.3	-0.14	-0.47	-0.34	-0.22	-0.07	0.29	0.32	-0.24	0.06	-0.14	0.31	0.24	0.2	-0.1	0.53	-0.25	0.19	-0.2	-0.1	-0.1	0.08	0.15	0.12	0.08	0.16	0.07	0.12	0.2	0.26	0.04	0	0.34	-0.22	0.11	0.07	0	-0.22	0.06	0.26	-0.27	0.18	0.18	0.07	0.31	0.08	0.2
YBR095C	-0.25	-0.17	0.63	-0.09	-0.1	-0.18	0.34	0.23	0.52	0.14	0.02	-0.09	-0.09	-0.49	-0.14	-0.54	-0.45	-0.3	-0.27	-0.27	-0.1	-0.29	0.03	0.06	-0.2	-0.15	-0.25	-0.15	-0.27	-0.14	-0.07	0.07	-0.12	0.19	-0.06		-0.76	-0.6	-0.45	-0.23	-0.32					-0.22	0.25	0.23	0.08
YBR096W	0.14	0.89	1.05	0.95	0.67	0.91	0.53	0.52	-0.58	-0.25	-0.33	-0.25	0.62	1.12	0.19	-1.09	-1.09	-1.09	-0.45	-0.2	1.5	1.25	1.49	1.3	1.01	0.15	0.42	0.11	0.58	0.08	-0.04	0.1	-0.15	0.08	-0.14	0.84	0.93	0.75	2.19	0.14	0.23	0.38	-0.38	0.4	0.39	0.21	0.37	0.68	0.52
YBR097W	1	0.18	2.98	-0.64	-0.34	-0.2	0.27	-0.27	0.21	-0.89	-0.2	-0.25	-0.13	-0.15	-0.36	-0.93	0.06	-0.16	-2.15	0.37	-0.26	0.31	-0.48	-1	-0.43	-0.51	-0.21	3.61	-0.06	-0.07	-0.08	0.53	0.23	-0.12	0.84	0.61	0.51	0.2	-0.32	-0.49	0.05	0.34	0.84	-0.4	-0.62	0.65	-0.03	0	-0.01
YBR098W		0.17	-0.09	-0.15	-0.43		-0.22	-0.67	-0.15	-0.08	-0.04	0.16	0.23	0.35	-0.13	-0.18	-0.21	0.17	-0.94	-0.38	-0.09	-0.18	-0.31	-0.32	-0.57	0.29	0.2	-0.49	0.05	0.34	0.63	0.51	1.13	0.24	0.63	0.03	0	0.08	-0.03	0.1	0.09	0.52	0.31	1	0.25	-0.1	-0.04	0.16	-0.3
YBR099C	2.46	0.65	1.69	-0.01	-0.22	-0.29	0.16	0.01	0.39	-0.6	-0.2	0.53	-0.47	-0.6	-0.76	-0.38	-0.15	-0.04	0.24	-0.34	0.54	0.25	0.34	0.52	-0.56	0.26	-0.23	-0.67	-0.38	0.06	-0.74	-0.45	-0.43	-0.74	-0.69		0.77		0.11	0.41				-1		-0.94
YBR100W	2.02	0.29	-0.1	-0.03	-0.14		0.06	0.2	0.11	-0.42	-0.25	0.91	0.45	-0.32	-0.27	-0.79	-0.4	-0.64	-0.18	-0.54	0.48	0.41	0.39	0.39	0.12	0.01	-0.36	-0.97	-0.49	0.33	-0.79	-0.4		-0.47	-0.58	0.31	0.43	0.28	0.19	-0.09	-0.23	0.28	-0.14	0.25	0.58	-0.1	0.03	-0.03	-0.23
YBR101C	3.34	2.68	1.34	0.73	0.9	0.69	0.83	0.61	-0.79	-1.6	-1.69	1.08	0.98	-1.56	-1.79	-0.4	-0.06	-0.36	0.07	-0.23	1.91	2.34	1.98	1.58	0.89	1.7	0.23	-0.3	-0.49	0.8	-0.12	-0.1	1.41	0.26	-0.03	0.49	0.66	0.59	6	0.25	-0.32	-0.34	-0.86	-0.36	0.12	0.7	0.41	0.36	0.15
YBR102C	-0.45	-0.54	-0.36	0.31	0.1		0.21	0.45	0.23	0.16	0.17	0.6	0.21	-0.12	0.28	-0.18	-0.2	-0.71	-0.64	-0.67	0.41	0.5	0.45	0.36	0.19	-0.25	-0.14	-0.12	-0.09	0.04	-0.06	0.1		0.04	-0.03	0.33	0.83	0.38		0.18	-0.14	0.04	-0.32	-0.06	0.24	0.25	0.54	0.4	0.25
YBR103W	-0.09	0.25	0.3	-0.09	0.43	0.2	0.29	0.16	0.46	0.03	-0.03	-0.27	0.01	-0.04	-0.15	-0.49	-0.18	-0.69	0.1	-0.23	0.49	0.06	0.3	0.45	0.08	0.2	0.11	-0.12	-1.03	-0.06	0.03	0.24	0.12	0.06	-0.27	-0.17	-0.01	0	-0.74	0.26	0.01	0.16	-0.64	-0.18	0.23	0.14	-0.69	-0.6	-0.32
YBR104W	-1.4	-2.74	-1.29	-2.12	-2.4		-0.58	-0.38	1.07	1.28	0.93	0.54	-0.67	-0.62	0.4	0.74	0.86	-0.4	0.06	0.23	-1.89	-1.79	-2.32	-1.84	-1.09	-1.64	-1.06	-0.17	-0.14	-0.92	-0.92	0.39	-0.23	0.44	0.43	0.38	0.37	-0.74	-0.56	-0.4	-0.18	-0.25	-0.56	-0.1	-0.01	0.44	0.06	-0.09	-0.1
YBR105C	0.86	1.34	1.97	1.49	1.77	1.52	0.58	0.21	-0.32	-1.06	-1.27	-0.22	0.23	0.99	-0.22	0.75	0.63	-0.32	0.64	-0.51	2.22	1.78	2.22	1.9	1.2	0.14	0.68	0	0.11	-0.18	1.06	0.26	0.24	1.08	0.16	0.03	-0.84	0.34	0.39	0.98	0.9	0.66	0.01	0.12	0.7	0.31		-0.06	0.31
YBR106W	-0.47	-1.25	-1.4	-1.15	-1.12		-0.15	-0.25	1.1	1.01	0.88	0.15	-0.67	-0.07	0.63	0.48	0.89	0.48	1.23	0.76	-1.47	-1.51	-1.12	-0.84	-0.47	-0.22	-0.3	-0.14	0.37	-0.1	-0.67	-0.15	-0.06	0.44	0.24	-0.49	-0.49	-0.29	-0.4	-0.1	0	0.06	-0.76	0.12	0.3	0.67	0.46	0.2	0.43
YBR107C	-0.64	-0.15	-0.32	-1.12	-0.49	-0.22	-0.4	-0.71	0.3	0.21	-0.23	-0.2	-0.23	0.01	0.23	0.55	0.43	-0.12	0.16	0.04	0.01	-0.12	-0.04	0	-0.25	1.31	-0.06	-0.2	-0.17	-0.25	-0.47	-0.2	-0.56	-0.43	-0.54	0	-0.51	-0.07		0.37	0.12	0.04	-0.4	-0.06	0.25	0.43	0.34	-0.29	0.44
YBR108W	0.49	0.36	1.18	1.21	1.01		0.72	0.59	-0.29	-0.97	-1.03	0.36	0.53	0.36	-0.42	-0.64	-0.3		-0.76	-0.2	1.4	1.38	1.68	1.2	0.74	0.61	0.5	0.18	0.12	0.38	0.39	0.01	0.25	0	-0.01	0.07	0.58	1.77	-0.64	0.43	0.36	0.42	0.03	0.33	0.67	-0.12	0.41	0.21	0.19
YBR109C	-0.01	0.75	0.61	-0.14	0.34	0.38	0.21	0	0.04	0.26	-0.14	-0.27	0.33	0.55	0.21	0.04	0.33	0.2	0.6	0.36	0.79	0.38	0.58	0.53	0.42	0.24	0.37	0.12	0.2	0.15	0.04	0.12	0.08	0.24	0.08	0.68	0.83	1.01	1.84	0.86	0.51	0.32	-0.3	0.23	0.21	0.55	0.58	0.53	0.56
YBR110W	-0.54	-0.36	-0.01	-0.14	-0.34		-0.18	-0.27	0.41	0.24	0.15	-0.23	0.29	0.23	0.21	-0.15	-0.54	0.43	-0.2	0.3	-0.15	-0.07	0.03	0.08	0.64	-0.12	0.03	-0.03	0.26	-0.2	-0.14	-0.17	-0.3	-0.09	-0.1		-2.47		-0.25								0.63	0.74	0.53
YBR111C	-0.06	0.76	1.13	0.8	1.44	1.18	0.59	0.31	-0.23	-0.38	-0.74	-0.54	0.26	0.87	0.23	-0.4	-0.18	-1.15	0.03	-0.6	2.14	1.32	1.53	1.5	1.16	-0.03	0.7	0.18	-0.25	0.52	0.82	0.69	0.56	0.7	0.14				0.37
YBR112C	0.04	-1	-0.17	0.28	-0.25	-0.27	0.14	0.15	-0.2	0	-0.2	0.2	0.44	-0.04	0	0.71	0.26	0.07	0.81	0.26	0.56	0.6	0.96	0.43	0.04	0.5	0.12	0.28	-0.04	0.11	0.18	-0.04	0.49	-0.3	0.29	-0.43	-0.17	-0.32	-0.4	-0.36	-0.32	-0.09	0.36	-0.04	0.16	-0.54	-0.36	-0.43	-0.4
YBR113W	0.45	-0.54	0.26	0.55		0.99		1.28	-0.6	-0.25	-0.54	-0.45	-0.14	-0.84	-0.64	0.04	-0.14	-0.06	0.42	0.43	0.41	0.54	0.72	0.04	-1.4	0.5	0.14	0.52	-0.14	-0.01	0.38	0.07	0.12	-0.4	0.31	-0.07	-0.64	-0.22	0.58	-0.17	-0.12	-0.23	0.26	-0.2	0.06	-0.29	0.01	-0.17	-0.38
YBR114W	1.13	0.77	1.59	1.67	1.1	0.89	0.82	0.56	-0.97	-0.89	-1	0.36	0.54	0.26	-0.15	0.83	0.18	-0.22	-0.79	-0.6	1.51	1.21	1.59	1.22	0.67	0.49	0.58	0.55	0.39	0.53	0.86	0.5	0.7	0.97	0.59	-0.07	0.52	0.88		1.1	0.48	0.44	0.79	0.49	0.65	0.12	0.5	0.54	0.51
YBR115C	-0.25	-1.12	-0.86	-1.18	-0.71	-0.23	-0.17	-0.18	0.08	0.04	0.14	-0.38	-0.81	-0.6	-0.04	-2.4	-0.4		-0.04	0.18	-1.25	-1.29	-1.25	-0.89	-1.47	0.12	-0.29	0.23	0.24	-0.64	-0.56	-0.22	-0.42	-0.71	-0.03	0.46	-0.25	0.18	1.81	0.49	0.69	0.4	1.04	0.3	0.32	-0.1	0.49	-0.07	-0.06
YBR116C	-0.09	2.96	4.82	4.59	4.51	2.82	-0.04	-0.38	-1.89	-0.86	-1.44	0.08	1.54	0.9	-0.92	-1.74	-0.56	-0.36	0	-0.67	5.46	3.79	4.04	2.43	1.22	0.14	0.58	0.04	0.4	1.26	3.16	1.05	0.11	0	-0.94	-0.62	-1.69	-0.32	0.1	-0.18	-0.36	0.14	0.33	0.11	0.16	-0.62	-0.94	-0.84	-0.54
YBR117C	0.06	2.05	4.15	3.27	3.98	2.03	-0.4	-0.3	-1.29	-1.79	-1.67	-1.22	1.1	0.71	-1.36	-1.43	-1.79	2.61	0.4	0.39	5.4	4.06	4.07	2.82	0.77	-0.15	0.99	1.58	0.12	1.69	3.48	1.6	-0.09	-0.3	-0.42		-0.25	0.2	-0.2	-0.3	0.03	1.32			1.32		-0.22	-0.43	-0.07
YBR118W	0.21	-0.27	-0.09	-0.09	-0.81	-0.69	-0.15	-0.06	0.97	1.2	0.48	0.62	0.6	-0.04	0.45	-0.03	0.5	0.19	1.65	1.14	-0.45	-0.14	-0.01	-0.09	0.03	0.14	0	-0.12	0.66	0.12	-0.23	-0.43	-0.01	0.16	-0.1	-0.29	-0.58	-0.92	-0.56	-1.12	-0.86	-0.25	0.08	-0.12	-0.04	-0.14	-0.43	-0.67	-0.67
YBR119W	0.36	0.03	-0.06	0.2	0.48	-0.45	-0.18	0.66	0.42	0.11	-0.11	-0.01	-0.22	-0.43	-0.3	-0.29	-0.14	-0.14	0.1	-0.12	0.37	0	0.04	0.33	-0.15	0.12	-0.09	-0.03	-0.42	0.41	0.01	0.03	-0.14	0.01	0.04	0.21	0.7	0.39	1.08	-0.17	-0.07	0.07	0.21	-0.04	0.19	0.16	0.46	0.34	0.25
YBR120C	-0.03	0.34	0.21	0.77	0.87	-0.03	0.15	0.36	-0.4	-0.15	-0.64	0.31	0.39	0.33	0.41	-0.69	-0.71	-0.12	-0.15	-0.07	0.56	-0.04	0.49	0.67	1.03	0.26	0.45	-0.32	-0.34	0.59	-0.25	-0.18	0.19	0.25	0.06	0.51	0.68	0.96		0.41	0.1	0.24	0.28	0.31	0.45	-0.17	0.15	0.38	0.1
YBR121C	-0.23	-0.97	-1.32	-1.79	-1.69	-1.22	-0.81	-0.27	0.7	0.8	0.79	-0.04	-0.92	-1.36	0.04	0.59	0.93	0.93	1.16	0.89	-2	-1.94	-1.79	-1.22	-0.97	-0.04	-0.54	-0.38	0.2	-0.06	-0.47	-0.34	-0.23	-0.27	-0.14	-0.84	-0.49	-0.79		-0.51	-0.45			-1.4			0.3	-0.03	-0.25
YBR122C	-0.42	0.01	0.19	0.61	0.31	0.16	0.24	0.42	-0.36	-0.1	-0.55	-0.14	0.5	0.25	0.16	-0.17	-0.07	-0.4	-0.15	-0.15	0.49	0.2	0.46	0.58	1.22	-0.06	0.21	-0.22	-0.09	0.33	0.23	0	-0.07	0.34	0.03				0.99			1					0.08	0.42	0.28
YBR123C	-0.11	0.28	0.03	-0.08	-0.16	-0.12	-0.24	0.14	0.5	0.26	0.24	0.14	0.04	-0.29	-0.13	-0.25	-0.24	-0.12	0.09	-0.03	-0.05	0.02	-0.1	0.1	-0.19	0.07	-0.07	-0.36	-0.36	0.29	-0.09	-0.25	-0.13	-0.31	-0.33	0.03	0.39	0.03	0.49	-1.27	-0.66	0.03	-0.27	-0.09	0.03	-1.99	0.18	0.1	-0.16
YBR124W	-0.29	-0.38	-0.23	-0.12	-0.47	-1.12	-0.47	-0.2	0.29	-0.07	-0.28	0.49	-0.17	-0.34	0.21	-0.86	-0.62	-0.25	-1.03	-0.34	-0.1	-0.32	-0.12	-0.25	0.14	-0.22	-0.49	-0.92	-0.45	-0.18	-0.94	-0.89	-0.34	-0.58	-0.51		-0.58	0.7	-0.89	-0.3	-0.38	-0.32				1	0.06	0.11	-0.42
YBR125C	-0.38	-0.34	-0.06	-0.49	-0.22	0.28	-0.23	-0.34	-0.1	0.19	-0.15	-0.36	-0.2	0.08	0.29	-0.34	-0.15	-0.29	0.51	-0.12	0.07	-0.18	0.04	0.23	0.1	-0.22	-0.18	-0.29	0.06	-0.29	-0.56	-0.51	-0.86	-0.32	-0.56	-0.1	-0.43	-0.17	-0.34	0.15	-0.04	0.07	0.34		-0.03	-1	-0.04	-0.18	-0.06
YBR126C	2.06	3.46	3.69	3.44	3.1	1.81	1.06	0.91	-2.18	-1.89	-1.84	-0.34	1.37	0.9	-1.03	-3.84	-2.06	-1.47	-0.47	-0.76	3.46	3.55	3.64	3.3	2.72	2.98	2.97	0.84	0.51	2.54	2.76	-0.43	1.44	0.9	-0.49		1.09	2.04		0.86	0.43						-0.01	0.07	-0.29
YBR127C	0.1	0.07	0.12	-0.1	-0.09	-0.03	-0.12	-0.22	0.2	0.51	0.34	-0.06	0.25	-0.07	0.18	0.26	0.26	-0.06	-0.06	0.18	0.18	0.2	0.12	0.08	0.07	0.41	0.28	0.07	0.25	0.15	0.1	-0.18	0.03	0.21	-0.18		-0.38	-0.1	-0.47	-0.01	0.01			-0.69			-0.06	-0.42	-0.4
YBR128C	0.6	-0.1	0.06	-0.36	0.16	-1.29	-0.42	-0.3	0.19	0.1	-0.25	0.19	0.09	0.13	-0.02	0.5	0.47	-0.18	-0.01	0.06	0.39	-0.26	0.32	0.16	0.47	0.36	0.07	-0.4	-0.2	0.35	0.06	-0.34	0.06	-0.29	-0.35	1.04	0.23	1.6		-0.01	0.39	0.44	0.36	0.39	0	0.3	0.25	0.35	0.06
YBR129C	-0.76	-0.58	-0.58	-0.43	-0.04	-0.29	-0.38	-0.29	0.25	0.4	0.23	-0.43	-0.18	-0.09	0.16	-0.09	-0.32	0.1	0.72	0.07	-0.23	-0.17	-0.14	0.11	0.21	0.11	-0.22	-0.3	-0.42	-0.25	-0.42	-0.17	-0.69	-0.32	-0.56	-1.4			0.11								0.39	0.45	0.33
YBR130C	-0.07	-0.44	-0.42	-0.08	-0.46	-0.68	-0.23	0.09	0.32	0.4	0.36	0.07	0.06	-0.22	-0.07	-0.48	-0.39	-0.21	-0.34	0.06	-0.29	0.03	-0.11	0.02	0.24	0.08	0.06	-0.21	-0.48	0.34	0.19	-0.01	0.08	-0.04	-0.1	0.32	0.62	0.13	-0.38	-0.42	0.14	-0.01	0.23	-0.17	0.21	0.12	0.21	0.2	-0.05
YBR131W	-0.56	-0.92	-0.3	-0.56	-0.25	0.1	-0.17	-0.32	0.16	0.24	-0.1	-0.3	-0.23	-0.22	0.39	-0.32	1.52	-0.94	0.01	-0.47	0.16	-0.15	-0.18	-0.17	-0.45		-0.22	0.46	-0.42	-0.12	0	0.11	-0.47	-0.14	-0.3	0	0.04			1.74						-0.42	-0.43	-0.47	-0.1
YBR132C	1.58	1.74	3.07	2.84	2.34	1.59	0.77	0.52	-1.84	-1.94	-2.13	-0.23	1.37	0.7	-0.81	-1.4	-1.29	-0.49	-2.74	-0.45	2.93	2.79	3.1	2.97	2.41	1.49	1.55	-0.04	0.19	1.18	0.83	-0.23	1.14	0.44	-0.56		1.9	-0.71	-0.22	-0.94							-0.1	0.19	0.03
YBR133C	-0.54	-0.58	-0.42	-0.89	-0.49	-0.25	-0.36	-0.3	0.11	0.39	0.13	-0.4	-0.22	-0.27	0.59	-0.58	-0.36	-0.81	0.04	0.41	-0.45	-0.58	-0.38	-0.15	-0.18	0.88	0.15	0.06	0.07	-0.29	0.07	-0.27	-0.45	-0.49	-0.14				-0.69								0.12	-0.17	-0.38
YBR134W		0.69	0.11	0.42	-0.32	-0.03	-0.45	-0.3	0.06	0.01	-0.04	-0.56	-0.25	-0.29	-0.04	0	-0.3	-0.17	-2.84	0.12	-0.62	-0.42	-0.6	-0.42	-0.38	-0.06	0.08	-0.25	0.14	-0.4	-0.38	-0.76	-0.27	-0.56	-0.62				-0.92				-1.18
YBR135W	-0.34	-0.27	-0.49	-0.51	-0.25	-0.06	-0.12	-0.34	0.25	0.34	-0.27	-0.45	-0.22	-0.23	0.28	0.24	0.56	0.66	0.97	0.3	-0.43	-0.62	-0.4	-0.32	-0.15	0.41	0.07	0.12	-0.03	-0.07	0.19	-0.15	-0.01	-0.12	0.03	-0.22			-0.29
YBR136W	0.9	0.06	0.51	0.5	0.24	0.2	-0.03	0.15	-0.14	-0.12	-0.55	0	0.07	0.13	-0.23	0.1	0.16	-0.44	0.38	-0.8	0.16	0	-0.2	-0.37	-0.5	0.56	0.92	1.44	0.36	0.31	1.24	1.25	1.88	-0.21	1.48	0	0.05	-0.11	-0.62	-0.27	-0.11	-0.36	0.07	0	-0.16	0.03	0.06	-0.14	0.02
YBR137W	0.57	1.29	1.42	1.36	1.66	0.32	0.45	0.61	-1.03	-0.71	-0.66	-0.43	0.96	0.41	-0.32	-0.58	-0.45	-0.81	-0.3	-0.34	2.57	1.8	1.9	0.36	1.54	0.87	0.92	0.58	0.06	0.77	1.06	0.77	0.42	1.04	0.8	0.7	0.04	0.77		0.49	0.28	-0.04	-0.23	0.04	0.04	-0.01	0.26	0.7	0.7
YBR138C	0.44	0.19	0.2	0.62	0.66	0.1	0.03	1	-1.18	0.16	-0.17	-0.1	0.61	0.2	-0.54	-1.12	-0.79	0.04	-0.81	-0.76	0.96	0.7	1.01	0.65	0.66	0.61	0.16	-0.07	-0.69	0.39	0.28	-0.06	-0.01	-0.58	-0.22		0	-0.23	-0.04	-0.58	-0.4						-0.17	0.01	-0.15
YBR139W	1.13	1.91	2.78	2.6	2.29	2	0.82	1.36	-1.84	-1.6	-1.4	-0.58	1.32	0.89	-0.32	-1.69	-2.25	-2.18	-1.79	-1.29	3.31	3.29	2.93	2.84	2.19	1.29	1.55	0.56	0.56	0.56	0.99	0.2	0.29	0.62	-0.23		0.1			0.08	-1.74						1.36	1.67	1.23
YBR140C	0.6	0.03	0.07	0.08	-0.12	-0.08	0.13	0.11	-0.09	-0.27	-0.41	0.21	0.19	0.18	0.01	-0.11	-0.12	-0.56	0.04	0.5	0	0.34	0.2	-0.2	0.02	0.93	0.54	0.85	0.23	0.33	0.45	0.38	0.62	0.19	0.33	0.72	0.5	0.3	0.14		0.23	-0.27	0.4	-0.38	-0.49	0.15	0.03	-0.07	-0.15
YBR141C	-1.56	-1.29	-1.43	-1.6	-1.18	-0.58	-0.32	-0.12	0	0.49	0.51	-0.51	-0.18	-0.27	0.44	-0.38	0.41	-0.79	-0.27	-0.67	-0.89	-0.71	-1.09	-0.74	-0.3	-1.47	-0.86	0.04	0.11	-0.97	-0.6	0.26	-0.62	0.48	0.56
YBR142W	-1.25	-3.18	-3.64	-2.32	-2.4	-1.4	-0.74	-0.34	0.8	0.96	1.13	0.08	-1.64	0.4	0.07	1.29	1.27	1.12	0.39	0.57	-3.06	-2.56	-2.94	-2.47	-1.4	-1	-1.06	0.21	-0.12	-0.79	-0.74	0.28	-0.18	0.2	0.73			-0.09	-1
YBR143C	-0.71	-1.89	-1.94	-1.74	-1.43	-1.29	-0.76	-0.43	0.81	1.02	0.98	-0.29	-1.12	-0.71	0.1	0.98	1.43	1.55	1.08	0.94	-1.84	-2.47	-2.25	-1.36	-0.29	-0.32	-0.71	-0.15	0.03	-0.34	-0.49	-0.12	-0.42	-0.22	0.18
YBR144C			0.29		-0.71	-0.15	-0.54	-1	-0.3	-0.06	-0.89	0.48	0.3	0.34	-0.43	-2.84	-0.27	-0.18	-0.86	-0.06	-0.27	-0.18	-0.23	-0.3	-0.36	0.1	0.1	-3.06	-0.64	-0.34	-0.43	-0.34	-0.34	-1.03	-0.49	2.7		0.58	-0.38
YBR145W	0.07	0.92	0.94	0.59	0.38	0.38	0.1	-0.1	-0.2	0.21	0.21	0.15	0.65	0.23	0.07	-2	-0.3	-1.12	-0.03	0.51	0.38	0.99	0.9	0.67	0.7	0.51	0.23	0.2	0.32	0.1	-0.09	-0.17	0.01	0.1	0.03		0.9		3.81
YBR146W		-0.36	-0.07	-0.22	-0.14	-0.32	-0.27	-0.42	-0.22	-0.34	-0.64	0.51	0.32	-0.34	0.12	0.49	0.23	0.33	0.31	0.67	-0.04	0.04	0.21	0.4	0.14	0.54	0.82	0.31	-0.15	0.5	0.67	0.52	0.42	0.7	0.66			-0.89	0.45										0.26
YBR147W	0.86	1.7	2.49	2.12	1.82	2.76	0.61	0.4	-1.6	-1.36	-1.44	-0.45	1.05	0.37	-0.45	-1.36	-0.6	-0.89	-0.94	-1.18	2.17	1.53	1.44	1.01	1.34	1.33	0.3	-0.56	-0.32	0.21	0.15	-0.29	-0.36	-0.69	-1.25			1.94	1.78
YBR148W	0.06	-0.84	-0.56	-0.15	-0.2	-0.36	-0.14	-0.32	-0.62	-0.4	-0.18	0.96	0.14	-0.25	-0.04		-0.71	-0.42	-0.47	-0.6	0.2	-0.07	-0.43	-0.3	0.06	1.14	-0.1	-0.1	-1.56	-0.32	0.9	0.68	1.22	-0.17	0.41	-0.1	-0.4	0.46	-0.42	0.15	0.2	-0.09	-0.01	-0.1	0.06	-0.06	-0.71	-0.29	-0.51
YBR149W	0.44	1.52	1.99	2	2.18	1.66	0.42	0.23	-0.17	-0.54	-0.84	-0.34	0.46	0.24	-0.29	-0.92	-0.47	-1.09	0.21	-0.47	2.77	2.65	2.42	2.33	2.16	1.75	1.79	1.15	0.03	1.05	1.5	0.95	0.8	1.32	0.63	0.2	0.53	1.23	0.96	1.55	1.1	0.77	0.86	0.29	0.33	0.59	0.38	0.46	1.3
YBR150C	0.29	-0.15	0.66	0.7	0.66	0.12	-0.06	-0.17	-0.86	-0.74	-0.75	0.51	0.36	0.19	-0.38	-0.56	-0.4	0	-0.54	0	1.19	1.08	0.29	0.88	0.43	0.58	0.1	0.25	-0.27	0.25	0.44	-0.04	0.28	-0.36	0.12	-0.07	0.95	1.14	-0.07	0.06	0.49	-0.17	-0.04	-0.14	0.07	-0.17	0.15	0.34	0.33
YBR151W	-0.1	0.53	0.7	0.58	0.58	0.57	-0.27	-0.43	0.11	0.08	-0.18	-0.79	-0.6	-0.22	-0.25	-0.09	0.07	-0.22	0.01	-0.15	1.52	1.24	1.01	0.78	0.93	1.32	0.63	0.26	-0.1	0.68	0.67	0.11	0.32	0.39	0.36				0.72								0.96	1.12
YBR152W	-0.79	-1.29	-0.84	-0.47	-0.29	-0.58	-0.18	-0.17	0.16	0.16	0.35	0.7	-0.17	-0.12	0.11	-0.84	0.06	-0.4	-0.92	-0.54	-0.43	-0.29	0.04	-0.09	0.18	-0.38	-0.42	-0.27	-0.45	-0.32	-0.2	-0.15	-0.18	0.06	0.33				0.82			-0.58					2.32
YBR153W	-1.12	-0.74	-0.79	-0.67	-0.29	0.07	-0.27	-0.58	0.42	0.6	0.41	-0.74	-0.17	-0.04	0.04	-0.84	0.88	-1.84	1.06	-0.17	-0.25	-0.18	-0.38	-0.17	0.03	0.25	-0.29	0.14	-0.25	-0.23	-0.23	0.06	-0.45	0.18	0.32
YBR154C	-0.67	-1.89	-1.94	-1	-0.6	-0.92	-0.12	0.39	0.67	0.87	1.06	0.01	-1.25	-0.56	-0.04	0.16	0.64	0.28	0.51	0.1	-1.56	-1.94	-1.64	-0.97	0.07	-0.74	-0.79	-0.07	-0.32	-0.3	-0.38	0.1	-0.01	0.45	0.63			-1.22	-0.6	-1.25		-0.06					1.22		-0.22
YBR155W	-1.15	-2.12	-2.56	-2.06	-1.09	-0.76	-0.27	-0.25	-0.07	1.01	0.72	-0.71	0.06	0.03	0.04	0.85	0.9	1.19	0.77	0.07	-1.79	-2.12	-2.12	-1.51	-0.97	-0.86	-1.36	0.23	-0.4	-0.69	-0.86	0.25	-0.43	0.24	1.16				-0.89								0.15	-0.14
YBR156C	-0.3	-0.83	-0.88	-0.42	-0.45	-0.29	0.01	-0.01	-0.14	0.17	0.17	-0.25	-0.06	0.06	0.46	0.71	0.58	0.09	0.3	0.73	-0.92	-0.95	-0.7	-0.67	-0.02	-0.87	-0.11	0.67	-0.07	0.1	0.31	0.73	0.44	0.1	0.93	-0.45	-0.76	-0.56	-1.03	-0.06	-0.29	0.11	0.48	0.21	-0.19	-0.17	0	-0.2	-0.09
YBR157C	-0.09	0.57	0.2	0.03	0.18	0.5	-0.01	-0.23	0.14	-0.27	-0.65	-0.22	0.04	0.15	0.1	-2.32	-1.22	-1.43	-1.18	-1.09	1.09	0.56	0.53	0.43	0.45		0.21	0.9	0.11	0.34	0.16	0.32	-0.76	-0.1	0				-0.69								-0.01	-0.17	-0.04
YBR158W	-1.32	-1.36	-0.49	-0.42	-0.58	-0.58	-0.38	-0.69	0.54	0.58	0.62	-0.54	-0.22	0.12	0.44	-0.45	-0.15	-0.67	0.15	-0.32	-0.74	-0.92	-0.43	-0.2	-0.2	-0.22	0	0.38	0.77	0.19	0.43	0.26	0.06	0.52	0.67	1.08	2.09		-0.97									1.09	1
YBR159W	-0.4	-0.04	0.3	-0.36	-0.07	0.01	-0.38	-0.64		0.53	0.21	1.58				-0.34	-0.23	-0.09	0.53	0.58	0.76	0.32	0.23	0.21	0.34	0.38	0.04	0.23	0.15	-0.17	-0.34	-0.49	-0.43	-0.17	-0.03				0
YBR160W	0.03	-0.07	0.33	0.71	0.59	0.62	0.79	0.77	-0.12	0.23	-0.23	-0.14	0.46	0.45	0.23	-0.76	-0.25	-0.23	0.18	0.1	0.04	0.77	0.65	0.31	0.68	1.02	0.25	0.56	-0.14	0.39	-0.06	0.26	0.42	0.12	0.61	0.75		0.49	-0.45	-1.06		-0.03	-0.32	0.32	-0.34	0.32	0.81	0.33
YBR161W	0.6	0.66	1.07	0.77	0.11	0.18	0.51	0.48	-0.1	-0.27	-0.32	0.38	0.54	-0.14	0.16	-0.94	-0.84	-0.56	-0.42	-0.06	0.75	1.11	0.81	0.51	0.43	-0.54	-0.2	-0.32	0.08	-0.34	-0.76	-0.69	-0.81	-0.76	-0.67	-0.04	-0.4	0.07	0.04	-0.07	0.03	-0.42	-0.1	-0.18	-0.36	0.15	0.18	-0.12	-0.06
YBR162C	-0.67	-1.25	-1.4	-1.6	-2.4	-1.29	-0.67	-1.09	0.93	1.25	0.73	0.46	-0.27	-0.29	0.57	1.1	1.34	0.71	1.4	1.45	-2	-1.56	-1.51	-1.74	-0.45	0.04	-0.69	-0.09	0.29	-0.38	-0.92	-0.43	-0.3	-0.81	-0.4	0.81	-0.81	-0.76	-0.51	-0.76	-0.34	-0.36	-0.71	0.06	-0.54	0.59	-0.01	-0.79
YBR162W-A	-0.12	-0.64	-1.56	-1.06	-1.22	-1.18	0.37	0.58	0.56	0.79	0.65	0.18	-0.32	-0.79	0.44	0.16	0.76	0.41	0.95	0.29	-1.29	-1.18	-1.25	-1.29	-0.23	-0.38	-0.36	0.01	-0.06	0.11	-0.49	0.03	0.32	0.11	0.2	0.42	-0.36	-0.03	0.38	0.1	0.29	-0.09	0.06	0.11	-0.25	0.55	0.52	0.38	0.25
YBR163W	-1	-1.6	-1.15	-1.06	-1.18	-0.49	-0.12	-0.29	0.7	0.77	0.33	-0.14	-0.23	0.23	0.31	0.8	0.7	0.67	-0.1	0.3	-1.89	-0.76	-0.76	-0.76	-0.1	0.28	-0.51	0.04	-0.14	-0.4	-0.6	-0.09	-0.29	-0.62	-0.06	0.77	0.16	0.26	-0.12	-0.18	0.03	-0.25	-0.29	0.06	-0.58	0.16	0.39	-0.01	0.07
YBR164C	-0.12	-0.43	-0.74	-0.58	-0.58	-0.79	-0.03	0.04	0.44	0.66	0.46	-0.04	-0.38	-0.34	-0.01	-0.09	0.23	0.26	0.73	0.26	-0.86	-0.86	-0.81	-0.47	0.25	-0.18	-0.1	-0.14	-0.34	0.16	-0.04	-0.04	0.08	0.12	0.21	0.2	0.32	0.45	0.59	0.15	0.21	-0.23	-0.15	-0.17	-0.45	0.26	0.39	0.34	0.38
YBR165W	-0.27	-0.25	-0.17	-0.18	-0.42	0.1	0	-0.22	0.11		-0.47	0.18	0.28	0.6	0.04	0.29	0.04	0.18	0.14	0.03	-0.62	0.21	-0.09	-0.4	0.15	2.39	0.03	0.26	-0.07	0.11	-0.17	0.06	-0.1	-0.43	0.07	0.82	0.59	0.58	1.45	0.11	0.19	-0.25	-0.34	0.04	-0.51	0.24	0.3	0.1	0.26
YBR166C	-0.15	-0.28	-0.26	-0.39	-0.08	-0.03	0.08	0.17	0.3	0.29	0.16	-0.28	-0.22	-0.07	0.2	0.08	0.2	0.32	-0.04	-0.08	-0.44	-0.29	-0.35	-0.14	0.24	-0.25	-0.1	0.05	-0.14	0.04	0.04	0.09	-0.13	0.21	0.08	0.9	0.53	0.49	0.53	0.28	0.29	1.15	-0.12	-0.23	-0.34	0.66	0.52	0.54	0.61
YBR167C	-0.12	-0.25	-0.49	-0.29	-0.14	-0.18	0.1	0.08	0.25		-0.12	-0.1	0.16	0.54	-0.1	-0.12	-0.09	-0.29	-0.36	-0.51	-0.79	-0.03	0.15	-0.69	-0.14		-0.07	0.29	-0.23	0	-0.27	0.14	0.04	0.23	0.37	0.75	0.45	0.67	1.12	0.12	0.2	-0.27	-0.38	0.12	-0.3	0.12	0.39	0.16	0.29
YBR168W	0.2	0.4	0.7	0.48	0.36	0.18	0.18	0.44	-0.06	-0.04	-0.11	-0.03	0.33	0.19	0.25	-0.58	-0.47	-0.43	-0.69	-0.54	0.39	0.67	0.62	0.5	0.49	-0.14	0.06	0	0.2	0.08	0.04	-0.12	-0.1	-0.23	-0.25		1.05	1.08	0.53				3.17			1.36	0.82	0.45	0.68
YBR169C	2.76	3.32	4.22	3.88	3.75	2.98	2.38	1.87	-3.06	-2.56	-2.85	-0.38	1.58	0.64	-1.18	-0.43	-0.92	-0.58	-1.89	-1.47	4.28	4.97	4.71	3.5	2.71	3.73	2.62	1.64	0.21	1.71	2.46	1.51	2.43	1.38	0.48	0.67			1.91
YBR170C	0.11	0.33	1.17	0.98	0.96	0.71	0.44	0.54	-0.32	-0.42	-0.39	-0.43	0.4	0.43	-0.22	-0.04	0.21	-0.4	-0.18	-0.51	0.68	1.07	1.18	1.2	0.66	-0.09	0.4	0.2	-0.22	-0.58	0.56	0.18	0.24	0.37	0.21		0		0.18	0.31				1.81		1.58
YBR171W	-0.36	-0.69	-0.45	-0.29	-0.58	-1.06	0.01	-0.12	0.3	0.63	0.49	0.31	-0.12	0.1	0.07	0.25	0.51	0.43	0.77	0.58	-1.25	-0.38	0	-0.62	0.11	-0.23	-0.09	0.14	0.11	-0.12	-0.12	0.06	0.34	0.07	0.34	0.84	0.45	0.67	1.11	0.19	0.07	-0.29	-0.4	-0.2	-0.51	0.37	0.63	0.45	0.4
YBR172C	-1.69	-1.74	-1.09	-0.97	-0.81	-0.17	-0.18	-0.43	0.29	0.44	0.19	-1.03	-0.84	0.04	0.55	0.19	0.24	0.07	-0.17	-0.14	-1.06	-1.06	-0.94	-0.42	-0.22	-0.58	-0.2	-0.07	-0.01	-0.27	-0.01	0.14	0.23	0.37	0.32	-0.71	-1.4	-0.27	-0.42	-0.17	-0.34	-0.79	-0.58	-0.58	-0.62	0.15	0.44	0.38	-0.06
YBR173C	-0.32	-0.12	0.29	0.49	0.18	-0.74	0.12	-0.01	-0.22	0.16	-0.04	0.04	0.2	0.77	0.04	-0.01	-0.09	-0.15	0.41	0.26	-0.51	0.45	0.69	0.31	0.93	0.11	0.44	0.46	0.14	0.48	0.48	0.42	0.45	0.67	0.59	-0.01	0.03	0.72	-0.49	0.2	0.71	-0.1	-0.4	-0.14	-0.49	-0.49	-0.51	-0.67	-0.14
YBR174C	-0.43	-0.45	-0.25	-0.36		-0.25	-0.27	-0.34	0.76	0.03	-0.19	-0.54	-0.04	0.1	0.21	-0.22	-0.6	-0.71	-1	-0.49	-0.56	-0.23	-0.2	-0.14	-0.14	-0.36	0.04	0.03	-0.1	-0.45	-0.56	-0.36	-0.76	-0.27	-0.09	0.43	0.34	0	-0.15	0.19	0.11	-0.56	-0.64	-0.2	-0.69	0.12	1.27	0.36	0.97
YBR175W	-0.22	-0.4	-0.04	-0.1	-0.36	-0.62	-0.04	0.11	0.03	0.55	0.29	0	0.1	0.7	0.25	-0.23	-0.47	-0.38	-0.29	-0.06	-0.71	0.16	-0.07	0.21	0.42	-0.42	-0.1	-0.22	0.28	-0.22	-0.54	-0.2	-0.58	-0.1	-0.18	-0.07	-0.09	0.3	-0.47	0.06	-0.06	-0.45	-0.45	-0.29	-0.6	0.28	1.16	0.76	0.68
YBR176W	-0.07	0.03	0.33	0.08	0.26	0.25	0.5	0.36	0.56	0.11	-0.25	-0.04	0.08	0.08	0.28	-0.6	-0.64	-0.47	-0.23	-0.27	0.14	0.34	0.48	0.57	0.14	-0.71	-0.15	-0.03	-0.18	-0.01	-0.47	-0.04	-0.38	-0.01	0.1	0.56	-0.34	0.4	-0.38	0.43	0.23	0	-0.22	0.32	0.07		0.69	0.81	0.73
YBR177C	0.81	1.08	1.28	1.23	0.89	0.36	0.33	0.38	-0.1	-0.65	-0.5	0.13	0.42	0.28	-0.22	-0.69	-0.72	-0.72	-0.33	0.12	0.77	1.74	1.4	1.17	0.85	0.37	0.12	-0.39	0.37	0.31	-0.12	-0.39	0.51	-0.31	-0.58	0.48	0.27	0.65	-0.1	0.49	-0.07	-0.26	0.14	-0.15	-0.1	0.51	1.32	1.34	1.33
YBR178W	0.7	0.54	1.26	0.42		0.39	0.06	0.18	0.43	-0.92	-0.94	0.07	0.16	-0.01	-0.45	-0.84	-1.12	-0.81	-1.56	-0.51	0.6	1.4	1.49	1.21	0.29	0.12	0.19	-0.03	-0.27	-0.25	-0.43	-0.79	-0.2	-0.62	-0.62		1.1	0.99	1.24	0.41	0.16				-3.18		1.33	0.44	1.08
YBR179C	3.63								-0.15	0.07	-0.11	0.28	0.19	0.36	0.18	0.15	0.03	0.1	-0.51	0.16	0				0	-0.1	-0.25	-0.09	0	-0.03	0.01	-0.07	0.2	-0.03	0.39	0.64	0.03	0.75	-0.92	0.58	0.3	-0.09	0.01	0	-0.2	-0.18	1.08	0.72	0.7
YBR180W		-0.74	-0.79	-0.94			-0.42	0.16	0.52	-0.14	-0.73	-0.15	-0.38	-0.07	0.2	-1.12	-0.89	-1.06	-1.06	-0.92	-0.42	-0.43	-0.54	-0.25	-0.34	-1.12	0.18	-0.2	-0.29	-0.47	-0.64	-0.18	-1.36	-0.23	-0.15		3		-1.32	-1		-1			2		0.6	-0.56	0.29
YBR181C	-0.27	-1.6	-2.32	-2.18	-1.94	-2	-0.84	-0.18	1.11	1.38	1.22	0.34	-1.51	-1.12	0.14	0.46	1.09	0.56	1.65	1.24	-3.64	-3.84	-3.32	-2.25	-0.32	-0.18	-0.67	-0.45	0.07	-0.01	-0.56	-0.29	0.12	-0.06	0		-1.43		-0.86	-0.3							0.81	0.16	0.42
YBR182C			-0.2	-0.51			-0.06	-0.03	0.24	-0.15	0	0.23	-0.43	0.1	0.23	-0.94	-1.25	-1.69	-1.18	-1.03	0.07	0.11	-0.09	-0.03	-0.2	-1.22	1.37	-0.36	-0.29	-0.51	-1.06	-0.42	-1.22	-0.47	-0.47		-2.56	-1.79	-0.42		1.58						0
YBR183W	1.42	1.72	2.44	2.3	1.88	1.19	-0.09		-1.12	-0.89	-0.18	0.1	1.23	1.06	-0.43	-0.89	-0.76	-1.25	-0.84	-0.58	2.79	2.65	2.77	2.47	1.91	0.34	0.58	-0.36	-0.32	0.57	0	-0.47	0.14	-0.43	-1.22	0.24	0.71	0.91	0.28	1.01	0.92	0.96	-0.09	1.29	1.06	0.14	1.03	1.16	0.84
YBR184W	0.76	0.14	-0.15	-0.22	-0.06		1.1		0.04	0.06	-0.22	0.77	0.15	-0.38	0.52	-1.69	-1.79	-1.56	-1.51	-0.79	0.19	-0.23	-0.36	-0.22	-0.18	-0.34	-0.29	-0.71	-0.43	0.08	-0.51	-0.42	-0.97	-1.09	-1.03	-0.64	-0.2	-0.97	0.01	-0.74	-0.34	0	-0.49	-0.06	0.61		-0.27	-0.49	-0.74
YBR185C	-0.14	0.19	0.76	0.89	0.77	0.82	0.03		-0.42	-0.14	-0.3	-0.56	0.53	0.8	0.57	-0.25	-0.32	-0.51	-0.49	0.08	0.83	0.58	1.01	0.93	0.93	0.54	0.43	0.26	0.21	0.29	0.21	-0.12	0.15	0.19	-0.2	0.19	0.46	0.9	0.82	0.54	0.39	0.72	-0.3	0.98	0.77	0.29	0.57	0.9	0.84
YBR186W	-1.12	-0.62	-0.45	-0.79	-0.69		-0.25	-0.32	0.34	0.58	-0.06	0.55	-0.29	-0.17	0.38	0.39	0.44	0.57	-1.74	0.56	-0.74	-0.56	-0.64	-0.09	0	-0.74	-0.36	0.19	0.5	-0.51	-0.62	-0.18	-0.89	-0.32	-0.6	-1.06	-1.64	-1.64	-0.25	-0.84	-0.38	-0.1	-0.56	0.03	0.31	-0.18	-0.15	-0.03	-0.3
YBR187W	-0.76	-1.51	-1.47	-1.43	-1.89	-1.22	-0.64			0.97	0.56	-2.32		0.23		0.11	0.46	-0.4	1.03	0.71	-1.51	-1.29	-1.22	-1.43	-0.51	-0.43	-0.79	-0.38	0.33	-0.67	-1.29	-0.58	-0.64	-0.76	-0.54	0.04	-1.09	-1.25	-0.86	-0.64	-0.51	-0.03	-0.94	0.21	-0.07	0.46	-0.22	-0.6	-0.25
YBR188C	-0.49	-0.56	-0.64	-0.79	-0.69		-0.38	-0.4	0.64	0.36	0.07	0.32	-0.18	-0.32	0.18	-0.06	-0.07	-0.42	0.21	0.14	-0.67	-0.54	-0.56	-0.43	0.1	-0.32	-0.36	-0.1	-0.04	-0.07	-0.23	-0.03	-0.32	0.06	-0.14	-0.4	-0.2	0.03	0	-0.09	-0.18	0	-0.42	-0.04	0.1	-0.15	0.23	0.18	0.01
YBR189W	-0.49	-2	-2.74	-2.12	-2	-1.64	-0.94	-0.47	1.16	1.57	1.29	0.23	-1.43	-0.49	0.11	0.59	1.06	0.52	1.4	1.23	-3.84	-4.32	-3.84	-2.32	-0.34	-0.15	-0.29	-0.22	0.19	-0.04	-0.42	-0.15	0.01	0.14	-0.06	-0.03	-1.43	-1.25	-0.89	-0.84	-0.69	-0.17	-0.81	0.29	0.07	0.37	0.04	-0.14	-0.06
YBR190W	-0.29	-0.6	-1.12	-1.29	-1.03	-1.29	-0.92	-0.71	0.53	-0.17	-0.24	0.51	-0.71	-0.42	-0.45	-0.04	0.23	0.33	0.85	0.57	-1.94	-1.29	-1.4	-0.4	-0.22	-0.29	-0.54	-0.64	-0.01	-0.22	-0.86	-0.51	-0.38	-0.36	-0.51	-0.04	-0.25	0.64	-0.56	-0.58	-0.32	-0.17	-0.58	0.12	0.26	-0.03	-0.01	0.44	-0.15
YBR191W	-0.36	-1.43	-2.25	-2	-1.94	-1.64	-0.84	-0.58	0.86	1.46	1.08	0.37	-1.03	-0.79	0.04	0.4	0.96	0.72	1.57	1.35	-3.47	-3.84	-3.18	-2.06	-0.14	0.01	-0.36	-0.22	0.29	0.03	-0.47	-0.2	0.08	0.06	-0.09	-0.18	-1.6	-1.25	-0.6	-0.89	-0.58	-0.1	-0.76	0.36	0.14	0.21	0.06	-0.1	-0.2
YBR192W	-0.64	-0.74	-0.2	-0.01	-0.23	-0.22	-0.09	0.04	0.42	0.1	0.38	-0.25	-0.36	0.18	-0.06	-0.06	0.11	-0.18	-0.15	-0.1	-0.49	-0.56	-0.34	0.1	0.23	-0.1	0.12	0.03	-0.23	0.21	0.18	0.12	-0.1	0.15	-0.22		0.5	0.36	0.41	0.18	0.16					-3.06	0.26	0.21	0.38
YBR193C	-0.27	-0.2	0.34	0.65	0.19	0.19	-0.06	-0.01	-0.34	0.01	0.46	0.11	0.55	0.73	0.01	-0.14	-0.04	-0.34	-0.23	-0.14	0.73	0.68	0.82	0.66	0.46	-0.22	-0.09	-0.49	0.01	0.18	-0.1	-0.14	-0.17	0.07	-0.1		0.3	0.26		0.3	0						0.54	0.63	0.48
YBR194W	-0.4	0.23	-0.03	0.01	0.15	-0.15	0.15	0.32	0.2	-0.17	-0.14	0.37	0.07	0.03	0.04	-0.22	-0.1	-0.32	0.1	-0.38	0.06	-0.04	0.23	0.31	0.37	-0.09	0.26	0.06	0.11	0.21	-0.12	-0.17	0.06	0.12	-0.32				0.56
YBR195C	-0.81	-0.94	-0.67	1.08	-0.29	1.16		0.07	0.34	0.44	0.53	0.06	-0.03	0.1	0.64	0.14	0.32	-0.67	-0.1	-0.29	-0.18	-0.22	-0.07	-0.04	0	-0.56	-0.34	-0.12	-0.04	-0.14	-0.34	-0.01	-0.25	0.19	0.11	-0.29	-0.67	-0.4	-0.42	0.15	-0.06	0.07	-0.45	0.08	0.16	0.24	0.16	0.11	0.43
YBR196C	0.23	0.4	0.71	0.3	0.01	0.5	0.21	-0.01	0.24	0.54	0.46	0.07	0.2	-0.06	0.06	-0.36	-0.32	-0.81	0.36	0.56	0.67	0.96	0.93	0.6	0.12	0.23	0.2	0.03	0.38	-0.01	-0.07	-0.3	-0.01	0.03	-0.38	-0.14	-0.32	-0.32	0.2	-0.03	0.19	0.15	-0.2	-0.01	-0.01	0.92	0.52	0.1	0.43
YBR197C	-0.51	-0.97	-0.84	-0.69	-0.92	-0.81	-0.32	-0.14	0.23	0.5	0.53	0.31	-0.03	0.18	0.48	0.07	-0.43	-0.69	-0.14	-0.2	-0.71	-0.58	-0.56	-0.6	-0.27	-0.45	-0.36	-0.18	0.11	-0.23	-0.62	-0.27	-0.45	-0.12	-0.06	-0.25	-0.07	-0.3	-0.62	-0.03	0.12	0.01	-0.36	0.01	0.12	-0.6	-0.22	-0.86	-0.34
YBR198C	-0.06	-0.34	0.1	-0.17	-0.1	0.1	0.08	-0.1	0.04	0.24	0.03	-0.45	0.08	-0.23	-0.12	0.16	0.38	0.12	0.42	-0.03	-0.14	-0.14	-0.15	0.18	-0.06	0.15	0.08	0.06	0.01	-0.12	0.31	0.16	0.11	0	0.08	-0.18	-0.38	-0.01	-0.56	-0.23	-0.06	-0.2	-0.32	-0.23	-0.12	-0.15	-0.17	-0.3	-0.6
YBR199W	0.26	0.35	0.69	0.7	0.35	0.07	-0.16	-0.06	-0.29	-0.11	-0.24	0.04	0.56	0.29	-0.39	-0.57	-0.42	-0.38	-0.22	0.15	0.56	0.64	0.47	0.61	0.62	1.61	0.66	2.14	-0.18	0.56	-0.1	0.12	0.38	0.27	-0.14	0.11	0.38	0.44	0.28	0.29	0.33	0.3	-0.11	0.4	0.19	0.07	0.63	0.89	0.46
YBR200W	-0.34	0.1	0.11	-0.18	-0.03	0	-0.15	-0.15		0.19	0.19		0.26	-0.58	0.58	0.6	0.34	0.3	0.24	-0.01	-0.12	0.1	0.03	0.2	-0.3	-0.1	-0.04	-0.1	-0.25	0.01	0.11	0.2	-0.12	-0.03	-0.04	0.01	-0.01	0.37	0.84	0.03	0	0.04	-0.18	-0.12	-0.23	-0.01	0.33	0.19	0.19
YBR201W	0.24	0.58	0.32	0.5	0.37	-0.32	0.2	0.31	-0.17	-0.07	-0.25	0.58	0.75	0.42	-0.04	-0.84	-0.84	-0.74	-0.47	-0.6	1.01	0.7	0.59	0.4	0.28	0.08	-0.03	-0.23	-0.22	0.3	-0.27	-0.04	0.32	0.12	-0.04	0.15	1.19	0.31	-0.22	0.04	0.12	0.15	-0.4	0.24	0.42	-0.01	0.33	0.3	0.08
YBR202W	-0.67	-1.12	-1.15	-1.79	-1.51	-0.67	-1.06	-0.71	0.58	0.58	0.5	-0.54	-0.43	-0.54	-0.03	0.25	0.1	0.4	0.42	0.4	-1.6	-1.25	-1.29	-0.6	-0.89	-0.09	-0.17	-0.23	-0.15	-0.54	-0.12	0	-0.17	-0.45	-0.43	-0.32	-0.3	-0.45	-1.03	-0.32	-0.47	-0.15	0.01	0.12	0.03	-0.27	-0.58	-0.4	-0.58
YBR203W	1.49	1.53	2.42	1.95	1.12	0.28	-0.18	0.15	-0.84	-0.86	-1.06	0.61	1.18	0.14	-0.69	-0.03	-0.71	-1.4	-0.84	-0.79	1.77	1.2	1.19	0.98	0.37	0.62	0.11	-0.81	-0.22	0.32	-0.38	-1.18	0.1	-0.56	-0.94	0.12	1.64	0.68	-0.34	0.55	0.77	0.73	0.37	0.77	0.23	-0.17	0.44	0.37	0.34
YBR204C	0.45	1.37	1.54	1.04	1.06	0.77	0.14	0.01	-0.04	-0.42	-0.42	-0.32	0.72	0.15	0.82	-0.81	-0.67	-1.03	-0.38	-0.3	1.39	1.16	1.1	0.96	0.58	0.5	0.6	-0.4	-0.4	0.59	0.64	-0.01	0.34	0.1	-0.32	0.29	0.85	0.89	0.89	0.88	0.5	0.43	0.11	0.28	0.26	0.41	1.1	1.1	0.81
YBR205W	-0.56	-0.97	-0.64	-0.56	-0.81	-0.56	-0.34	-0.22	0.53	0.56	0.54	0.04	-0.18	-0.12	0.4	0.08	0.33	-0.01	1.06	0.56	-0.62	-0.38	-0.42	-0.34	-0.07	-0.09	-0.29	-0.07	0.18	-0.14	-0.4	-0.14	-0.1	0.03	0.04		0.37	-0.92	-0.42	0.03	-0.01						-0.06	-0.23	0.08
YBR206W	-0.62	-0.45	-0.71	-1.22	-0.89	-0.27	-0.38	-0.69	0.2	0.11	0.2	-0.36	-0.47	-0.47	0.15	-0.15	-0.14	-0.03	1.53	0.69	-0.74	-0.74	-0.84	-0.84	-0.69	-0.09	-0.18	-0.04	-0.07	-0.18	-0.25	-0.09	-0.12	-0.22	0.14		-1		-0.43							0
YBR207W		-0.32	0.32	0.08	-0.07	0.37	-0.23		-0.09	0.16	-0.07	-0.04	0.63	0.39	0.26	0.42	0.55	0.08	1.22	0.97	-0.01	0.01	0.25	0.31	0.37	-0.18	0.36	4.26	0.14	0.11	0.07	0.12	0.6	0.16	0.08	0.25	0.12	-0.03	0.15	0.14	-0.14	0.24	0.37	0.25	0.03	0.16	0.34	0.43	0.5
YBR208C		0.33	-0.36		-0.62				-0.15	-1.39	-0.32	0.36	0.4	0.55	-0.49	-0.43	-0.12	-0.26	-0.26	0.39	-0.18	0	-0.63	0.09	-2.36	0.08	1.15	0.16	0.17	0.29	0.8	-0.36	-0.04	0.31	0.44	0.03	4.34	0.46	0.39	-1.55	-1.1	0.01	-0.01	-0.13	-0.16	0.09	-0.07	-0.02	0
YBR209W		0.3	-0.01	0.12	0.2	0.16	0.12		-0.81	-0.89	-0.41	-0.12	0.64	0.75	0.44	-1.06	-0.58	-0.06	-1.15	-0.45	0.37	-0.14	0.63	-0.09	0.15		0.63	-0.86	0.2	0.1	0.86	-0.6	-2.32	-0.6	-1.74		-0.3	-0.14	1.26	-0.23	-0.4	-0.17	0.43	0.19	0.2	-0.09	-0.4	0.28	-0.2
YBR210W	-0.45	-0.12	-0.76	-0.49	-0.79	-0.38	-0.25	-0.2	0.39	0.34	0.52	-0.3	-0.34	-0.18	-0.2	0.16	0.36	0.24	0.41	0.5	-0.36	-0.27	-0.32	-0.22	0.14	0.01	-0.1	-0.2	0.2	-0.29	-0.58	-0.32	-0.3	-0.43	-0.06	0.15		0.31	1.32	0.07	0.04	0	0.43	0.03	0.14	0.26	0.14	0.14	0.23
YBR211C	0.28	-0.47	-0.06	0.18	-0.09	-0.27	-0.67	-0.74	-0.06	0.32	-0.19	0.07	0.48	0.11	-0.1	-0.42	-0.06	0.08	-0.18	0.03	0.4	0.25	0.46	0.25	0.58	0.14	0.15	-0.03	-0.67	0.2	-0.3	-0.27	-0.3	-0.56	-0.29	0.24	-0.15	-0.12	0.16	-0.32	-0.36	-0.09	0.1	0.03	0.07	-0.15	0.28	0.33	-0.04
YBR212W	0.61	0.96	1.62	1.19	0.94	1.02	0.04	-0.04	-0.76	-0.58	-0.58	-0.06	0.88	0.51	-0.58	-0.76	0.1	0.5	0.19	0.7	1.08	1.46	1.64	1.46	0.92	1.17	0.87	0.15	0.26	0.5	0.44	-0.42	-0.71	-0.36	-0.15	0.24	0.7	0.7		0.3	0.3	0.15	0.48	0.04	0.21	-0.1	-0.27	-0.1	-0.23
YBR213W		-1	-0.69	-0.86	-0.42	-0.2	-0.69		-0.89	0.33	-0.12		2.32			-0.36	-0.74	-0.34	-1.32	-0.69	-0.4	-0.34	-0.42	-0.36	-0.09		-0.2	-0.22	-0.17	-0.54	-1.15	-0.18	-0.69	-0.27	-0.06	-0.25	-0.81	-0.89		-0.54	-0.81	-0.22	0.18	0.37	0.36	0.04	-0.03	-0.67	-0.51
YBR214W	3.21	1.85	4.18	1.88	1.46		0.7		-0.06	-2.18	-0.74	-0.15	0.63	0.5	-0.47	-3.04	1.57	-2.15	-1.49	-0.45	1.95	1.8	1.64	0.8	0.07	0.68	2.18	0.27	0.42	0.77	0.58	-1.07	0.69	0.18	-0.51	0.5	-0.43	1.01		0.59	0.5	0.84	0.75	0.27	0.74	-0.29	-0.4	0.01	-0.8
YBR215W	-0.06	-1.06	-0.32	0.24	0.37	0.06	0.29	0.5	-0.12	0.23	-0.37	0.31	0.33	0.34	0.14	-0.07	-0.29	-0.12	-0.45	-0.47	0.11	-0.22	-0.01	-0.03	0.28	0.07	-0.1	0.24	-0.34	0.16	-0.01	0.25	0.32	-0.01	0.3	-0.22	-0.6	-0.06	1.13	-0.23	-0.47	-0.01	0.21	-0.2	0.08	-0.22	0.07	0.19	-0.1
YBR216C	0.36	0.46	0.64	0.5	0.34	0.14	-0.04	0.03	-0.18	-0.38	-0.43	-0.34	0.34	0.01	-0.18	-0.04	-0.45	0.52	-1.29	0.01	1.08	1	0.7	0.71	0.26	0.67	0.48	0.77	-0.01	0.16	0.19	-0.38	0.2	-0.06	0.08	0.44	0.29	0.58		0.2	0.06	-0.04	0.34	-0.25	0.07	-0.07	0.39	0.29	0.01
YBR217W	0.26	-0.42	-0.36	0	0.21	-0.3	0.06	0.2	-0.12	0.08	-0.22	0.3	0.38	0.49	0.12	-0.03	-0.06	-0.36	-0.34	-0.45	-0.12	-0.3	0	0	0.25	-0.14	-0.09	-0.18	-0.34	0.1	-0.15	-0.09	-0.03	0	-0.14	-0.25	0.45	0.12	1.25	-0.23	-0.27	0.07	0.04	0.16	0.03	-0.25	0.24	0.28	0.23
YBR218C	0.18	-0.93	0.53	0.68	0.33	0.72	0.06	-0.06	-0.47	-0.42	-0.26	-0.41	0.06	0.07	0.02	-0.14	0.15	0.23	0.05	0.53	-0.16	0.16	0.15	0.33	0.57	0.7	0.68	0.19	0.29	0.2	0.55	-0.3	0.57	0.37	0.27	0.01	-0.1	-0.14	0.23	-0.2	-0.21	0.22	0.23	0.12	0.07	-0.34	-0.04	-0.14	-0.38
YBR219C	-0.6	-0.86	-0.84	-0.76	-0.69	-0.23	-0.38	-0.47	0.15	0.31	0.21	-0.03	-0.4	0.03	0.41	-0.86	-0.38	0.2	1.07	0.75	-0.81	-0.67	-0.6	-0.79	-0.17	-0.14	-0.14	-0.86	0.32	-0.25	-0.51	-0.38	-0.62	-0.84	-0.12	-0.54	-2.4	-0.34	-0.49	-0.6	-0.54	0.01	0.12	0.04	0.08	-0.94	-0.34	-1	-0.74
YBR220C	-0.51	-0.92	-0.47	-0.94	-0.6	0.11	-0.36	-0.45	0.31	0.32	0.27	-0.6	-0.4	0.1	0.4	-0.47	-0.64	0.11	-0.43	0.52	-0.89	-0.84	-0.71	-0.58	-0.81	-0.14	-0.18	-0.06	-0.14	-0.6	-0.76	-0.36	-0.51	-0.47	-0.42	-0.81	-0.07	-0.84	0.33	-0.56	-0.54	-0.07	0.16	-0.14	0.07	-0.3	0.06	0.06	-0.62
YBR221C	-0.18	-0.3	0.01	-0.15	-0.45	-0.3	-0.36	-0.03	0.28	0.46	0.49	-0.07	0.06	0.32	0.32	0.4	0.39	0.08	1.39	0.77	0.12	0.14	0.12	-0.23	0.43	0.32	0.25		0.53	0.21	0.01	-0.01	-0.15	0.06	-0.03	0.06	0	0.21	0.55	0.29	0.16	0.2	0.26	0.08	-0.01	0		-0.1	0.2
YBR222C	-0.2	-0.45	0.69	0.41	0.48	0.84	0.19	-0.06	-0.29	-0.17	-0.12	-0.4	-0.07	0.6	0.37	-2	-0.86	-1.18	-0.22	0.16	0.93	0.9	0.91	0.84	-0.03	0.16	0.26	-0.01	0.18	-0.29	-0.1	-0.36	-0.43	-0.3	-0.62	-0.04	-0.47	0.76	0.4	0.18	0.08	-0.01	0.16	-0.01	-0.22	-0.27	0.31	0.21	0.11
YBR223C	0.21		0.29	0.63	0.52	-0.14	-0.03	-0.2	-0.84		-0.76	-0.06	0.73	0.15	-0.1			0.41	-2.18	-0.58	0.61	0.82	0.58	0.43	0.6	0.2	1.36	-0.09	0.19	0.39	0.04	-0.25		0.11	0.51	0.71	-1.56	0.43	-0.6	1.13	-0.22	-0.09	0.33	0	0.08	-0.92	-0.42	-0.23	0.31
YBR224W			-0.06	-1.4	-0.06				0.69	-0.54	-0.58	0.71	0.27	-0.04	-0.26	-2.53	-0.36	-0.18	-2.14	-0.6	0.27	-0.41	-0.48	-0.21	-0.97	0.64	-0.02	-0.25	-0.84	-0.45	-1.48	0.14	0.14	-0.32	0.62	0.04	-0.25	0.11	1.44	-0.11	0.31	-0.05	0.26	0.01	0.09	-0.1	-0.08	0.07	-0.29
YBR225W	0.25		0.6	0.74	0.53	0.23	-0.04	-0.01	-0.74	-0.49	-0.58	0.08	0.58	0.18	-0.34	0.26	-1.74	0.65	-1.32	-0.42	0.82	0.89	1.1	0.38	0.6	0.19	0.75	0.77	0.1	0.49	0.54	-0.18	0.69	-0.07	0.12	0.71	-1.03	-0.15	-0.64	0.49	-0.06	0.03	0.36	0	0.03	-0.49	-0.07	0.23	-0.09
YBR226C			-0.32		-0.2				0	-0.58	0.19	-0.13	-0.07	0.08	-0.76	-2.26	-0.86	-1.79	-4	-0.5	-0.33	-0.41	-0.29	-0.7	-1	4.25	-0.27	1.45	0.61	-0.07	-0.46	-0.62	1.76	0.04	0.07	-0.08	0.34	0.78	0.18	0.07	0.38	-0.19	0.53	-0.03	0.19	0.03	-0.4	0.35	0.67
YBR227C	-0.16	-0.62	-0.48	-0.07	-0.22	-0.56	-0.25	-0.27	-0.65	0.17	0.1	0.03	0.64	0.19	-0.51	0.08	-0.45	0.16	0.22	0.58	-0.23	-0.11	-0.08	0.03	0.08	0.76	0.1	0.46	-0.22	0.35	0.48	0.79	0.43	0.53	1.38	0.15	-0.45	0.08	-0.84	-0.15	-0.11	0.06	0.21	0	0.04	-0.19	0.09	0.33	0.23
YBR228W	0.01	0.32	0.19	-0.06	0.25	0.36	0.06	0.18	-0.32	0.14	-0.14	-0.38	0.3	0.06	0.19	-1.69	-0.42	-0.22	-0.62	-0.51	0.45	0.28	0.37	0.29	0	0.01	0.03	-0.12	-0.34	-0.1	0	0.06	-0.3	0.01	-0.3	-0.51	-0.22	-0.01	-0.54	-0.14	0.08	-0.12	0.21	-0.14	0.07	0.18	-0.47	0.08	0.38
YBR229C			0.15	-0.06	-0.06	0.01	-0.38		-0.38	-0.27	-0.37	-0.43	0.33	0.19	0.11	-0.01	-1	-0.56	-0.86	-0.14	0.83	0.8	0.77	0.32	0.55	0.37	0.54	0.21	0.33	-0.03	0.26	-0.06	-0.04	-0.01	-0.22	0.16	-0.15	0.34	-0.71	0.12	-0.03	0.16	0.34	0.12	0.16		0.51	0.15	0.4
YBR230C	1.88	3.36	3.32	3.1	2.99	2.21	1.03	1.06	-1.69	-2	-1.79	-0.54	1.31	1.11	-0.92	-0.42	-0.97	-1.12	-0.29	-0.07	3.74	3.6	3.51	3.11	2.52	1.7	1.9	0.16	-0.47	1.48	1.77	0.4	0.08	0.8	-0.79		1.34	2.21	0.86	1.52	0.86						1.34	1.03	1.53
YBR231C	-0.18	-0.2	0.15	0.45	0.36	0.36	0.07		-0.2	0.12	-0.54	-0.36	0.52	-0.1	-0.06	-3.84	-0.49	-0.92	-1.47	-0.45	0.26	-0.1	1.1	0.65	0.07		0.42	2.34	-0.42	0.31	0.19	0.58	0.23	0.73	0.82	0.12	-0.27	-0.34	0.63	-0.3	-0.64	-0.42	0.04	-0.18	-0.23	-0.58	0.04		-0.47
YBR232C	-0.06	-0.14	0.07	-0.03	0.01	-0.12	0	-0.17	-0.2	-0.1	0.09	-0.4	0.14	-0.04	-0.14	-3.64	-0.94	-1.84	-0.97	0.11	0.12	-0.09	0.12	0.03	0.2	0.11	-0.03	-0.1	-0.25	0.58	0.03	-0.04	-0.2	-0.09	-0.2	-0.01	-0.6	0.36	0.14	0.07	0.18	-0.25	-0.06	-0.43	-0.12	-0.14	-0.3	-0.12	-0.18
YBR233W	-0.04	-0.54	0.04	0.25	0.15	0.32	0.08		0	0.36	-0.03	-0.38	0.41	0.26	0.12	-0.86	-0.47	-0.17	1.15	0.38	0.15	0.08	0.57	0.62	-0.29	1.67	0.03	0.7	-0.49	0.66	-0.06	0.19	0.11	0.01	0.25	-0.04	-0.29	-0.3	0.39	-0.1	-0.38	-0.22	0.29	-0.12	-0.12	-0.38	-0.27	-0.32	-0.32
YBR234C	0.15	0.5	0.99	1.06	0.63	0.7	0.1	-0.04	-0.32	-0.29	-0.06	-0.2	0.53	0.39	0.03	-1.06	-0.43	-1.36	0.03	0.15	1.59	1.37	1.12	0.9	0.81	0.58	0.48	0.75	0.41	0.29	0.28	0.12	0.21	-0.12	0.01	-0.32	-0.62	0.04	0.16	0.03	-0.04	-0.14	-0.25	-0.32	-0.15	0.41	-0.03	0.14	0.58
YBR235W	-0.74	-1.51	-0.4	-0.22	-0.4	0.08	-0.18		0.03	0.01	-0.09	-0.4	-0.07	0	0.14		-0.71	-0.54	-1.47	0.75	-0.23	-0.25	0.04	0.03	-0.74	1.54	0.57	0.64	-0.29	0.12	0.31	0.46	-0.03	-0.34	0.3	-0.15	-0.34	-0.32		-0.54	-0.54	-0.17	0.39	-0.06	-0.1	-0.42	-0.32	-0.32	-0.32
YBR236C	-0.12	-0.06	0.29	0.56	0.38	0.36	0.32	0.36	-0.34	-0.06	0.04	0.26	0.21	-0.03	-0.03	-1.47	-0.17	-0.2	-0.6	-0.49	0.89	0.43	0.52	0.3	0.06	0.01	-0.17	0.23	-0.07	0.23	0.19	0.16	-0.04	0.11	0.16	-0.36	-0.71	-0.04	0.36	-0.22	-0.29	0.04	-0.4	-0.45	-0.1	0.19	-0.27	0.26	0.19
YBR237W	0.04	-0.97	-0.07	0.5	0.37	0.08	0.32		-0.4	-0.06	-0.73	-0.23	0.77	0.72	-0.2	-2.25	0.12	0.12	-0.45	0.21	0.38	2	0.28	0.26	-0.03	2.78	0.29	3.05	-0.71	0.31	0.46	0.68	0.38	0.2	0.52	-0.04	-0.34	-0.4	0.4	-0.43	-0.64	-0.3	0.21	-0.38	-0.27	-0.38	-0.01	0.26	-0.01
YBR238C	-1.15	-3.18	-3.18	-3.06	-2.94	-1.6	-1.51	-1.56	0.51	1.11	0.89	0.06	-2.25	-1.22	-0.07	0.3	-0.22	1.05	-1.22	0.58	-3.64	-1.15	-2.64	-1.84	-1.15	-0.6	-1.32	0.03	0.06	-0.92	-0.97	-0.51	-0.06	0.01	-0.03	-3.47	-3.06	-1.32	-0.62	-0.97	-0.56	-0.54	-0.79	-0.81	-0.32	-0.17	-1.09	-0.43	-0.58
YBR239C	-0.45	-1.79	-0.81	-0.64	-0.43	-0.25	-0.14		-0.09	0.48	0.06	-0.07	-0.3	0.42	0.33	-0.4	0.48	0.36	0.36	0.1	-0.12	0	-1.43	-0.07	-0.2	1.48	-0.25	0.51	-0.06	-0.12	-0.54	0.06	-0.1	-0.01	0.38	-0.09	-0.67	-0.92	0.33	-0.62	-0.74	-0.15	0.44	-0.12	-0.12	-0.54	-0.6	-0.29	-0.42
YBR240C			0.3		0.29		0.08	-0.42	-0.67	-0.79	-0.54	-0.49	0.24	-0.27	0.56	-4.64	-2.4	-1.22	-1.84	-0.79	0.65	-0.18	0.1	-0.3	0	-0.71	-0.74	-0.23	-0.12	-0.56	-0.84	-0.36	-2.64	-0.6	-0.23	0.25	-1.12	0.15	0.36	-0.03	-0.42	0.11	0.43	0.63	0.04	-0.01	-0.1	-0.23	-0.51
YBR241C	0.62	1.2	2.89	2.69	2.66	2.77	1.43	0.97	-2.12	-1.47	-1.72	-0.58	0.82	0.58	0.08	-2.06	-0.45	-1.03	-1.74	-0.38	3.12	2.8	2.92	2.31	1.61		1.43	1.51	0.15	0.53	0.71	0.66	0.42	0.45	0.06	-0.51	0.28	0.64	0.11	-0.29	-0.36	0.51	0.64	0.1	0.42	-1.12	-1.43	-0.32	-0.86
YBR242W	-0.76	-1.22	-1.6	-1.64	-1.25	-0.86	-0.47	-0.27	0.25	0.76	0.79	-0.01	-0.89	-0.62	0.31	-0.45	0.3	-0.18	0.33	0.32	-0.67	-1	-1.18	-1.09	-0.71	-0.84	-0.94	-0.15	-0.03	-0.49	-0.89	-0.17	-1.15	-0.06	0.15	-0.62	-1.15	-1.15	-0.25	-0.56	-0.38	-0.1	-0.34	-0.12	-0.14	0.28	-0.56	-0.12	-0.34
YBR243C	-0.3	-0.25	-0.3	-0.25	-0.36	-0.17	0	0.04	0.16	0.34	0.36	0.15	-0.1	0.26	0.58	-0.51	-0.45	-0.62	0.03	0.69	0.49	0.07	0.11	0.16	0.01	-0.01	-0.23	0.26	0.33	-0.2	-0.71	-0.4	-0.36	-0.6	-0.14	0.45	0.15	-0.1	0.28	-0.2	-0.01	-0.09	-0.04	0.14	0.24	0.26	0.41	0.95	0.56
YBR244W	-0.56	-1.06	-1.56	-1.64	-1.25	-1.4	-1.36	-1.56	0.39	0.77	0.84	-0.17	-0.51	-0.84	-0.27	0.65	1.4	1.57	2	1.12	0.37	1.3	-1.18	-1.12	-1.18	-0.25	-0.97	-0.74	-0.62	-0.2	-0.69	-0.54	-0.36	-1.06	-0.79	3.61	3.3	3.7	4.31	2.22	2.22	2.03	1.9	2.09	2.5	1.88	3.33	3.73	3.5
YBR245C	-0.25	-1.09	-0.79	-0.34	-0.5	-0.29	-0.3	-0.14	-0.12	0.14	-0.04	-0.04	0.18	0.07	-0.1	1.75	0.45	0.56	0.51	0.52	-0.2	-0.25	-0.36	-0.29	0.02	0.5	0.08	0.83	-0.11	0.19	0.46	0.42	0.54	0.11	0.42	0.62	0.27	0.2	-0.01	-0.03	-0.18	0.09	0.15	0.03	0.08	-0.23	-0.3	-0.18	-0.28
YBR246W	-0.84	-0.34	-0.36	-0.64	-0.38	-0.32	-0.47	-0.58	0.15	0.52	0.53	-0.54	0.04	0.04	0.41	-0.1	0.24	0.15	0.37	0.19	0.12	-0.38	-0.25	-0.12	-0.1	-0.27	-0.42	-0.2	0.06	-0.36	-0.56	-0.34	-0.58	-0.12	0.01	-0.62	-0.49	-0.27	-0.38	-0.42	-0.6	-0.42	-0.43	-0.51	-0.38	-0.23	-0.45	0.04	-0.25
YBR247C	-1.94	-4.64	-4.32	-3.18	-2.4	-1.56	-0.69	-0.32	0.8	0.94	0.98	-0.89	-3.18	-1.43	0.39	0.93	1.15	1	0.45	0.36	-2.94	-3.18	-3.06	-2.56	-1.69	-1.79	-1.29	0.49	0.12	-1.4	-0.94	0.44	-0.36	0.25	1.06	-2	-4.32	-2.74	-1.43	-1	-0.79	-0.38	-0.29	-0.34	-0.38	-0.12	-0.84	-0.34	-0.58
YBR248C	-0.42	-1.09	-1.15	-0.92	-0.25	0.16	0.07	-0.07	0.23	0.46	0.36	-0.36	-0.54	-0.07	0.62	-0.34	-0.09	0.65	0.06	-0.25	-0.34	-0.22	-1.09	-0.56	-0.64	0.01	-0.42	0.15	-0.09	-0.15	-0.38	0.18	0.04	0.28	0.56	0.26	-0.79	-0.49	-0.42	-0.09	-0.3	-0.3	-0.47	-0.58	-0.34	-0.17	-0.45	-0.49	-0.67
YBR249C	-0.04	-1.03	-1.69	-2.06	-2.32	-1.79	-0.74	-0.43	0.82	1	1.02	0.39	-0.84	-1.29	0.23	1.8	2.09	1.23	1.82	1.43	-2.84	-2.74	-2.47	-1.6	-0.79	-0.03	-0.86	-0.3	0.25	-0.06	-0.84	-0.74	-0.3	-0.76	-0.38	0.03	-0.32	-0.34	-0.6	-0.34	-0.15	-0.07	-0.22	0.04	-0.09	0.84	-0.43	-0.34	0.48
YBR250W			-0.69		0.3		0.77		-1.09	-0.76	-0.79	-0.45	-0.18	-0.03	0.96	-1.15	-1.22	-1.15	-0.97	-1.18	0.46	-0.12	-0.06	0	0	0.14	-0.81	-0.54	-0.36	-0.64	-1.06	-0.54	-1.32	-0.51	-0.79	0.21	-0.64	-0.07	0.78	0.12	-0.27	0.28	-0.23	-0.01	0.1	-0.27	-0.17	0.03	0.07
YBR251W	-0.14	-0.06	0.24	0.8	0.82	-0.06	0.18	0.34	0.07	0.25	0.29	0.39	0.36	0.56	0.19	-0.27	-0.45	-0.56	0.3	-0.06	0.57	0.25	0.34	0.56	0.6	0.03	-0.1	-0.27	-0.43	0.42	0.16	-0.25	0.08	-0.15	0.06	-0.49	-0.45	0.58	0.4	-0.45	0.29	0.07	-0.09	0.18	0.1	-0.64	-0.69	-0.47	-0.67
YBR252W	-0.97	-1.09	-1.64	-1.69	-1.25	-0.97	-0.27	-0.15	0.44	0.75	0.85	-0.17	-0.84	-0.43	0.78	-1.12	-1.12	-0.38	0.93	0.25	-0.86	-1.51	-1.43	-1.18	-0.6	-0.29	-0.71	-0.15	0.26	-0.32	-0.97	-0.36	-0.76	-0.43	0.14	-1.09	-0.86	-0.62	-1.25	-0.67	-0.3	-0.18	-0.64	-0.22	-0.25	-0.69	-1.22	-0.54	-1.09
YBR253W	-0.38	-0.56	-0.76	-0.3	-0.25	-0.74	-0.23	0.26	0.2	0.3	0.31	0.53	0.26	-0.03	0.24	-0.34	-0.22	-0.34	0.15	-0.14	0.54	0.21	0.26	0.18	0.34	-0.12	-0.12	-0.12	-0.25	0.36	-0.04	-0.07	-0.09	0.11	0.01	-0.2	-0.38	-0.34		-0.23	-0.23	-0.25	-0.51	-0.1	-0.09	-0.12	-0.18	0.07	-0.04
YBR254C	-0.67	-0.69	-1	-0.97	-0.49	-0.56	-0.42	-0.03	0.25	0.59	0.7	-0.27	-0.25	-0.4	0.25	-0.49	-0.84	-0.36	0.16	-0.2	-0.01	-0.76	-0.71	-0.43	-0.2	-0.27	-0.45	-0.34	-0.18	-0.12	-0.62	-0.22	-0.69	-0.09	-0.06			1.75	-0.1
YBR255W	0.12	-0.04	0.7	0.39	0.52	0.18	0.42	0.51	-0.07	0.19	-0.42	0.04	0.51	0.77	-0.2	0.5	0.39	0.82	0.71	-0.29	-0.04	0.64	0.37	0.19	0.06	2.35	0.21	0.7	-0.23	0.18	0.66	0.69	1.16	0.07	0.67	1.72	0.74	0.51	0.32	0.38	0.29	-0.2	-0.27	-0.06	-0.38	-0.15	0.59	-0.03	-0.06
YBR256C	0.11	0.48	0.54	0.57	0.54	0.01	0.12	0.55	-0.07	0.15	-0.13	-0.12	0.45	0.41	0.04	0.87	1.16	0.12	0.28	-0.15	0.95	1.06	0.58	0.62	0.82	-0.07	0.21	-0.14	-0.04	0.41	0.24	0.01	0.21	0.34	0.04	1.91	1.5	1.71	1.2	1.35	1.1	0.07	0.19	0.15	-0.18	0.98	2	2.04	2
YBR257W	-0.97	-1.4	-1.36	-0.74	-0.58	-0.79	-0.29	0.07	0.07	0.82	0.26	-0.03	-0.54	0.43	-0.01	0.46	0.3	0.31	0.38	-0.09	-1.25	-0.34	-0.58	-0.84	-0.07	-0.76	-0.49	0	-0.43	-1.03	-0.43	0.3	0.1	0.28	0.56	2.6	-0.12	0.18	0.63	-0.01	0.07	-0.06	-0.38	0.07	-0.49	-0.01	0.46	0.2	0.18
YBR258C	-0.15	-0.01	-0.38	-0.42	0.67		-0.06	0.3	0.14	0.12	-0.2	0.01	-0.27	-0.1	0.08	-0.4	0.06	0.1	0.01	-0.15	-0.76	-0.45	-0.67	-0.32	0.04	-0.64	-0.04	-0.09	-0.45	-0.09	-0.4	-0.04	0.1	0.26	0.11	-0.03	-0.38	0.4	0.32	0.11	0.12	-0.38	-0.32	-0.14	-0.56	0.31	0.46	0.41	0.48
YBR259W	-0.36	-0.84	-0.62	-0.38	-0.27	0.04	0.11	0.11	-0.23	0.26	-0.29	-0.42	-0.1	0.55	0.25	0.42	0.18	0.49	-0.76	0.16	-0.69	0.06	-0.54	-0.71	-0.09		0.41	1.23	-0.01	0.08	0.76	0.78	1.84	0.32	0.45	1.25	0.41	0.32	0.42	0.21	0.16	-0.14	-0.25	-0.14	-0.62	-0.12	0.6	0.07	0.34
YBR260C	-0.4	-0.06	0.33	0	-0.14	-0.2	-0.01	-0.06	-0.04	-0.1	-0.18	-0.23	0.26	0.11	0.1	-0.1	0.2	-0.04	-0.29	-0.15	-0.42	0.26	0.18	0.2	0.19	0.03	0.18	0.38	0.12	0.14	0.37	0.1	0.16	0.07	0.29	0.38	-0.29	0.7	0.14	0.53	0.28	-0.45	-0.18	-0.43	-0.62	-0.01	0.56	0.34	0.62
YBR261C	-0.18	-0.07	-0.64	-0.47	-0.2	-0.25	0.46	0.23	0.16	0.7	0.24	-0.01	-0.45	0.45	0.73	-0.25	-0.58	-0.34	-0.06	-0.09	-0.79	-0.22	-0.42	-1	0.06		-0.29	0.64	0.28	0.29	-0.25	0.43	0.34	0.46	0.98	0.36	-0.23	0.06	-1.03	-0.25	-0.3	-0.3	-0.4	-0.25	-0.81	-1.25	0.26	-0.67	-0.29
YBR262C	-0.34	0.32	-0.32	-0.32	0.25	-0.07	-0.29	-0.1	0.23	0.04	-0.02	0.29	-0.04	0.23	0.07	-0.29	-0.32	-0.03	-0.86	0.41	-0.64	-0.07	-0.18	-0.09	0.42	-0.36	0.16	0.33	-0.09	-0.09	0.28	0.04	0.34	0.31	0.45	0.24	-0.62	0.92	0.25	0.1	-0.07	-0.43	-0.03	-0.12	-0.51	-0.27	0.07	-0.07	-0.04
YBR263W	-0.43	-1.51	-1.56	-1.36	-1.47	-1.22	-0.43	-0.27	0.44	1.06	0.7	0.18	-0.64	-0.32	0.38	0.59	0.67	0.55	1.29	1.04	-1.64	-1.25	-1.43	-1.4	-0.4	-0.01	-0.43	-0.07	0.08	-0.32	-0.45	-0.4	0.2	-0.12	0.16	0.33	-0.22	-0.01	-0.23	-0.17	0	-0.17	-0.15	-0.07	-0.81	0.29	0.07	-0.42	-0.1
YBR264C	-0.1	-0.23	-0.38	-0.4	-0.17	-0.62	-0.14	0.32	0.28	0.5	0.38	-0.03	-0.32	-0.18	0	-0.14	0.01	-0.09	0.26	-0.03	-0.69	-0.25	0.18	0.15	0.37	-0.56	-0.32	-0.3	-0.25	-0.17	-0.32	-0.27	-0.2	0.1	-0.12	-0.43	-1.12	-0.64	-1.56	-0.6	-0.42	-0.79	-0.62	-0.6	-0.89	-0.92	-0.43	-0.86	-0.81
YBR265W	-0.34	-0.74	-0.56	-0.56	-0.71	-0.64	-0.03	-0.1	0.38	0.96	0.41	-0.25	-0.29	0.44	0.54	-0.34	-0.84	-0.14	0.77	0.63	-1.79	-1.22	-0.92	-0.86	0.04	-0.14	-0.36	0.06	0.12	-0.1	-0.56	-0.14	-0.15	-0.34	-0.06	0.65	-1.12	-0.09	-0.97	-0.49	-0.2	-0.79	-0.79	-0.6	-0.97	-0.71	-0.34	-0.92	-0.45
YBR266C	-3.64	-3.32	-4.06	-3.84	-2.94	-1.79	-1.18	-0.79	0.8	1.28	1.19	-0.76	-2.47	-1.25	0.1	1.37	1.01	0.88	0.54	0.2	-4.64	-3.32	-1.84	-2.56	-1.43	-2.25	-1.09	0.01	-0.18	-1.89	-0.97	0.44	-0.6	0.63	0.75	-0.38	-2.94	-1.43		-0.43	-0.6	1.66	-1.6	-0.74			-0.58	-0.81	-0.56
YBR267W	-3.06	-3.32	-3.18	-3.32	-2.94	-2.47	-1.15	-0.74	1.21	1.43	1.28	-0.42	-1.94	-0.81	0.32	1.11	0.9	0.63	0.63	0.38	-4.32	-3.06	-2.94	-2.74	-0.62	-1.64	-1.03	0.28	0.07	-1.47	-0.76	0.6	-0.32	0.72	1.17	-1.56	-1.15	-1.06	-0.69	-0.74	-0.71	-0.25	-0.49	-0.42	-0.64	-0.69	-1.03	-1.29	-0.71
YBR268W	-0.97	-0.47	-0.43	-0.64		-0.09	-0.25	-0.25	0.37	0.55	0.21	-0.56	-0.4	0.31	0.39	-0.56	-0.43	-1.6	-0.17	0.01	-0.97	-0.54	-0.58	-0.06	0.54	-0.09	0.31	-0.09	-0.12	-0.06	0.16	0.19	0.11	0.66	0.42	0.03	-0.25	0.26	-0.32	-0.04	0.25	-0.36	-0.17	0.08	-0.09	-0.54	-0.45	-0.4	-0.54
YBR269C	0.83	1.43	2.1	1.7	1.42	0.99	0.63	0.6	-0.97	-0.76	-0.93	0.03	0.82	1.06	0.01	-0.92	-0.89	-1.29	-0.84	-0.3	1.5	2.01	1.84	1.67	1.52	0.71	1.14	0.51	0.51	0.77	0.84	0.29	0.77	0.7	0.31	0.52	0.56	1.28		0.63	0.67	0.41	0.45	0.23	-0.06	-0.79	0.15	-0.4	-0.18
YBR270C	-0.71		-0.27	-0.42	0.4	-0.06	-0.06	-0.06	0	0.11	-0.17	-0.09	-0.23	-0.04	0.21	-0.45	-0.32	-0.43	-0.47	-0.97	-0.84	0.43	-0.23	0.03	-0.03	-0.71	-0.23	-0.25	-0.25	-0.32	-0.3	0.04	-0.49	-0.04	0.03	0.32	0.2	-0.17	0.1	0.21	0.38	-0.27	-0.29	-0.23	-0.32	-0.29	-0.27	-0.15	0.04
YBR271W	-1.47	-2.56	-2.06	-2.25	-2.18	-1.69	-0.86	-0.38	0.91	1.2	0.92	0.06	-0.97	-0.18	0.19	0.77	1.08	0.34	0.85	0.23	-2.32	-1.51	-2.25	-1.64	-1.03	-1.15	-1	0.2	0.06	-0.81	-0.94	0.23	-0.58	0.08	0.77	-0.47	-0.94	-0.97		-0.25	-0.34	-0.49	-0.43	-0.38	-0.79	0.65	0.65	0.26	0.06
YBR272C	-0.07	0.76	0.74	0.23	1.34	0.33	-0.03	0	-0.3	-0.2	-0.51	-0.71	0.33	-0.1	-0.23	-0.2	-0.4	-0.04	-0.58	-0.25	0.16	0.81	0.29	0.41	0.25	0.37	0.48	0.53	0	0.28	0.62	0.6	0.53	-0.09	0.68	0.4	0.62	0.98		0.44	0.39	-0.54	-0.43	-0.51	-0.47	0.21	0.77	0.65	0.51
YBR273C	0.67	0.82	1.23	1.49	1.12	0.5	0.6	0.82	-0.54	-0.25	-0.57	0.1	0.69	0.58	-0.3	-0.81	-0.76	-0.42	-1.56	-0.6	0.9	1.42	1.31	0.82	0.67	0.26	0.44	0.36	-0.12	0.63	0.6	0.38	0.44	0.33	0.54	0.4	0.21	0.56		0.14	0.21	-0.15	-0.23	-0.32	-0.56	-0.58	0.04	-0.49	-0.12
YBR274W	-0.36	-0.01		-0.47	0.19	0.08	-0.18	-0.29	-0.06	0.06	-0.37	-0.1	0.01	0.15	0.03	0.12	0.08	0.2	-0.34	-0.34	-0.25	0.3	0.16	0.21	0.18	-0.27	-0.07	-0.12	0.04	-0.29	-0.43	-0.3	-0.71	-0.43	-0.2	0.16	0.15	0.59		0.11	0.12	-0.49	-0.32	-0.43	-0.49	0.14	0.4	0.36	0.37
YBR275C	-0.09	0.08	0	-0.34		0.03	-0.07	-0.1	-0.35	-0.43	-0.25	-0.84	-0.49	-0.19	0.1	0	-0.82	0.15	-2.19	-0.23	-0.34	-0.23	-1	-0.69	-0.51	0.16	0.13	0.7	0.13	-0.53	-0.36	0.13	0.04	-0.31	-2.2	0.48	-0.23	-0.29	0.07	-0.09	0.13	-0.4	-0.41	-0.41	-0.73	-0.31	0	-0.26	-0.73
YBR276C	-0.94	-1.09	-0.6	-1.15	0.08	-0.23	-0.17	-0.49	0.57	0.5	0.24	-0.69	-0.23	-0.1	0.4	-0.09	0.72	0.37	0.9	0.44	-1.09	0	-0.62	-0.34	-0.2	-0.2	-0.25	0.19	-0.04	-0.45	-0.17	0.04	-0.12	-0.27	0.38	0.34	-0.09	0.26	-3.32	0.43	0.26	-0.45	-0.22	-0.25	-0.56	-0.04	0.3	-0.06	0.3
YBR277C	0.33	-0.07	-0.29	-0.22	-0.07	-0.64	0.31	0.57	0.29	0.16	0	-0.04	0.15	0.26	0.14	-0.47	-0.49	-0.43	-0.58	-0.29	-0.54	-0.03	1.3	0.08	-0.03	-0.64	-0.38	-0.07	-0.43	-0.22	-0.47	-0.23	-0.32	-0.3	0.03	0.26	-0.47	0.16		0.3	0.39	-0.18	-0.3	0.07	-0.2	-0.04	0.2	-0.36	0.1
YBR278W	-0.04	-0.09	-0.15	-0.47	0.51	-0.23	0.04	0.44	0.2	0.11	-0.14	-0.1	0.19	0.04	0.2	-0.71	-0.2	-0.42	0.18	-0.27	-0.17	-0.03	0.12	0.03	0.21	-0.34	-0.32	-0.15	-1.69	-0.15	-0.43	-0.01	-0.49	-0.17	0.3		1.81			-0.76					2.32		0.21	-0.29	0.08
YBR279W	0.33	0.2	0.24	1.06	0.58	0.37	0.38	0.5	-0.14	0.31	-0.42	-0.2	0.8	0.12	-0.49	0.07	0.08	-0.09	0.1	0.2	0.49	0.68	0.72	0.54	0.6	0.12	-0.15	-0.25	-0.43	0.41	0.14	0.2	0.59	0.21	0.03	0.01	-0.36	-0.51	0.45	-0.25	-0.34	0.06	-0.74	-0.03	0.08	0.1	0.41	0.12	0.04
YBR280C	1.56	2.29	2.94	2.82	2.18		0.86	0.72	-1	-1.47	-1.67	-0.12	1.03	0.59	-1.06	-1.32	-0.71	-1.03	-0.47	-0.69	2.81	2.68	2.86	2.25	1.27	1.07	1.01	-0.09	-0.14	0.92	0.81	-0.14	0.59	-0.22	-0.81	0.89	-0.15	2.4		0.34	0.16	0.48	0.28	0.29	0.48	-0.51	-0.03	0.06	0.3
YBR281C	0	-1.06	-0.09	0.31	0.43	1.09	0.56	0.26	-0.43	0.01	-0.06	0.08	-0.04	0.63	0.33	-0.06	-0.17	0.15	0.14	0.18	0.12	0.26	0.34	0.24	0.32	0.08	-0.07	0.28	-0.12	-0.2	-0.07	0.23	0	-0.03	0.12	-0.36	-0.76	0.25	-0.17	-0.07	-0.03	0.14	-0.3	0.14	0.1	-0.4	0.19	0.08	-0.07
YBR282W	0.1	0.33	0.28	0.7	0.91		0.36	0.58	0.52	0.16	0.21	-0.01	0.12	0.43	-0.22	-0.34	-0.23	-0.71	0.07	-0.04	0.42	0.43	0.6	0.59	0.9	-0.1	0.36	-0.42	-0.25	0.36	0.18	-0.03	-0.1	0.38	-0.04	-0.01	0.11	0.4	-0.51	0.54	0.42	0.4	-0.3	0.5	0.61	0.15	0.64	0.86	0.81
YBR283C	-0.84	-1.6	-1.06	-0.89	-1.4	-0.47	-0.89	-1	0.51	0.83	0.62	0.23	-0.22	0.36	0.24	0.56	0.61	0.74	0.52	0.9	-0.84	-0.67	-0.56	-0.64	0	-0.18	-0.4	-0.27	0.28	-0.45	-0.84	-0.42	-0.42	-0.34	-0.45	-0.06	-0.18	-0.1	-0.34	-0.4	-0.2	-0.03	-0.62	0.2	0.18	-0.03	-0.03	0.04	-0.14
YBR284W	0.97	0.64	1.24	1.22	1.16		0.46	0.14	0.1	-0.86	-0.8	0.29	0.06	0.73	2.91	-0.22	-1.22	-0.71	-1.06	-0.6	0.82	0.43	0.93	1.31	0.96	0.14	0.76	-0.07	0.18	0.23	-0.06	0.08	-0.54	-0.18	-0.71	-0.18	1.43	0.56	0.43	1.05	0.72	0.58	-0.07	0.72	0.46	-0.71	-0.03	0.18	0.68
YBR285W		2.49	3.92	3.5	4.13	1.67	0.3	0.21	-2.4	-1.47	-2.39	-0.09	1.84	1.06	-1.47	-0.27	-0.58	-0.84	-0.76	-0.97	3.92	2.27	3.27	3.13	2.09	0.14	1.18	-0.25	-0.67	0.82	1.48	0.45	2.31	1.21	-0.45	0.06	0.36	0.82	1.44	0.46	0.29	0.6	-0.4	0.54	0.44	-0.4	-0.03	0.04	0.06
YBR286W	0.04	0.02	0.86	0.61	0.43	0.43	-0.32	-0.41	0.08	0.13	0.18	-0.16	0.36	0.7	0.36	0.66	0.17	0.1	0.23	0.51	0.99	0.94	0.82	0.54	0.4	0.18	0.55	0.32	0.35	-0.04	0.41	0.19	0.06	0.45	0.1	-0.21	0	0.17	0.46	0.51	0.38	0.19	-0.3	-0.06	0.09	0.85	-0.01	-0.32	0.59
YBR287W	0.62	0.94	1.69	1.55	0.85	0.99	0.28	0.1	-0.74	-0.69	-0.76	0.63	0.99	0.73	-0.27	0.51	0.16	-0.04	-0.23	0.25	1.34	1.91	1.79	1.54	1.14	0.86	0.74	0.33	0.53	0.62	0.6	0.1	1.36	0.58	-0.14	0.39	0.36	0.46	0.29	0.07	0.06	0.24	-0.43	0.34	0.34	0.18	0.58	0.62	0.57
YBR288C	-0.29	-0.58	-0.51	-0.47	-0.56	-0.47	-0.43	-0.42	0.49	0.55	0.5	-0.1	-0.25	-0.15	0.16	0.03	0.12	0.37	0.38	0.31	-0.47	-0.4	-0.29	-0.14	-0.2	-0.34	-0.3	-0.38	-0.2	0.07	-0.25	-0.25	-0.22	-0.01	-0.12	0	0.21	0.24	0.51	-0.2	-0.2	-0.01	-0.62	0.03	0.12	-0.04	0.21	0.03	0.11
YBR289W	0.06	-0.2	-0.03	0.18	0.01	-0.1	0.21	0.25	-0.43	-0.22	-0.21	-0.37	0.59	0.44	-0.14	0.06	0.21	0.37	0.24	0.14	0.07	-0.14	0	0.12	0.08	0.39	0.24	0.3	-0.1	0.01	0.43	0.03	0.42	-0.13	0.28	-0.16	-0.17	-0.14	-0.92	-0.11	0.05	-0.02	0.07	0.02	0.06	-0.42	-0.14	-0.05	-0.09
YBR290W	0.74	1	0.88	1.15	1.18	0.44	0.44	0.7	-0.18	-0.47	-0.22	-0.1	0.38	0.04	-0.43	-0.1	-0.4	0.06	0.6	-0.17	1.06	1.15	1.15	1	0.44	0.03	-0.14	-0.25	-0.29	0.48	0.04	-0.03	0.28	0.28	0		0.34	0.53	0.46	0.14	0.2						0.06	-0.09	-0.2
YBR291C	-0.94	-0.94	-1.22	-0.92	-0.79	-0.54	-0.03	0.08	0.66	0.78	0.72	0.12	-0.32	0.03	0.52	-0.25	-0.47	0.18	0.93	0.41	-0.86	-0.56	-0.6	-0.62	-0.1	-0.69	-0.74	-0.4	0.24	-0.89	-1.15	-0.79	-1.06	-0.86	-0.69	-0.49	-0.51	0.51		0.93	1.14	1.11	0.41	0.93	0.83	0.1	-0.09	0.06	0.15
YBR292C	-0.94		-1.32	-2.4	-0.54		-0.51	-0.47	0.33	-0.29	-0.13	-0.17	-0.64	-0.3	0.36	-0.27	-0.42	-0.27	-0.03	-0.32	-0.4	-0.62	-0.64	-0.69	-1.69	-0.69	-0.51	-0.32	-0.36	-0.89	-1.03	-0.34	-0.62	-0.3	-0.14	0.01	0.41	0.15		0.29	0.07	0.19	-0.27	0.07	0.3	0.15	-0.09	0.06	0.23
YBR293W	-0.86	-0.62	-0.58	-0.62	-0.76	-0.27	-0.32	-0.2	0.16	0.28	0.29	0.39	0.28	0.29	0.51	1.01	0.32	0.14	-0.34	0.18	-0.32	0.08	0.15	0.15	0.21	-0.47	-0.25	-0.1	0.32	-0.51	-0.74	-0.38	-0.81	-0.54	-0.71	0.67	0.52	0.39		0.26	0.2	0.38	-0.32	0.08	0.19	0.18	0.44	0.42	0.34
YBR294W	-0.18	0.06	-0.03	-0.43	0.18		0.08	0.15	0.01	-0.42	-0.43	-0.15	-0.17	0.15	0.28	0.42	-0.29	-0.07	-0.92	-0.34	0.03	-0.23	0	0.48	-1.06	0.56	-0.12	0	-0.12	-0.56	-0.38	-0.3	-0.36	-0.43	-0.34	-0.14	1.46	0.58	-0.86	0.3	0.06	0.21	0.06	0.18	0.39	0.16	0.63	0.29	0.34
YBR295W	-0.27	-0.6	-0.45	-0.3	-0.38	0.07	-0.06	-0.22	-0.07	-0.14	-0.63	0.31	-0.01	0	0.08	0.56	-1.22	0.04	-0.84	-0.32	-0.22	-0.22	-0.22	-0.09	-0.84	1.45	-0.25	0.82	-0.17	-0.49	-0.89	-0.54	-0.14	-0.6	-0.92	0.06	0.79	-0.92	0.16	0.01	0.4	0.39	-0.36	0.04	0.24	-0.04	0.56	0.18	-0.04
YBR296C	-0.62		-0.64	-1.6	-0.29		-0.56	-0.67	0.58	0.59	0.47	0.43	-0.97	-1.18	-0.29	4.88	3.16	2.11	1.91	2.48	-5.06	-3.18	-2.64	-0.56	-1.84	-0.14	-0.71	0.79	-0.67	-0.81	-0.81	0.12	0.97	0.38	0.57	-1.47	-1.29	-1.6	-1.06	-0.79	-0.58	-0.94	-1.36	-1	-1.6	0.31		-0.25	0.29
YBR297W	0.99	0.91	1.77	1.06	0.71		-0.6		-0.4	-0.29	-0.52	0.31	1.93	0.5	-0.81	2.03	0.12	0.06	0.34	0.04	0.16	0.54	0.9	1.14	0.44	0	-0.2	-0.69	-0.2	0.03	0.49	-0.84	-0.09	-0.23	-1.12	-0.17	1.28	0.71	-0.12	0.26	0.43	0.52	0.11	0.65	0.53	-0.18	0.01	-0.18	-0.09
YBR298C	2.07	1.59	2.03	1.04	0.83		0.03	-0.01	-0.42	-1	-1.01	0.39	0.4	-0.14	-0.69	0.06	-0.47	0.07	-0.01	-0.06	1.6	1.13	1.12	1.2	-0.74	1.47	0.24	-0.6	-0.71	-0.29	-1.03	-1.32	-0.54	-1.43	-1.09	1.34	1.29	0.75	-0.49	0.33	0.2	0.29	-0.07	0.24	0.42	0.54	0.76	-0.38	0.33
YBR299W		0.77	0.78	0.82	-0.1		-0.86	-0.3	-0.04	-0.59	-0.32	0.42	0.35	0.57	0.26	-0.29	-0.2	-0.01	-0.25	-0.04	0.87	0.18	0.24	0.01	0.65	-0.06	0.17	1.68	0	0.22	0.31	-0.39	-0.22	0.09	0.07	-0.16	0.18	-0.12	0.32	0.12	0.17	0.45	0.36	0.53	0.45	-0.26	-0.41	-0.25	0.01
YBR300C	-0.51		-0.84	-1.43	-1.06		-0.94	-0.86	0.04	-0.14	-0.3	-0.17	-0.36	-0.54	-0.2	-0.27	-0.4	-1.12	-0.2	-0.09	-0.79	-0.49	-0.67	-0.71	-2.12	-1.12	-0.38	-0.58	-0.36	-0.49	-0.45	-0.89	-0.56	-0.51	-0.84	0	0.44	0.3	0.19	0	0.42	0.16	-0.01		0.43	0.2	0.55	-0.79	-0.15
YBR301W	-0.22	0.1	0.08	0.12	-0.27		-0.01	0.14	-0.15	-0.07	-0.16	0.66	0.31	0.36	0.44	-0.27	-0.58	-0.36	-0.43	-0.25	0.29	0.58	0.45	0.12	0.11	-0.3	-0.38	-0.45	0.06	-0.34	-0.4	-0.67	-0.51	-0.42	-0.54	0.15	0.58	0.21	-0.32	0.11	0.39	0.58	-0.17	0.31	0.43	-0.47	-0.42	-0.54	-0.45
YBR302C	0.21	0.83	1.05	0.28	0.32	0.63	-0.1	-0.45	-0.36	-0.38	-0.27	-0.15	0.3	0.18	-0.03	-0.42	-0.18	0.24	0.18	0.65	1.3	1.01	0.78	0.54	-0.6	0.67	0.24	0.26	0.33	0.01	0.23	0.06	0.18	-0.22	-0.2	0.14	0.99	0.91	1.09	0.42	0.43	0.31	-0.04	0.41	0.58	0.55	0.53	0.43	0.46
YCL001W									-0.01		-0.77	-0.49	0.36	0.65	0.23	0.11	-1.43	-0.3	-1.04	-0.37	-1.01	-0.16	-0.19	0	-1.15	-0.82	0.56		2.91	0.08	-0.26	0.81	2.17	-0.79	0	0	0.61	-0.38	0.97	-0.21	-0.39	-0.19	0.46	0.17	0.31	-0.02	-0.13	0.12	0.16
YCL002C	-0.64	-0.36	-0.74	-1.18	-1.15	-0.62	-0.81	-0.81	0.14	0.49	0.37	-0.45	-0.22	-0.25	-0.2	-0.56	0.76	0.9	0.9	0.37	-0.4	-0.54	-0.4	-0.6	-0.69	-0.27	-0.56	-0.03	0.39	-0.6	-1.15	-0.81	-0.67	-1.15	-0.4	0.03	-0.56	-0.42	0.08	-0.4	-0.18	-0.09	0.24	-0.1	-0.1	0.2	-0.03	0.18	0.12
YCL004W	-0.18	-0.27	0.33	0.11	0.12	-0.34	-0.25	-0.07	0	-0.25	-0.1	0.15	0.2	0.16	0.06	0.08	-0.62	-0.22	-1	-0.56	0.55	0.43	0.73	0.43	-0.07	-0.22	0.08	-0.29	0.08	-0.09	-0.29	-0.69	-0.36	-1.69	-0.86	-0.18	-0.06	0.33		-0.18	-0.22	-0.04	0.23	-0.07	0.11	0.24	0.2	0.21	0.19
YCL005W	-0.49	-0.43	-0.56	-0.4	-0.34	-0.09	-0.3	-0.01	0.23	0.7	0.42	0.15	0.18	0.55	0.5	0.34	0.1	0.14	0.58	0.24	-0.06	0.03	-0.1	-0.2	0.26	-0.18	-0.25	-0.01	0.24	-0.38	-0.6	-0.38	-0.4	-0.27	-0.3	-0.42	-0.92	-0.51	-0.25	-0.23	-0.23	-0.14	0.37	0.2	0.12	0.48	0.1	0.12	0.26
YCL006C	-0.27	-0.03	-0.92	-0.92	-1.06		-1.47		0.16	0.5	0.31	0.33	-0.25	-0.03	2.81	-1.74	-2.25	-0.3	0.86	0.55	-0.56	-0.64	-0.92	-1	-0.32	-1.74	-0.84	-0.89	-0.45	-0.3	-0.97	-1.12	-0.56	-1.6	-1.56	-0.32	-0.81	-0.12	-0.29	-0.74	-0.56	-0.38	0.08	-0.25	0.01	0.23	-0.49	-0.47	-0.49
YCL007C	-0.06	-0.15	-0.84	-0.45	-0.56	-0.62	-0.42	-0.42	-0.2	0.21	-0.17	0.34	0.3	0.33	0.2	0.4	0.58	0.68	1.08	0.56	-0.29	-0.12	-0.27	-0.49	0.24	0.18	0.57	-0.04	-0.04	-0.14	-0.29	-0.04	0.18	-0.01	-0.25	-0.18	-1.12	-0.36	-0.51	-0.38	-0.32	-0.06	0.2	0.16	0.07	0.14	-0.03	0.12	0.04
YCL008C	0.57	0.59	0.81	0.46	0.43	0.58	0.01		-0.42	-0.2	-0.1	-0.01	0.46	0.43	0.21	-3.32	-0.38	-0.79	-1.94	-0.42	0.66	0.5	0.59	0.49	0.23	0.16	0.19	0.15	0.49	0.21	-0.2	-0.15	-0.09	-0.47	-0.17	-0.86	-0.89	0		0.21	-0.74	-0.32	0.68	0	0.16	0.07	-0.09	-0.6	-0.56
YCL009C	0.41	-0.29	0.14	-0.27	-0.58	0.19	-0.04	-0.1	0.15	0.76	0.69	0.11	0	0.1	0.43	0.73	0.01	-0.01	-0.07	1.01	-0.43	-0.45	-0.43	-0.92	-0.07	0.11	-0.23	-0.2	0.52	-0.17	-0.58	-0.51	-0.15	-0.14	-0.17	0.45	0.34	0.18	-0.1	-0.23	-0.45	0.37	0.45	0.32	0.03	-0.69	-0.6	-0.64	-0.51
YCL010C	-0.23	0.31	-0.09	-0.27	-0.23	-0.09	-0.22	-0.07	-0.2	-0.1	-0.24	-0.18	0.33	-0.09	-0.07	1.75		-1.6	-2.12	-0.18	0.23	0.24	0.08	-0.2	-0.43	0.46	0.07	0.28	0.04	-0.22	0.12	0.03	-0.07	-0.06	0.1	-2.18	-0.4	-0.54		-0.54	-0.76	-0.34	0.5	-0.32	0.18	-0.18	-0.89	-1.09	-0.81
YCL011C	-0.1	-0.74	-0.45	-0.36	-0.34	-0.32	-0.3	-0.34	0.12	0.58	0.36	-0.1	0.14	0.19	0.28	0.44	0.37	-1	0.61	0.38	-0.74	-0.6	-0.51	-0.71	0.03	0.06	0.2	0.43	0	0.43	0.42	0.42	-0.97	0.16	0.57	-0.42	-0.25	-0.54	-0.23	-0.2	-0.42	-0.23	0.25	0.01	0.04	-0.23	-0.3	-0.56	-0.47
YCL012W		0.26	-0.51		-0.92	-0.6	-0.18		0.19	0.1	-0.77	-0.86	0.14	0.43	0.48	0.14	-0.71	-1.32	0.04	0.19	-0.64	-1	-1.06	-0.6	-1.36	-0.97	0.04	0.33	0.25	-0.29	0.63	-0.22	0.31	0.64	1.34	-3.32	-0.92	-0.94	-0.76	-0.27	-0.27	0.29	0.7	0.18	0.37	-0.32	-0.17	-0.58	-0.71
YCL014W	-0.86	-1.69	-1.09	-1.22	-1.18	-0.47	-0.32	-0.29	-0.2	0.15	-0.09	-0.76	-0.49	-0.74	0.23	-0.17	-0.49	0.16	-0.43	0	-0.71	-0.81	-0.74	-0.45	-0.86	0.08	-0.12	0.03	-0.23	-0.64	0.03	-0.54	-0.43	-0.6	-0.25	-1.51	-0.36	-1.15	-0.76	-0.56	-0.17	0.14	0.28	-0.56	0.14	-0.27	0.06	-0.45	-0.89
YCL016C	-0.45	-0.58	-0.49	-0.4	-0.09	-0.36	-0.04	0.12	0.08	0.29	0.31	0.46	-0.17	-0.01	0.06	0.03	-0.42	0.44	-0.38	-0.2	-0.04	-0.09	0.04	-0.06	0.25	0.08	0.01	0.08	0.12	0.14	-0.18	0.06	-0.3	0.04	0.1			1	-0.14		1.22						-5.06	-0.12
YCL017C	-0.51	-0.32	0.1	-0.42	-0.14		-0.29	-0.36	0.06	0.23	0.23	-0.3	0.04	-0.27	0.23	0.18	-0.23	-0.47	0.77	0.14	0.19	0.25	0.28	0.16	-0.25	0.03	-0.17	-0.04	0.16	-0.4	-0.36	-0.34	-0.17	-0.07	-0.12	0.21	0.15	0.37	-0.1	0	0.11	0.04	0.21	-0.22	-0.03	0.04	-0.23	-0.01	-0.23
YCL018W	-0.01	0.16	0.82	0.75	0.59	0.68	0.33	0.2	-0.09	0.06	-0.03	0.03	0.25	0.49	0.3	-0.49	-0.3	-0.34	0.03	0.24	0.43	0.69	0.7	0.46	0.99	0.53	-0.15	0.36	0.6	0.2	0.16	-0.03	0.39	0.54	0.21	1.44	-0.01	1.23	0.24	0.44	0.37	0.24	0.31	0.03	-0.04	-0.4	-0.49	0.04	0.14
YCL019W	-0.09	-0.67	-0.12	0.04	0.2	0.25	0.23	0.39	-0.6	-0.43	-0.28	-0.56	0.56	-0.58	-0.17	0.37	0.15	0.14	-0.71	-0.34	0.59	0.61	0.62	0.69	-0.06	0.24	0.32	0.53	0.71	0.16	0.58	0.16	0.32	0.77	0.38	-0.23	-0.12	0.1	0.38	0.25	0.33	0.43	0.64	-0.32	0.39	0.12	0.39	-0.06	-0.47
YCL020W	-0.36	-3.06	-0.62	0.14	-0.25	-0.34	0.25	0.66	-0.51	-0.45	-0.75	-0.4	0.44	-0.67	-0.29	0.66	0.06	0.23	-0.69	-0.45	0.85	0.86	1.18	0.7	0.5	0.14	0.37	0.42	1.02	0	0.58	0.06	0.29	0.67	0.39	0.12	-0.38	0.04		0.03	0.18	0.7	0.72	0.32	0.43	-0.27	0.26	-0.07	-0.56
YCL022C	-0.23	-0.86	-1.09	-0.89	-0.76	-0.51	0.24	-0.09	0.07	0.28	0.4	0.78	-0.43	0.06	0.48	-1.22	-0.4	-0.18	0.32	-0.04	-0.81	-0.6	-0.47	-0.79	0.11	-0.3	-0.4	-0.07	-0.12	-0.45	-0.54	0.12	-0.67	-0.27	0.23	-0.06	-1.06	-0.23		-0.47	-0.04	0.01	0.46	0.12	0.18	-0.71	-1.32	-1.09	-0.97
YCL023C	-0.34		-0.62	-0.86	-0.64	-0.27	-0.42	-1.03	0.25	0.1	-0.22	-0.18	-0.79	-0.49	-0.29	-0.89	-1.64	-1.6	-0.64	-0.6	-0.84	-0.54	-0.74	-0.74	-1.06	-0.34	-0.6	-0.86	-0.79	-0.94	-0.64	-0.4	-0.74	-0.97	-2.12	-2.12	-1.43	0.19	-0.58	-0.23	-0.36	-0.15	0.1	-0.12	0.06	-0.17	-0.94	-0.18	-0.94
YCL024W	-0.42	-1.51	-1.29	-0.86	-0.86		0.19	-0.17	0.16	0.4	0.18	0.23	-0.54	-0.36	0.19	-0.89	-0.18	0.72	-0.74	0.25	-0.81	-0.51	-0.47	-0.69	0.29	-0.09	-0.27	-0.04	0.01	-0.38	-0.3	0	-0.51	-0.47	0.07	-0.62	-0.97	-0.58		-0.54	-0.47	-0.2	0.52	0.1	0.18	-1.15	-0.86	-1.25	-1.15
YCL025C	0.95	-0.25	0.08	-0.32	-0.04	0.54	-0.4	-0.34	-0.64	-0.4	-0.52	1.1	-0.47	-0.34	-0.64	-0.27	-0.58	-0.62	0.9	1.12	-0.15	0.63	0.75	0.89	0.26	0.56	-0.15	-0.76	-0.32	-0.04	-0.45	-1	-0.43	-0.97	-1.12	0.19	-0.54	0.14	-0.6	0.41	0.2	0.28	0.32	-0.32	-0.04	0.19	0.24	0.31	0.36
YCL027W	-0.77	-0.6	-0.12	-0.17	-0.07	0.01	-0.38	-0.68	-0.12	0.21	0.3	0.05	0.15	0.04	-0.08	-2.21	-0.34	-0.32	-0.49	-0.52	-0.24	-0.53	-0.21	-0.12	0.17	0.1	0.43	0.4	0.18	0.12	0.35	0.5	-0.4	-0.2	-0.03	-0.03	-0.3	0.05	0.36	-0.34	-0.48	0.05	-0.54	-0.32	-0.3	0.36	0.49	0.56	0.47
YCL028W	-0.2	-0.81	0	0.21	0.21	0.29	0.28	-0.09	-0.15	0.3	0.15	-0.07	0.11	0	0.29	-0.3	0	-0.07	-0.25	0.55	0.48	0.36	0.45	0.24	0.04	0.36	0.06	0.12	0	0.29	-0.04	0.04	0.19	0.2	0.29	-0.14	-0.45	-0.3	-0.3	-0.64	-0.47	-0.06	0.31	-0.22	-0.03	-1.06	-1.18	-0.84	-0.86
YCL029C	-0.04	-0.59	-0.45		-0.43		-0.47	-0.29	0.29	-0.02	0.1	0.17	-0.36	-0.43	-0.11	0.41	-0.05	-1.2	-1.4	-0.27	-0.34	-0.29	-0.4	-0.44	-0.88	-0.54	-0.29	0.18	-0.28	-0.34	-0.33	-0.05	0.1	0.04	0.33	-0.55	-0.73	-0.88	-0.49	-0.79	-0.19	-0.2	-0.28	-0.38	-0.06	-0.68	-0.8	-0.51	-0.87
YCL030C	0.03	-1.4	-0.84	-0.74	-0.64	0.3	0.06	-0.23	-0.36	0.16	-0.05	0.39	-0.25	0.42	0.68	2.2	1.69	0.76	1.34	1.04	0.21	-0.32	0.29	-0.45	-1.43	0.7	-0.62	-0.76	-0.06	0	-1.03	-1.15	0.39	-0.92	-1.22	1.21	-0.17	-0.47	-0.12	-0.15	-0.17	-0.03	0.63	0.03	0.4	1.15	0.66	0.1	0.19
YCL031C	-0.94	-1.54	-1.27	-0.77	-0.69	-1.23	-0.55	-0.28	0.81	0.81	0.99	-0.28	-0.34	-0.35	0.14	0.45	0.58	0.36	0.45	0.28	-1.03	-0.96	-0.99	-0.65	-0.16	-0.55	-0.5	-0.28	-0.39	-0.09	-0.19	-0.01	0.07	0.37	0.18	-0.89	-0.99	-0.97	-0.31	-0.61	-0.42	-0.2	-0.69	-0.08	-0.11	0.01	-0.28	-0.16	-0.2
YCL032W	-0.12	-0.71	-0.06	0.32	0.38	-0.07	0.14	0.01	-0.25	0.1	-0.29	0.16	0.26	0.46	-0.04	-0.47	-0.09	-0.27	0.06	-0.4	0.23	0.24	0.37	0.11	0.03	0.34	0.1	0.07	-0.34	0.46	-0.12	0.11	0.06	0.26	0.23	0.24	0.19	-0.64	-0.4	-0.14	-0.15	0.1	0.3	-0.17	0.06	0.08	-0.64	-0.47	0.03
YCL033C	0	0.62	0.66	0.86	1.11	0.91	0.8	0.63	-0.38	-0.34	-0.18	-0.25	0.08	0.53	0.21	-3.06	-0.92	-2.32	-1.25	-1.09	1.55	0.98	1.13	0.9	0.55	0.43	0.32	0.23	0.28	0.36	0.2	0.37	0.06	0.65	0.36	-0.09	-1.03	0.48	-0.25	-0.27	0.26	0.19	-0.23	0.14	0.14	-0.32	-0.64	-0.51	-0.18
YCL034W	0.2	0.21	0.49	0.65	0.49	0.15	0.34	0.32	-0.36	0.03	-0.26	-0.06	0.5	0.3	0.07	-0.81	-1.18	-0.51	-1.43	0	0.87	0.7	0.9	0.5	0.26	0.32	0.25	0.11	-0.27	0.63	0.08	-0.03	-0.03	0	0	-0.17	-0.07	0.23	0.3	-0.62	-0.15	-0.01	0.37	-0.27	-0.03	-0.51	-0.62	-0.38	-0.67
YCL035C	0.76	1.89	1.75	2.4	2.59	1.56	1.41	1.45	-0.84	-1	-0.73	-0.54	0.82	1	-0.2	-1.09	-1.36	-2	-1.22	-1.29	4.04	3.2	2.89	2.2	1.7	0.76	0.94	0.67	0.18	0.74	1.3	1.1	0.77	1.21	0.64	-0.12	0.15	1.15	1.47	1.27	1.02	0.44	0.06	0.31	0.39	0.3	0.12	0.94	0.82
YCL036W	-1.64	-2.4	-2.25	-1.64	-1.56	-1.03	-0.09	0.11	0.43	1.08	0.8	-0.43	-0.84	1.14	0.6	-0.67	-0.74	-0.47	-0.94	-0.67	-0.2	-0.64	-0.97	-1.25	-1.32	-0.89	-0.51	1.01	0.37	-1	-0.01	1.2	0.2	1.36	1.41	-0.58	-0.81	-0.54	-0.45	-0.3	0.11	-0.18	0.3	-0.01	-0.12	-0.6	-0.86	-0.45	-0.45
YCL037C	-0.92	-3.47	-3.47	-2.94	-2.25	-1.18	-0.67	-0.67	0.25	0.62	0.63	-0.23	-2.64	-1.47	0.23	-1.12	0.8	0.99	-0.58	0.7	-2.84	-3.64	-3.64	-2.32	-1.36	-0.42	-0.71	0.18	0.42	-0.81	-0.6	-0.2	-0.58	-0.3	0.18	-1.25	-2.94	-1.74	-1.56	-0.86	-0.34	0.33	0.04	0.14	0.2	-0.43	-1.6	-0.64	-1.12
YCL038C	-0.27	-0.32	0.49		0.3	0.28	0.03	0.16	-0.36	0.34	0.04	-0.4	0.11	0.66	0.39	0.65	-0.29	-0.74	-0.27	-0.25	-0.94	0.03	0.32	0.38	0.85	0.3	0.64	0.9	0.48	0.23	1.29	0.29	0.46	0.43	0.34	0.29	0.12	0.71	0.37	0.58	0.72	0.52	0.28	0.41	0.56	-0.03	-0.22	0.42	0.93
YCL039W	-0.22	0.57	0.06	0.41	0.08	0.88	-0.07		-0.1	-0.74	-0.03	-0.44	-0.79	-0.39	0.41	0.25	-2.33	-0.19	-0.22	-0.01	0.59	0.66	0.09	0.01	-0.31	0.07	0.58	0.1	0.26	0.26	0.6	0.29	0.08	0.87	-0.48	-0.05	-0.8	-0.12	-0.17	0.13	-0.12	-0.17	0.25	-0.2	0.16	-0.18	0.02	0.06	-0.11
YCL040W	3.21	4.38	5.32	5.12	4.59		2.19	1.99	-3.18	-2.84	-2.89	-0.47	1.99	1.44	-1.06	-3.32	-1.06	-2.47	-2.25	-1.51	4.97	5.27	5.18	5.01	3.86	2.65	3.59	1.51	0.61	2.32	2.41	0.7	1.26	1.05	-0.74	1.18	1.74	2.57	-0.74	1.01	0.96	1.45	1.29	1.55	1.66	-0.94	-0.25	0.04	-0.29
YCL041C	-0.18	0.45	1.06	0.45	0.58	0.79	0.06	0	-0.6	-0.69	-0.4	-0.58	0.2	0.24	0.06	-1.15	-3.32	-0.86	-0.76	-0.22	1.68	1.06	0.51	0.6	0.23	0.31	0.52	0.33	0.07	0.04	0.29	-0.25	-0.45	0.01	-0.1	0.23	-0.49	0.39	1.05	0.4	-0.03	-0.12	-0.42	-0.47	-0.18	0.12	-0.22	0.16	-0.14
YCL042W	2.66	3.46	4.58	4.3	3.98	3	1.74	1.65	-2.94	-2.56	-2.91	0.06	1.42	0.96	-1.18	-2.74	-2.4	1	-2.25	-1.32	4.13	3.84	3.94	3.82	2.82	1.62	3.02	1.12	0.48	1.95	2.25	0.34	1.16	0.81	-0.81	1.04	1.54	1.67	0.78	0.82	1.38	0.97	1.16	1	1.31	-0.38	0.26	0.59	-0.3
YCL043C	-0.17	0.38	1	0.54	0.81	1.28	0.55	0.65	-0.34	0	0.05	-0.4	0.56	0.76	0.7	-0.1	-0.51	-0.76	0.24	0.06	1.69	1.26	1.04	1.14	0.76	0.38	0.53	0.34	0.49	0.07	0.16	-0.18	-0.18	0.44	0.2	-0.36	-0.54	0.32	0.32	-0.01	0.01	-0.06	-0.3	-0.43	-0.12	-1.12	-1.29	-0.64	-0.74
YCL044C	0.33	0.74	1.29	0.85	0.65	0.99	0.46	0.37	-0.71	-0.32	-0.41	0.07	0.86	0.5	0.29	-0.97	-0.43	-0.49	-0.94	-0.29	1.82	1.6	1.51	1.01	0.41	0.16	0.24	0.11	0.43	0.14	-0.15	-0.25	-0.06	0.1	0	0.01	1.3		-0.25	-0.01	0.59	-0.03	-0.4	-0.22	-0.38	-1.09	-0.94	-0.92	-1.15
YCL045C	-0.5	-0.73	-0.17	-0.56	-0.49	0.07	-0.45	-0.64	0.12	0.25	0.25	-0.27	-0.15	0.04	0.28	0.14	0.14	0.21	-0.48	0.13	-0.16	0.03	-0.4	-0.18	-0.1	0.06	-0.01	0.01	0.3	-0.3	-0.32	-0.46	-0.47	-0.37	-0.23	-0.25	-0.02	-0.09	0.41	-0.12	-0.27	-0.13	-0.37	-0.28	-0.1	0.02	0.02	0.13	0.06
YCL046W	-0.4	-1.79	-0.34	0.84	-0.69	-0.38	-0.64	-0.4	-0.23	-0.15	0.03	0.1	-0.17	0.07	0.3	0.71	-0.42	0.7	-3.32	-0.36	-0.18	-0.27	-0.25	-0.3	-0.29	0.07	0.07	0.24	0.28	-0.36	-0.17	-0.81	-0.92	-1.56	-0.22	-0.12	0.18	-0.76	2.05	-0.51	-0.23	-0.15	-0.45	-0.29	-0.17	-0.45	-0.38	0.01	-0.01
YCL047C	0.52	1.09	0.93	0.78	0.93	0.94	0.83	0.65	-0.51	-0.51	-0.57	-0.1	0.55	0.07	0.16	-1.56	-1.06	-1.74	-1	-1.22	2.35	1.46	1.37	-0.81	0.37	0.2	0.03	-0.03	0.12	0.32	-0.38	-0.27	-0.56	-0.27	-0.2	-0.17	-0.64	-0.12	-0.69	0.4	-0.06	-0.12	-0.38	-0.36	-0.18	0.43	0.36	0.44	0.41
YCL048W		0.06	-0.58			-0.4		-0.25	-0.27	-0.3	-0.21	0.92	0.18	0.5	-0.18	-0.94	-0.4	-0.53	-0.96	-0.31	0.38	0.22	-0.09	0.08	-0.01	-0.21	0.08	0.06	-0.3	-0.01	0.03	-0.25	-0.04	-0.45	-0.29	0.01	-0.13	-0.72	-0.3	-0.26	0	0.19	-0.36	0.05	-0.02	-0.68	-0.41	-0.78	-0.63
YCL049C	-0.64	0	0.32	0.15	0.58	0.85	-0.2	-0.47	-0.17	0.15	-0.04	-0.42	0.21	0.76	0.24	-1.94	-0.56	-2.47	-0.15	-0.1	0.58	0.48	0.89	1	0.79	-0.86	-0.04	-0.23	-0.1	-0.29	-0.23	-0.47	-0.69	-0.25	-0.64	-0.86	-0.76	0.1		0.4	0.23	0.71	0.49	0.43	0.71	-0.64	-0.86	-0.25	-0.92
YCL050C	0.99	1.3	1.34	1.31	0.8	-0.03	0.77	0.53	-0.3	0.06	-0.13	0.18	1.29	0.39	-0.6	0.24	0.25	-0.18	0.77	0.37	1.04	1.78	1.65	0.74	1.1	1.04	0.93	0.79	-0.03	0.9	1.04	0.58	1.43	0.98	1.01	0.79	-0.03	0.31	0.2	-0.1	-0.15	-0.51	-0.69	-0.4	-0.6	0.58	0.55	0.03	0.15
YCL051W	0.42	0.32	1	0.44	0.06	0.07	-0.29	-0.15	-0.17	-0.42	-0.57	0.11	0.32	-0.04	-0.45	-0.2	0.03	-0.09	0.03	-0.15	0.21	0.78	0.9	0.6	0.48	-0.01	0.07	-0.23	-0.22	0.12	0.07	-0.27	0.31	0	-0.17	0.29	-0.07	-0.1	-0.2	0.19	0.16	-0.51	-0.32	-0.62	-0.56	0	0.21	-0.2	0.18
YCL052C	0.31	0.69	0.96	1.09	0.65	-0.04	0.34	0.48	-0.3	0	-0.24	0.11	0.73	0.38	-0.27	-0.12	-0.14	-0.27	-0.29	-0.14	1.14	1.36	1.18	0.48	0.93	0.6	0.33	0.04	-0.06	0.51	0.39	0.08	0.56	0.15	0.16	0.37	1	1.06	0.59	0.42	0.46	-0.07	-0.32	0.08	-0.22	0.12	0.9	0.76	0.59
YCL054W	-2.47	-3.84	-3.84	-2.94	-2.18	-1.79	-0.58	-0.42	0.96	1.18	0.82	0.04	-1.47	-0.4	-0.07	2.19	2.06	1.53	1.07	0.67	-4.06	-3.64	-3.64	-2.94	-0.94	-1.64	-1.03	0.63	-0.1	-1.43	-0.27	0.77	0	0.18	1.14	0.48	-2.84	-1.69	-1.24	-0.54	-0.42	-0.47	-0.47	-0.36	-0.74	-0.29	-0.49	-0.89	-0.97
YCL055W	-0.2	-0.4	-0.42	-0.15	0.23	-0.06	0.31	0.46	0.44	0.48	0.41	-0.42	-0.27	-0.07	0.24	-0.84	-0.62	-0.14	-0.64	-0.4	-0.84	-0.6	-0.34	0.08	0.36	-0.34	0.26	0.41	-0.23	0.03	0.56	0.89	-0.18	0.42	0.53	-0.04	-0.17	0.38	0.1	0.24	0.11	-0.4	-0.56	-0.32	-0.56	0.37	0.58	0.65	0.68
YCL056C	-0.15	0.04	0.3	0.42	0.36	0	0.61	0.54	-0.4	-0.03	-0.67	0.24	0.04	0.73	-0.07	-0.54	-0.38	-0.42	-0.04	-0.14	0.1	0.44	-0.27	0.21	0.43	0.53	0.5	0.41	0.1	0.23	0.36	0.39	0.29	0.28	0.45	0.48	0.62	1.01	0.04	0.78	0.59	-0.09	-0.17	0.11	-0.27	0.16	0.42	0.32	0.56
YCL057W	-0.07	0.03	0.88	0.83	0.7	0.9	0.34	0.29	-0.54	-0.23	-0.5	-0.49	0.1	0.43	0.28	-0.07	-0.58	-0.45	-0.86	-0.25	0.53	0.94	1.03	1.04	0.95	0.01	0.49	0.15	0.03	-0.06	0.38	0.07	0.03	0.2	-0.01	0.77	0.91	1.37	1.91	1.21	0.61	-0.27	-0.22	-0.18	-0.25	0.45	1.16	1.14	1.41
YCL058C	-0.79	-0.47	-0.64	-0.03	0.04	-0.64	0.6	0.7	0.12	0.77	0.66	0.04	-0.23	0.24	0.48	-0.12	0.1	0.11	0.06	0.1	-0.89	-0.2	-1.94	-0.76	0.21	-0.62	-0.23	0.19	0.06	-0.3	-0.15	0.43	0.11	0.73	0.87	0.48	-0.49	0	0.04	-0.14	0.15	-0.14	-0.38	0.04	-0.45	-0.22	-0.4	-0.64	-0.4
YCL059C	-0.29	-1.79	-3.64	-4.32	-3.32	-2.32	-0.56	0.06	0.81	1.04	0.96	0.14	-1.94	-2.74	0	0.81	1.07	1.23	1.12	0.75	-4.64	-3.64	-4.32	-3.64	-2.06	-1.18	-2.12	-0.49	-0.2	-0.6	-2	-0.2	-0.38	-0.32	0.58	-0.89	-2.4	-2.18	-2.05	-0.89	-0.4	-0.51	-0.54	-0.43	-0.64	0.26	-0.03	-0.47	-0.56
YCL061C	-0.06	0.27	-0.8	-0.76	-0.6	-0.03	-0.32	0.01	0.36	-0.1	-0.32	-0.1	-0.23	-0.55	0.19	-1.38	-0.92	-0.5	-0.61	-0.31	-0.92	-0.74	-0.97	-0.79	-1.07	-0.54	-0.45	0.2	-0.18	-0.59	-1.17	0.02	-0.08	-0.2	0.03	-0.29	-0.61	-0.1	0.02	-0.26	0.11	-0.34	-0.29	-0.14	-0.42	-0.47	0.42	-0.45	-0.9
YCL063W	-0.86	-0.81	-0.89	-1.64	-0.89	-1.03	-0.64	-0.4	0.56	0.39	-0.3	-0.23	-0.3	-0.43	0.06	0.01	-0.22	0.03	-0.84	0	-1.84	-1	-0.97	-0.81	-0.25	-0.45	-0.64	-0.38	-0.49	-0.71	-0.74	-0.71	-1.15	-0.92	-0.49	-0.14	-0.07	-0.6	-0.31	-0.23	0.06	-0.38	-0.34	-0.25	-0.81	0.18	0.36	0.2	-0.07
YCL064C	-0.25	0.67	1.44	1.58	0.97	0.11	0.69	1.22	-0.43	-0.17	-0.42	-1.12	1.22	0.91	0.11	-1.03	-1.32	-1.69	-0.38	0.23	1.6	2.3	1.84	1.38	1.08	-0.69	0.42	0.49	0.03	0.28	1.16	1.04	-0.14	0.67	0.86	-0.6	-1.47	-1.32	-1.46	-1.15	-1.22	-0.49	-0.07	-0.22	-0.64	0.78	0.41	-0.03	-0.09
YCL065W	-0.18	0.03	0.08	-0.45		-0.22	-0.45	-0.32	0.28	-0.4	-0.73	-0.23	0.15	-0.14	-0.38	-0.51	-0.15	-0.04	0.15	-0.45	-0.22	-0.07	-0.27	0	0.06	0.37	-0.12	0	-0.23	-0.12	-0.06	-0.07	-0.49	-0.25	0	0.06	0.08	0.49	-0.29	0.32	0.1	-0.6	-0.45	-0.29	-0.56	0.03	0.26		0.06
YCL066W	0.32	-0.6	0.6	0.01	-0.42	-1.22		-0.12	0.18	-0.22	-0.54	0.81	0.18	0.39	1.55	-1.4	-0.4	-0.92	-0.97	-0.79	0	0.15	-0.29	0.25	-0.17	-0.92	-0.23	-0.06	-0.09	-0.36	-0.67	-0.51	-0.32	-0.43	-0.94	-0.32	0	-1.12	-0.54	-0.54		-0.43	-0.38	0.3	-0.58	0.1	-0.01	-0.67	-0.18
YCL067C	0.14	0.64	0	0.06	0.72	-0.12	0.21	0.72	0.39	0.16	-0.58	-0.12	0.51	-0.12	-0.4	-0.34	-0.04	-0.12	0.03	-0.32	-0.01	0.51	0.29	0.24	0.51	-0.07	-0.12	-0.27	-0.43	0.1	0	0.04	-0.17	0	0.1	0.71	0.83	0.93	1.05	0.54	0.21	-0.32	-0.38	-0.32	-0.42	0.42	0.52	0.49	0.6
YCL068C	0.34	0.43	0.37	0.3	0.1	-0.25	0.25	0.34	-0.29	-0.29	-0.51	0.24	0.3	0.28	0.04	-1.06	-0.45	-0.29	-1.03	-0.42	0.44	0.46	0.48	0.25	0.07	-0.4	-0.01	0.11	-0.01	-0.12	-0.86	-0.2	0.1	-0.27	-0.3	0.03	0.21	0.42	-0.37	0.19	0.34	-0.34	-0.25	-0.14	-0.47	-0.01	0.1	0.28	-0.1
YCL069W	-1.12			-0.94			-0.29	-0.29	0.5	0.06	-0.69	-0.64	0.1	-0.01	0.19	-1.51	0.63	-0.81	-0.92	-0.81	-0.56	-0.4	-0.22	-0.32	-0.4	1.84	-0.56	-0.18	-0.3	-0.64	-0.47	-0.34	-0.89	-0.25	-0.01	0.4	0.77	0.23	-0.42	0.58	0.36	-0.71	-0.42	-0.58		-0.17	-0.01	0.16	0.16
YCL073C									0.74	-0.49	-0.79	0.4	0.06	0.26	0.26	-0.3	0.25	0.01	-0.01	-0.17		0	1	2.81		0.26		0.6	0.4	0.18	0.61	-0.23	0.44	0.01	0.43					0.7	0.14	0.19	-0.81	0.38			0.37	0.9	2.95
YCL074W			-1.15	-2.18			-1.79	-1.56	0.5	-0.22	-0.95	-0.29	0.08	-0.34	-0.27	-2.12	-1.36	-1.15	-1.51	-1.36	-0.79	-1.09	-1.06	-1.15	-0.86		-0.69	-1.03	-0.89	-0.89	-1.43	-1		-0.62	-0.51	-0.04	1.73	-0.12	-0.83	-0.38	0.43	-0.71	0.06	-0.3	-0.3	-0.47	-0.79	-0.74	-1.18
YCL075W	-0.29	-0.6	-0.47	-0.49		-0.74		-0.45	0.23	0	-0.35	0.7	-0.07	0.38	-0.47	-3.18	-0.58	-0.2	-1.89	-1.79	-0.32	-0.14	-0.92	-1	-0.71	-1.06	-0.4	-0.56	-0.84	-0.4	-1.79	-0.49	-0.56	-0.56	-2.25	-0.94	0.28	1.44	-0.27	-0.01	-0.79	-0.94	0.03	0.32	0.12	-0.23	0.92	-1.15	-0.51
YCL076W			-1.15	-1.36			-2.12	-1.47	0.58	-0.32	-1.23	-0.32	-0.03	0.06	-0.1	-2.4	-1.84	-1.03	-1.64	-1.25	-0.81	-0.86	-1.29	-1.32	-0.81		-0.58	-0.49	-0.92	-0.97	-1.18	-0.94		-0.92	-0.36	0.93	0.45	1	-0.29	-1	0.15	-0.58						0	-0.32
YCR001W	0.71	0.46	-0.15	-0.27	-0.17		-0.38	-0.1	-0.11	-0.36	-0.02	0.03	0.08	0.32	0.39	-0.19	-1.2	-0.12	-0.6	-0.18	-0.07	-0.23	-0.92	-0.94	-0.68	-0.31	-0.05	1.1	-0.86	0.89	0.4	0.95	-1.71	-0.45	1.21	0.43	0.5	0.78	0.51	-1.31	0.31	0.47	1.68	0.31	0.15	-0.3	0.2	0.27	0.06
YCR002C	-0.23	0.25	0.2	-0.49	-0.18	-0.09	-0.07	-0.23	0.29	0.3	0.41	-0.25	-0.06	0.1	0.06	-0.01	0.14	0.2	0.55	0.51	0.12	0.01	0.03	0.12	-0.51	-0.06	-0.2	-0.2	-0.06	-0.17	-0.34	-0.27	-0.36	-0.25	-0.36	0.57	0.86	0.69	1.56	0.29	0.16	0.2	-0.27	-0.1	0.12	0.58	0.48	0.63	0.37
YCR003W	-0.74	-0.54	-0.58	-0.2	-0.04		-0.47	0.11	0.33	0.28	0.3	0.78	0.14	0.25	0.18	-0.34	-0.43	-0.4	-0.01	0.04	-0.22	-0.14	0	0.32	0.89	-0.17	0.15	-0.4	-0.49	0.21	0.19	0.16	0.16	0.21	-0.25	0.38	0.96	0.95	0.62	0.18	0.42	0.31	-0.27	0.41	0.51	-0.03	0.44	0.62	0.44
YCR004C	0.43	1.29	1.47	1.2	1.21	1.08	0.42	0.16	-0.45	-0.25	-0.37	-0.49	0.52	0.69	-0.15	-0.12	-0.64	-0.58	-0.12	0.1	2.1	1.79	1.55	1.34	1.01	0.53	0.91	0.38	0.16	0.55	0.94	0.65	0.48	0.81	0.26	0.83	1.12	1.14	0.97	0.86	0.37	0.34	0.1	0.18	0.3	0	0.77	1.34	1.99
YCR005C	1.44	1.69	2.33	2.29	1.63		-0.07	0.14	-0.36	-0.6	-0.62	0.31	0.94	0.65	-0.84	-1.25	-1.09	-1.64	-0.74	0.3	1.45	2.23	2.23	2.38	1.58	1.98	1.96	1.71	0.77	2.36	2.03	1.36	2.15	1.88	0.98	0.63	0.74	1.11	0.55	0.98	0.72	0.03	-0.2	0.6	0.26	-0.17	-0.07	0.33	0.97
YCR006C			-0.54	-1.69	-0.62		-0.54	-0.42	0.34	-0.15	-0.08	-0.09	-0.43	-0.43	0.1	-1.09	-0.64	-1	-1.12	-0.18	-0.25	-0.14	-0.3	-0.17	-0.64	-0.54	0.1	-0.34	-0.1	-0.29	-0.38	-0.27	-0.38	-0.49	-0.62	0.12	0.63		-0.17	-0.04	0.37	0.15	-0.27	-0.4	0.51	-0.51	-0.56	-1.4	0.04
YCR007C	-0.4	0.2	0.19	-0.03	0.45		0.39	0.33	0.26	-0.54	-0.56	0.97	0.46	0.19	0.3	-0.62	-0.42	-0.79	-0.76	-0.69	0.39	0.26	0.26	0.28	0.03	0.2	0.15	0.19	-0.04	-0.06	-0.04	0.03	-0.17	-0.06	-0.47	0.66	1.82	1.11	0.79	0.59	0.64	0.57	-0.03	0.43	0.89	0.28	0.26	0.42	0.44
YCR008W	-0.38	-0.14	0.46	-0.29	-0.29	0.08	-0.06	-0.3	-0.09	-0.12	-0.39	-0.34	0.19	0.11	0.28	0.4	0.16	0.15	-1.09	-0.07	0.2	0.51	0.49	0.43	-0.15	0.06	0.14	0.31	0.25	-0.29	0.29	0.06	-0.2	-0.18	-0.1	0.07	-0.74	-0.27	-0.54	0.18	-0.2	-0.06	-0.14	-0.06	0.25	0.06	0.31	0.34	0.1
YCR009C	0.18	0.47	0.15	0.41	-0.15	-0.38	-0.42	-0.32	0.06	-0.38	-0.3	0.3	0.38	-0.24	-0.24	-1.33	-0.61	-1.02	-1.14	-0.52	0.22	0.29	0.04	0.05	0.05	0.22	0.37	0.01	-0.37	0.19	-0.11	0.02	0.17	-0.13	-0.49	0.32	0.13	0.35	0.23	0.04	-0.03	0.36	-0.28	0.31	0.43	0.19	0.13	0.37	0.15
YCR010C			1.55	0.58			-0.14	-0.15	0.49	-1.12	-1.04	-0.03	0.62	0.74	-0.18	-0.67	-0.51	-1.69	-1.36	-1	1.62	0.48	0.86	0.64	-0.25	-0.81	-0.01	-0.49	-0.15	-0.3	-0.25	-0.32	-0.71	-0.42	-0.79	-0.04		0.59	-0.33	0.52		0.06	0	0.07	0.6	-0.12	0.14	-0.54	0.07
YCR011C	0.68	0.81	1.84	1.56	1.08		0.87	0.67	-0.71	-0.89	-0.86	0.03	1	0.28	0.04	-1.06	-1.29	-1.06	-1.06	-0.36	1.46	1.87	1.66	1.28	0.77	0.66	0.85	0.42	0.16	0.37	0.01	0.2	0.26	0.1	0.08	0.61	0.82	0.89	1.02	0.56	0.51	0.52	0.08	0.34	0.51	0.15	0.69	0.54	0.41
YCR012W	0.26	1.11	1.26	0.72	0.81	1.44	0.72	0.12	-0.01	-0.1	-0.24	-0.07	0.8	0.69	0.49	-0.58	-1.29	-1.89	-1.18	-0.03	1.56	1.86	1.49	1.24	0.81	0.46	0.73	0.59	0.45	0.19	0.33	0.28	0.2	0.52	0.1	0.04	0.2	0.29	0.63	0.18	0.21	-0.09	-0.54	-0.09	0.24	0.01	-0.29	-0.38	-0.62
YCR013C	0.33	0.52	1.24	1.33	1.02	1.17	0.7	0.54	-0.2	0.3	-0.19	0.1	1	1.05	0.52	-0.71	-1.22	-1.79	-1.09	-0.03	1.59	1.86	1.83	1.29	1.08	0.5	0.67	0.58	0.48	0.3	0.32	0.32	0.31	0.58	0.18	-0.23	-0.03	0.07	0.1	-0.56	-0.07	0.01	0.07	0.12	0.23	-0.67	-0.76	-1	-0.81
YCR014C	-0.69	-0.84	-0.69	-0.45	-0.43	-0.84	-0.23	0.03	0.42	0.43	-0.03	-0.36	0.06	-0.23	-0.22	-0.04	-1.25	-0.36	-0.86	-0.74	0.1	-0.29	-0.42	-0.18	-0.32	0	0.07	0.06	-0.12	-0.25	-0.22	-0.29	-0.32	-0.56	-0.01	-0.17	-0.3	-0.15	0.2	-0.43	-0.36	-0.06	0.3	-0.07	0.07	-0.42	-0.36	-0.25	-0.4
YCR015C	-0.56	-1.12	-0.32	0.07	0.07	0	0.08	0.28	-0.29	0.19	0.07	0.4	0.32	0.55	0.12	-0.01		0.04	-0.62	-0.4	0.11	0.69	0.28	0.32	0.41	-0.18	-0.14	-0.12	-0.43	-0.17	-0.03	-0.17	0.04	-0.04	0	0.51	0.56	0.08	0.91	-0.12	-0.09	0.08	0.23	-0.03	0.1	-0.2	0.01	0.11	-0.12
YCR016W	-0.94	-2.25	-2.84	-2.12	-2	-1.51	-0.89	0	0.9	1.19	1.07	-0.23	-2.06	-1.4	-0.38	0.81	0.65	1	0.6	0.49	-2.84	-2.74	-2.94	-2.06	-1.18	-1.22	-1.43	-0.43	-0.42	-0.94	-1.12	0	-0.79	0	0.42	-0.58	-1.6	-1.69	-0.65	-0.79	-0.43	-0.12	0.14	-0.15	-0.03	0.2	-0.36	-0.27	-0.47
YCR017C		-1.03	-0.17	-0.02		-0.09	-0.4	-0.76	-0.16	-0.04	-0.41	0.5	0.27	0.38	-0.14	0.49	-0.18	0.26	-0.34	-0.3	-0.75	-0.2	-0.23	-0.4	0.1	0.84	0.23	0.04	-0.05	-0.07	-0.58	-0.27	0.45	-0.48	-0.4	0.19	-0.02	0.31	-0.1	-0.03	-0.33	-0.32	0.32	0.01	-0.4	-0.16	-0.09	0.14	0.17
YCR018C		-0.29	-0.09	-0.86	-0.32	0.73			0.18	-1.43	-0.41	0.15	0.92	-0.21	0.14	-0.2	-0.66	-0.36	-2.06	-2.4	-0.39	-1.05	-1.3	-0.6	-1.2	-0.27	0.45		-1.07	-0.37	-3.06	0.25	-0.79	-1.3	0.81	0.02	-0.01	0.39	-0.04	-0.52	0.38	-0.26	0.16	-0.23	-1.29	0.17	0.41	-0.17	-0.3
YCR019W	-0.03	-0.38	-0.01	0.33	0.23	0.04	0.07	0.04	-0.36	0.2	0.08	-0.07	0.29	0.41	0.11	-0.4	-0.32	-0.49	-0.58	-0.79	0.48	0.4	0.38	0.3	0.43	0	-0.06	0.04	0	0.15	-0.14	0.2	1.32	0.19	0.1	0.38	-0.74	0.01	-0.34	-0.09	0.1	0.1	0.23	0.2	0.07	0.24	0.51	0.7	0.42
YCR020C	-0.47	-0.6	-0.79	-1.18	-0.94	0.11	-0.3	-0.47	0.38	0.45	0.43	0.59	0.27	-0.24	0.04	0.36	-0.45	0.94	0.23	0.96	-0.56	-0.3	-0.24	-0.17	-0.86	-0.79	-0.22	-0.65	0.12	-0.3	0.21	-0.42	-0.16	-0.33	-0.22	0.13	-0.04	0.31	0.14	-0.23	0.37	0.37	0.22	0.38	0.12	0.34	0.1	0.2	0.61
YCR020C-A	-0.18	-0.84	-0.58	-0.01	0.16	0.3	0.57	0.62	-0.6	-0.23	-0.21	0.15	-0.07	0.55	0.42	-0.45	-0.36	-0.67	-0.47	-0.84	0.46	0.12	0.33	0.19	0.3	-0.74	-0.07	-0.04	0.24	-0.09	-0.3	0.08		0.15	0.15	-0.3	-0.03	-0.45	-0.42	-0.12	0.07	0.15	0.2	0.32	0.11	-0.22	-0.36	-0.1	-0.03
YCR021C	3.65	3.55	2.49	1.45	0.97		1.14	1.83	-2.4	-3.32	-2.75	1.89	-0.15	-2.64	-2.94	-1.06	-0.94	-1.51	-1.69	-2.56	3.37	5.04	2.29	1.24	-0.06	0.29	-0.67	-0.81	0.36	0.53	-0.64	-0.56	0.5	0.08	-0.62	1.24	0.71	1.33	0.61	0.14	0	0.1	0.26	-0.47	1.25	-0.12	0.77	0.37	0.28
YCR022C			-0.58	-0.3	-0.92		-0.69	-1.25	-0.45	-0.03	-0.01	0.42	0.21	0.28	-0.14	-0.54	-0.32	-0.6	-0.58	-0.74	-0.58	-0.14	-0.14	-0.15	-0.17	-0.67	-1.89	-0.49	-0.14	-0.45	-0.47	-0.94	-0.86	-0.25	-0.58	0	-0.14	-0.69	0.3	-0.51	-0.18	0.07	0.56	0	0.12	-0.22	-0.64	-0.92	-0.47
YCR023C	-0.06	-0.23	0	-0.25	-0.3	-0.09	-0.1	-0.17	-0.04	0.04	0.04	-0.29	0.11	0.07	0.01	-0.2	-0.58	0.11	-0.86	0.04	0.11	0.04	0.03	-0.03	-0.04	-0.06	-0.06	-0.34	0.07	-0.43	-0.47	-0.62	-0.86	-0.71	-0.62	0.52	0.19	0.4	0.16	-0.29	-0.18	-0.17	0.19	-0.22	0.19	0.2	0.41	0.42	0.39
YCR024C	0.04	0.32	0.94	0.45	0.91		0.01	-0.15	-0.4	-0.47	-0.4	0.38	0.51	0.61	0.01	-0.43	-0.6	-0.38	-0.89	-0.32	1.08	0.74	0.93	0.82	0.89	0.63	0.73	-0.12	0.32	0.28	0.4	-0.69	0.01	0.15	-0.04	1.14	-0.51	0.28	-0.01	0.4	0.39	0.36	0.63	0.24	0.43	-0.4	0.62	0.94	0.53
YCR024C-A	-0.49	-0.53	-0.88	-1.3	-1.24	-0.68	-0.48	-0.19	0.36	0.26	0.28	-0.2	-0.31	0.06	0.33	-0.25	-0.7	0.49	0.98	0.46	-0.88	-1.39	-1.17	-0.93	-0.09	-0.53	-0.34	0.97	0.5	-0.52	-0.66	-0.35	-0.06	0.02	0.49	-0.6	0.28	-0.55	0.03	-0.24	-0.07	-0.24	-0.09	-0.26	-0.13	0.37	-0.25	-0.19	-0.34
YCR025C	0.77	0.01	0.14	0.07	0.08		0.15	0.2	-0.58	-0.34	-0.41	0.74	-0.18	0.48	0.23	-0.69	-0.49	-0.4	-1.4	-0.64	0.4	-0.04	0.2	0.04	0.18	-0.12	-0.01	-0.47	0.37	-0.1	-0.34	-0.49	-0.23	-0.42	-1.03	0.04	-2.47	-0.86	-0.03	-1.74	-0.56	0.18	0.59	0.12	0.33	-1.32	-0.64	-1.09	-0.36
YCR026C	0.03	-0.01	0.18	-0.34	0.03	0.28	-0.22	-0.22	-0.49	-0.22	-0.3	-0.63	-0.05	-0.16	-0.1	-0.69	-0.53	-0.46	-0.74	-0.12	0.17	0.11	-0.15	0	-0.68	1.02	0	0.4	-0.15	-0.37	0.16	0.12	0.18	-0.27	0.17	-0.28	-0.35	0.05	-0.08	0.18	0.35	0.07	0.05	-0.05	0.17	-0.01	-0.12	-0.21	-0.78
YCR027C	-0.47	-0.21	-0.2	-0.18	-0.69	-0.43	-0.44	-0.1	0.25	0.45	0.47	0.59	0.36	0.39	0.09	0.15	0.2	-0.15	-0.05	-0.2	-0.63	-0.46	-0.2	-0.04	0.28	-0.05	-0.05	-0.32	0.15	-0.11	-0.43	-0.34	-0.3	-0.17	-0.45	-0.48	-1.22	0.02	-0.07	0.26	0	0.1	-0.13	0	0.37	-0.05	0.15	-0.01	0.5
YCR028C	-0.33	-0.36	-0.56	-1.24	-0.69	-0.18	-0.98	-0.54	-0.16	0.52	-0.21	-0.23	-0.67	-0.32	-0.15	-0.85	0.15	-0.52	-0.7	0.11	-0.82	-0.79	-1.16	-0.76	-0.69	0.17	-0.39	0.27	0.21	-0.6	-0.42	-0.33	-0.39	-0.43	-0.23	-0.62	0.33	-0.56	0.31	-0.03	-0.11	-0.06	0	-0.04	0.09	-0.09	-0.05	-0.15	-0.2
YCR030C	0.53	0.08	1.52	1.53	0.94	0.4	0.12	0.15	-0.89	-0.71	-0.85	-0.25	0.7	0.61	-0.47	-0.15	-0.34	-0.18	-1.06	-0.14	1.64	1.58	1.79	1.4	1.1	0.79	0.74	-0.09	0.11	0.21	0.37	-0.62	0.08	-0.27	-0.56	-0.1	-0.07	0.46	0	0.26	0.21	0.07	0.44	0	0.11	-0.62	-0.17	-0.2	-0.12
YCR031C	-0.74	-0.76	-1.22	-1.84	-1.64	-1	-1.06	-1.18	0.62	1.01	0.79	0.01	-0.79	-0.74	0.2	0.07	0.19	0.23	0.77	0.98	-1.94	-2.25	-2.32	-1.4	-0.32	-0.07	-0.34	-0.32	0.39	-0.43	-0.79	-0.64	-0.45	-0.3	-0.42	-0.76	-1.12	-0.94	-0.44	-0.74	-0.56	-0.6	-0.29	0.08	-0.18	-0.17	-0.69	-0.74	-0.69
YCR032W	0.38		-0.28	-0.34	-0.22	-0.63	-0.52	-0.43	-0.12	-0.06	-0.28	-0.35	-0.58	-0.19	-0.37	0.49	0.59	0.36	-1.27	-0.16	-0.54	-0.21	-0.5	0.5	-0.68	0.17	0.16	1.4	-0.33	-0.58	-0.45	-0.52	0.48	-0.26	-0.03	-0.09	0.05	-0.02	-0.1	0.08	-0.17	0.08	0.24	-0.1	0.19	-1.06	-0.19	-0.08	-0.19
YCR033W	0.38	-0.18	0.03	0.36	-0.07	-0.12	-0.44	0.29	-0.46	-0.79	-1.19	-0.25	0.13	-0.13	0	-0.29	-0.5	-0.11	-1.02	0.05	0.32	0.2	-0.08	-0.36	0.07	-0.51	-0.13	0.13	0.05	-0.21	-0.21	-0.05	-0.08	-0.15	-0.15	-0.13	-0.38	0.01	0.03	0.07	-0.14	-0.1	-0.04	0.01	0.35	0.01	0.12	-0.32	-0.19
YCR034W	-0.76	-2.12	-1.89	-1.79	-1.69	-0.89	-0.62	-0.74	0.87	1.09	0.99	0.3	-1	0.72	0.89	0.5	0.65	1.53	0.99	1.12	-1.56	-1.89	-1.51	-1.03	-0.01	-0.32	-0.74	-0.42	0.4	-0.47	-1.15	-0.49	-0.51	-0.54	-0.15	-0.84	-1.47	-1.56	-0.42	-1.12	-0.71	-0.32	-0.07	-0.18	-0.09	0.3	-0.42	-0.29	-0.42
YCR035C	-1.22	-1.25	-1.43	-1.03	-1	-0.79	-0.51	-0.43	0.43	0.89	0.91	-0.56	-0.69	-0.71	-0.15	-0.34	0.68	0.6	0.62	0.21	-0.62	-1	-1.29	-0.84	-0.79	-0.6	-0.64	-0.14	-0.07	-0.43	-0.43	-0.14	-0.4	0.26	-0.1	-0.54	-1.22	-0.76	-0.25	-0.62	-0.58	-0.36	-0.79	-0.47	-0.36	0.01	-0.4	-0.17	-0.3
YCR036W	0.04	-0.01	0.74	1.18	1.11	0.79	0.53	0.56	-0.51	-0.15	-0.19	-0.14	0.7	-0.54	-0.01	-0.25	-0.29	-0.38	-0.2	-0.36	1.69	1.22	1.55	1.47	1.14	0.67	0.77	0.4	0.01	0.67	0.51	0.45	0.46	0.71	0.42	0.15	0.59	0.69	-0.16	0.33	0.26	0.16	0.36	0.12	0.19	-0.06	0.44	1.12	0.83
YCR037C	-0.97	-1.36	-0.49	-0.34	-0.22	-0.18	-0.06	-0.14	-0.4	-0.43	-0.34	-0.74	0.29	0.12	-0.12	0.15	0.06	0.53	-0.47	-0.14	0.83	0.15	0.49	0.77	0.01	0.15	0.12	-0.06	0.31	-0.22	0.25	-0.86	-0.32	-0.56	-0.69	-0.94	-3.47		-0.32	-0.43	-0.34	-0.36	-0.51	-0.43	-0.18	0.12	0.08	0.53	0.31
YCR038C	0.41	0.01	0.58		0.64	0.46	0.4	0.3	-0.84	-0.51	-0.28	-0.1	0.58	0	0.23	-1.15	-0.3	-0.34	-1.12	-0.54	1.01	0.44	0.81	0.48	0.55	0.53	0.34	2.17	0.23	0.32	0.03	0.06	0.24	-0.32	-0.12	-0.34	0.08	0.11	0.12	-0.43	-0.45	-0.14	0.08	-0.23	-0.18	-0.32	-0.22	0.36	0.1
YCR039C	0.24	0.5	-0.25	0.46	0.41	-0.4	0.29	0.82	0.01	-0.25	0.13	-0.32	0.38	-0.42	-0.25	-0.22	-0.03	-0.1	0.03	-0.29	0.9	0.51	0.44	0.24	0.29	0.01	-0.18	-0.36	-0.27	0.12	-0.06	0.01	-0.2	0.01	-0.62	0.07	-0.01	0.18	1.28	-0.38	-0.18	-0.14	-0.43	-0.22	-0.15	0.15	-0.2	0.26	0.18
YCR040W			-0.84		-0.36			-1.32	-1.32	-0.29	-0.13	0.76	0.07	0.57	-0.49	-1.79	0.49	-0.51	-0.81	-1.15	0.3	-0.51	-0.22	-0.18	-0.07	-0.6	-0.56	0.11	-0.49	-0.23	-0.92	-0.71	-0.67	-0.79	-0.74	-0.58	-0.54	-1.18	-0.46	-0.07	-0.47	0.19	0.14	0.15	0.08		-0.22	-0.45	-0.51
YCR041W	-0.38	-0.17	-0.17	-0.25	-0.01	-0.3	-0.42	-0.14	-0.07	-0.49	-0.24	-0.22	-0.2	-0.47	-0.58	-0.4	-0.01	-0.3	0.29	-0.54	0.32	-0.15	0	-0.04	-0.32	0.07	-0.14	-0.32	-0.07	-0.09	-0.36	-0.27	-0.54	-0.14	-0.18	-0.79	-0.45	0.1	0.31	-0.47	-0.17	-0.27	-0.47	-0.15	-0.07	-0.15	-0.34	-0.1	-0.09
YCR042C	-0.2	-1.47	-0.45	0.14	-0.03	-0.01		0.19	-1.09	-0.51	-0.12	0.15	0.14	0.21	-0.1	-0.36	-0.79	-0.23	0.1	-0.67	0.36	0.1	0.15	0.1	0.43	1.18	0.53	0.56	-0.01	0.07	0.53	0.1	0.41	-0.3	0.15	-0.34	-0.25	-0.25	-0.08	-0.51	-0.45	-0.15	0.03	-0.15	-0.12		-0.36	-0.14	-0.23
YCR043C	-0.67	-0.84	-1.15	-1.15	-1.06	-0.94	-0.47	-0.38	0.08	0.49	0.41	-0.22	-0.79	-0.2	0.32	0.34	0.37	0.56	0.19	0.37	-0.4	-1	-0.92	-0.76	-0.58	-0.32	-0.56	-0.38	0.24	-0.6	-0.94	-0.64	-0.84	-0.54	-0.36	-0.42	-0.79	-0.58	0.94	-1.03	-0.45	-0.34	-0.64	-0.3	-0.22	0.31	-0.64	-0.09	-0.15
YCR044C	-0.45	-0.76	0.04	0.18	-0.04	0.23		-0.32	-1.15	0.34	0.36	0.1	0.1	0.55	0.24	-0.15	-0.36	-0.09	-0.03	0.33	0.4	0.21	0.32	0.23	0.69	0.04	-0.04	-0.1	0.06	-0.06	-0.67	-0.34	-0.38	-0.15	-0.25	-0.49	-0.09	0.06	0.06	-0.36	-0.15	-0.1	-0.27	-0.04	-0.14	-0.03	-0.09	0.5	0.23
YCR045C	-0.22	0.07	0.14	-0.18	0.07	0.49	-0.32	-0.18	-0.33	0.1	0	-0.23	0.65	-0.05	-0.32	-0.48	-1.55	0.42	-0.6	-0.44	0.59	0.86	-0.04	0.49	-0.7	-0.34	0.48	-0.52	-0.18	-0.27	-0.93	-0.16	1.83	-0.45	-0.24	-0.43	-1.27	-0.18	0.42	-0.45	-0.23	-0.1	-0.33	-0.25	-0.09	-0.42	-0.2	-0.09	-0.41
YCR046C	-0.25	0.16	0.56	0.67	0.46	0.39	0.37	0.19	0.04	0.29	0.06	-0.03	-0.01	0.39	0.58	-0.51	-0.79	-0.12	-0.71	-0.06	0.46	0.34	0.34	0.43	0.53	0.1	0.31	0.18	0.14	0.29	0.2	0.23	0.01	0.64	0.39	-0.67	-1.6	-0.74	-0.76	-0.97	-0.03	-0.04	-0.1	-0.01	0.2	-1.29	-0.92	-1.09	-1.29
YCR047C	-1.43	-1.32	-1.94	-1.84	-1.29	-0.84	-0.62	-0.86	0.91	1.2	1.05	-0.94	-1.94	-1.25	0.46	-1.22	-0.27	-1.03	1.36	-0.14	-2.32	-2.18	-2.25	-2.18	-1.74	0.67	-0.51	-0.17	-0.09	-0.74	-0.4	0.11	-0.71	0.33	0.59	-1.09	-0.67	-0.38	-0.16	-0.34	-0.42	-0.04	-0.45	-0.47	-0.23	-0.89	-1.25	-0.27	-0.92
YCR048W	0.23	-0.22	0.32	0.18	0	0.37	0.54	0.42	-0.03	0.33	0.15	-0.07	-0.22	0.12	0.37	-0.62	-0.2	-1.51	-1.56	-0.42	0.28	0.36	0.45	0.01	-0.43	-1.15	-0.29	0.14	0.53	-0.25	-0.51	-0.1	-0.29	0.14	0.36	-0.12	-0.56	0.14	-0.49	-0.67	0.1	-0.06	-0.42	-0.42	-0.09	-0.97	-0.86	-0.84	-1
YCR049C	-0.06	-0.64	0.38	-0.12	0.08	0.7	0.26	0.04	-0.18	-0.07	-0.11	-0.45	-0.38	-0.04	0.11	-0.15	-1.15	-0.64	-1.03	-1.18	0.08	0.08	0.24	-0.43	-0.69		-1.18	-1.32	-0.43	-0.71	-0.97	-0.42	-1.43	-0.23	-0.07	-1.36	-0.79	-0.84	-0.07	-0.3	-0.47	0.43	-0.23	-0.56	-0.22	-0.64	-0.47	-0.18	-0.89
YCR050C	0.24	0	0.12	0.12	-0.27		0.04	0.04	-0.25	0.06	-0.08	0.8	-0.15	0.4	0.14	-4.06	-1.64	-2.18	-2.32	-0.32	0.21	0.36	0.2	-0.22	-0.49	-0.69	-0.47	-0.22	0.16	-0.14	-0.69	-0.42	-0.51	-0.54	0.14	-1.03	-0.14	-0.58	-0.38	-0.84	0.07	-0.07	-0.18	-0.1	-0.15	-0.89	-0.64	-1.15	-1
YCR051W	-1	-1.36	-1.6	-1.79	-1.43	-0.56	-0.76	-0.84	0.69	1.13	1.07	-0.22	-1.32	-0.79	0.38	-2	-0.36	-0.71	-0.2	-0.45	-1.51	-1.64	-1.47	-1.47	-1.06	-2.18	-1.22	-0.84	-0.06	-0.25	-0.89	0.15	-0.45	0.08	0.39	-1.29	-0.81	-1.06	-1	-1.29	-1.18	0.29	-0.32	-0.76	-0.58	-0.81	-1.4	-0.51	-0.86
YCR052W	-0.29	-0.76	-0.49	-0.23	-0.36	-0.43	-0.01	-0.12	0.01	0.53	0.53	-0.18	-0.23	0.14	0.25	0.06	-1.06	-0.71	0.38	-0.2	-0.36	-0.69	-0.54	-0.12	-0.14	-0.09	-0.3	-0.06	-0.12	0.14	-0.27	0	-0.22	0.31	0.33	-0.32	-0.56	-0.62	1	-0.45	-0.45	-0.51	-0.49	-0.54	-0.27	-0.49	-0.67	-0.47	-0.6
YCR053W	-0.38	-0.4	-0.36	-0.97	-0.71	-0.23	-0.49	-0.67	0.25	0.44	0.33	-0.22	-0.51	-0.22	0.36	0.42	0.82	0.39	0.46	0.63	-0.43	-0.86	-0.69	-0.81	-0.29	0.73	-0.01	0.29	0.07	-0.15	-0.04	-0.07	-0.1	0	0.41	-0.51	-0.84	-0.58	-0.07	-0.23	-0.56	-0.49	-0.17	-0.67	-0.49	-0.14	0.08	0.04	-0.01
YCR054C	-0.24	-0.85	-0.91	-0.61	-0.67	-0.86	-0.35	-0.22	0.18	0.43	0.22	0.13	-0.31	0.12	0.25	0.18	0.09	-0.13	-0.07	-0.07	-0.74	-0.67	-0.86	-0.36	-0.26	-0.49	-0.11	0.29	0.31	-0.48	-0.33	0.05	-0.17	0.24	0.38	0.24	-0.34	0.49	-0.11	-0.15	0.12	0.26	-0.3	-0.12	0.41	0.31	0.04	-0.12	0.01
YCR057C	-2.18	-2.56	-3.32	-3.47	-2.4	-1.15	-1	-1.03	0.79	0.85	0.73	-0.86	-3.18	-1.69	0.19	-0.86	1.02	-0.89	0.04	0.11	-3.84	-2.94	-3.06	-2.84	-1.6	-1.64	-1.18	0.32	0.01	-1.64	-1.09	-0.09	-0.79	0.07	0.79	-1.4	-0.89	-2.94	-0.67	-0.79	-0.92	-0.58	-0.27	-0.74	-0.64	-0.32	-1.03	-0.56	-0.86
YCR059C	-0.42	-0.89	-1.47	-1.6	-1.09	0.1	0.14	-0.14	0.36	0.69	0.4	-0.23	-1.69	-0.47	0.96	0.03	-0.3	-0.15	-0.64	0.23	-2	-1.47	-1.64	-1.36	-0.62	-1.25	-0.71	-0.07	0.37	-0.64	-1.43	-0.29	-0.49	-0.38	-0.04	-0.01	-0.71	-0.58	-0.36	-0.42	-0.36	-0.43	-0.1	-0.17	-0.51	-0.67	-0.79	-0.94	-0.58
YCR060W	-0.17	-0.47	-0.58	-0.3	-0.23	-0.79	0.79	0.7	-0.01	0.48	0.28	0.54	-0.06	0.44	0.92	-0.84	-0.81	0.08	0.79	-0.25	-0.74	-0.06	-0.09	-0.51	0.33	-0.18	-0.09	0.64	0.28	0.03	-0.42	0.32	0.28	0.3	0.78	0.61	0.21	0.42	-0.14	0.11	0.24	0.03	-0.15	0.16	-0.67	-0.29	-0.34	-0.74	-0.42
YCR061W	1.11	1.62	2.57	2.21	1.88	2.1	1.42	1.2	-1.47	-1.4	-1.65	-0.64	0.83	0.96	0.2	-1	-1.43	-1.15	-1.69	-1.32	2.13	2.69	2.62	2.6	1.91	0.42	1.77	1.04	0.6	0.53	1.43	0.45	0.34	0.79	0.18	0.38	0.82	0.99	0.4	0.65	-0.06	0.7	0.77	0.71	0.67	-0.94	-0.27	-0.23	-0.45
YCR062W	1.1	1.67	2.42	2.34	1.52	1.28	1.55	1.3	-1.6	-1.47	-1.2	-0.36	0.99	1.07	0.08	-1.79	-2	-0.84	-1.15	-1.36	1.83	2.6	1.71	1.84	1.95	0.93	1.99	0.48	0.32	0.76	1.36	0.74	0.53	0.7	0.29	0.58	1.12	1.42	0.52	1.36	1.24	0.56	0.64	0.78	0.58	-0.43	0.14	0.04	0.15
YCR063W	-1.25	-0.97	-1.09	-1.32	-1.15	-0.49	-0.29	-0.15	0.38	0.52	0.31	-0.14	-0.81	-0.34	0.57	-0.45	-0.86	-0.86	-1.06	0.1	-2.12	-1	-1.29	-1	-0.34	-0.89	-0.6	-0.45	-0.34	-0.84	-1.64	-0.54	-0.42	-0.1	-0.42	0.11	-0.09	-0.58	-0.15	-0.4	0.07	-0.04	0.06	-0.09	-0.36	-0.43	-0.14	-0.71	-0.94
YCR064C	-0.97	-0.81	-0.71	-0.51	-1.09	-1.4	-0.18	-0.09	-0.03	0.45	-0.11	0.19	-0.07	0.16	0.33	-0.6	-0.74	-0.1	0.72	0.15	-1.43	-0.43	-1.03	-0.86	-0.23	-0.71	-0.03	-0.1	0.26	-0.6	-0.71	-0.38	-0.42	-0.3	-0.32	0.18	-0.51	0.46	-0.54	0.07	0.04	-0.18	0.06	0.16	-0.25	-0.17	-0.12	-0.89	-0.79
YCR065W	-0.76	-0.74	-0.34	-0.74	-0.84	-0.25	-0.07	-0.45	0.15	0.32	-0.11	-0.79	-0.32	-0.34	0.37	0.58	0.38	0.61	0.49	0.77	-0.6	-0.18	-0.34	-0.29	-0.06	-0.49	-0.32	-0.04	0.06	-0.64	-0.6	-0.34	-0.79	-0.89	-0.23	-0.25	-0.43	-0.14	0.08	0.01	0.21	-0.36	-0.22	-0.34	-0.76	-0.38	0.18	-0.32	-0.71
YCR066W	0.01	-0.47	0.41	0.51	0.1	-0.97	0.34	0.33	-0.29	0.11	-0.34	0.03	0.31	0.21	0.03	-0.38	-0.34	-0.03	-0.6	-0.69	0.01	0.39	0	-0.2	0.29	-0.36		-0.03	-0.12	0.3	-0.06	-0.14	0.08	-0.03	0.06	2.63	0.7	0.78	-1.15	0.11	0.25	-0.17	-0.43	-0.09	-0.25	0.24	0.7	0.57
YCR067C	0.22	0.39	0.65	0.22	0.11	0.65	-0.09	-0.15	-0.34	-0.75	-0.73	-0.32	0.01	0.23	-0.33	0.1	-0.12	-0.26	0.33	0.02	0.34	0.76	0.42	0.41	-0.36	0.17	0.44	0.29	0.03	-0.23	0.09	-0.22	0.01	-0.32	-0.15	0.29	0.58	0.48	0.05	0.41	0.43	-0.21	-0.33	-0.16	-0.17	0.25	0.46	0.14	0.3
YCR068W	0.16	-0.69	1.2	1	0.63	0.67	0.96	0.93	-0.86	-0.62	-0.82	-0.27	0.59	0.45	0.21	-1.47	-0.79	-0.27	-1.32	-1.12	1.11	1.46	0.96	0.63	0.58	-0.34	1.02	0.4	0.41	-0.03	0.03	-0.23	-0.14	-0.34	-0.3	0.57	0.45	0.63	0.68	0.31	-0.07	0.16	-0.01	0.12		-0.17	0.14	-0.27	-0.69
YCR069W	0.16	0.67	0.96	0.54	0.41	0.87	0.53	0.39	-0.03	-0.14	-0.3	-0.23	0.1	0.54	0.37	-0.71	-0.89	-1.15	-0.12	-0.12	0.82	0.94	1.06	0.94	0.6	-0.01	0.23	-0.09	0.1	-0.06	-0.17	-0.27	-0.14	-0.25	-0.4	2.17	-1.15	0.46		0.73	0.4	0					0.87	0.38	0.86
YCR071C	-0.71	-0.07	0.18	-0.42	0.28	0.45	0.21	-0.03	0.31	0.08	-0.77	-0.4	0.3	0.2	0.11	-0.76	-0.67	-0.81	-0.07	-0.34	0.03	0.03	0.1	0.24	0.42	0	0.2	-0.18	-0.3	-0.2	-0.17	-0.23	-0.25	0.18	0.1	0.16	0.77	0.52	-0.12	1.14	0.49	-0.38	-0.2	-0.12	-0.3	0.38	0.54	0.5	0.72
YCR072C	-2.56	-2.64	-4.32	-3.64	-2.94	-2	-0.81	-0.74	0.71	1.1	0.98	-0.76	-2.47	-1.09	0.33	0.94	0.94	0.8	0.45	0.26	-4.64	-2.94	-3.47	-2.64	-1.6	-2.06	-1.12	0.21	0.25	-1.69	-0.89	0.33	-0.43	0.52	0.91	-1.89	-2.32	-1.56	-1.06	-0.3	-0.3	-0.71	-0.45	-0.58	-0.92	-0.43	-0.86	-1.06	-1.12
YCR073C	-0.94	-1.06	-1.22	-1.84		-0.47	-0.4	-0.67	0.56	0.37	-0.5	-0.43	-0.15	-0.04	0.14	0	0.16	0.11	-0.27	-0.07	-1.15	-1.22	-0.79	-0.76	-0.54	0.51	-0.18	0.7	-0.25	-0.86	-0.42	0.1	-0.27	-0.27	0.15	0.21	0.04		0	0.66	0.11	-0.71	-0.49	-0.51	-0.84	0.63	0.14	0.03	0.15
YCR075C	0.14	0.57	0.8	-0.3	0.39	0.58	0.43	0.33	0.24	-0.06	-0.63	-0.49	0.58	0.3	0.23	-1.36	-1.64	-1.51	-0.43	-0.34	0.66	0.42	0.5	0.61	0.46	0.31	0.1	-0.12	0.01	-0.32	-0.64	-0.62	-0.79	-0.6	-0.3	0.03	-0.12	-0.18	-0.38	0.55	0.23	-0.45	-0.56	-0.42	-0.56	0.46	-0.06	-0.14	0.19
YCR076C	0.24	0.53	0.95	0.99	0.96	0.58	0.91	0.78	-0.27	-0.23	-0.37	-0.18	0.26	0.77	0.43	-0.3	-0.34	-0.71	-0.84	-0.64	1.16	1.11	1.11	0.89	0.7	-0.36	0.2	0.25	-0.06	0.19	0.16	0.18	-0.06	0.14	0.1	0.56	-0.67	-0.49	-0.47	-0.25	-0.15	-0.12	0.01	0.16	-0.17	-0.06	-0.38	-0.79	-0.29
YCR077C	-0.43	-0.27	0.19	-0.51	-0.23	0.2	-0.04	-0.25	0.4	0.53	-0.01	-0.27	0.24	-0.18	-0.3	0.2	-0.12	0.07	0.48	0.6	-0.94	-0.42	-0.17	0	-0.22	0.04	-0.07	-0.12	0.04	-0.6	-0.45	-0.69	-0.86	-0.49	-0.29	0.2	0.37	0.51	0.08	0.23	0.01	-0.6	-0.58	-0.27	-0.49	-0.23	0.14	-0.25	-0.15
YCR079W	0.77	1.07	1.44	1.08	0.68	0.39	0.72	0.41	-0.47	-0.27	-0.55	-0.01	0.43	0.66	0.16	-0.22	0.06	-0.25	-1.12	-0.14	0.4	1.06	1.14	0.79	0.84	-0.01	0.36	0.1	0.25	0.08	-0.01	-0.22	0.01	-0.22	0	0.07	-0.29	-1.03	-0.76	-0.79	0.1	-0.27	-0.18	-0.17	-0.42	-0.81	-0.04	-0.92	-1.09
YCR081W	-0.12	-0.74	-0.12	0.24	-0.06	-0.22	0.1	0.21	0.19	0	-0.24	0.08	-0.32	0.26	0.11	0.56	0.25	0.25	-1	0.55	-0.03	0	-0.22	-0.38	-0.15	0.11	0.38	0.84	-0.18	-0.04	0.67	0.21	0.31	0.11	0.38	0.63	0.25	0.82	-0.42	0.48	0.39	0	0.01	0.04	-0.47	-0.2	0.41	0.07	-0.04
YCR082W	-0.6	0	0.18	-0.43	0.46	0.38	-0.01	0.4	0.16	0.21	-0.41	-0.67	0.36	0.28	0.1	-0.07	0.03	-0.18	0.2	-0.42	0.34	0.36	0.44	0.52	0.31	0.03	0.18	0.21	-0.25	-0.04	0.25	0.3	0	0.64	0.7	-0.56	1.06	1.55		1.23	0.74		-1.22	0.53		0	0.9	0.82	1.02
YCR083W	-0.32	0.06	0.45	0.73	0.5	0.31	0.01	0.04	-0.36	-0.14	-0.15	0.18	0.31	0.74	0.24	-0.22	0.51	-0.18	0.36	-1.12	0.6	0.75	0.84	0.62	1	0.11	0.11	0.24	0.34	0.07	0.14	0.18	0.28	0.37	0.24	0.3	0.24	0.62	-0.01	0.8	0.9	0.58	-0.12	0.42	0.45	0.32	0.56	0.8	0.96
YCR084C	-0.18	-0.76	0	-0.34	-0.56		0.01	-0.14	0.3	0.41	0.34	-0.38	-0.38	-0.29	0.36	0.08	0.19	-0.23	0.7	0.41	-0.4	-0.43	-0.09	-0.25	-0.22	0.03	-0.18	-0.23	-0.84	-0.51	-0.36	-0.62	-0.49	-0.6	-0.47	-0.43	-1	-0.6		-0.27	-0.34	-0.01	-0.23	-0.07	0.16	-0.32	-0.32	-0.62	-0.58
YCR085W		-1.29	-1.12	-0.84	-1.43		-1.09	-3.64	0.08	0.48	0.19	0.49	0.15	0.67	0.31	-1.36	-0.62	-1.74	0.01	-0.62	-1.06	-0.3	-0.67	-0.49	-0.56	-0.86	-0.43	-0.62	-0.36	-0.47	-0.76	-0.6	-0.92	-0.56	-0.69	-0.64	-0.62	-0.69	-1.47	-0.32	0.1	0.33	-0.38	0.33	0.31	-1.03	-0.22	-0.62	-0.15
YCR086W	-0.47	-0.12	-0.51	-0.36	-0.1	-0.29	0.63	0.68	0.67	0.25	0.15	-0.45	-0.58	-0.58	0.3	-0.58	-0.42	-0.76	-0.29	-0.36	-0.58	-0.64	-0.42	-0.32	0.49	-0.49	-0.2	-0.45	-0.3	-0.06	-0.23	0.03	-0.23	-0.27	-0.23	-0.47	-0.92	-0.06		-0.4	0.28	0.16	-0.36	-0.09	-0.09	-0.27	-0.45	-0.56	-0.3
YCR087W	-0.64	-1.64	-2.4	-1.94	-2.47	-1.89	-0.97	-0.47	1.13	1.21	1.09	0.46	-1.03	-1.36	0.1	0.58	0.31	0.39	0.52	0.5	-2.47	-1.89	-2.25	-1.94	-1.4	-0.6	-1.12	-0.15	-0.01	-0.4	-0.97	-0.03	-0.27	-0.01	0.45	-0.2	-1.29	-1.09	-1.18	-0.67	-0.51	0.18	-0.25	0.2	0.15	-0.17	-0.51	-1	-0.71
YCR088W	0.48	0.87	1.58	1.3	1.25	1.44	1.11	0.31	-0.27	-0.36	-0.38	-0.49	0.21	0.24	0.19	-0.42	-1.03	-0.84	-0.54	-0.51	1.14	1.12	1.3	1.25	0.58	0.14	0.56	0.29	0.03	0.31	0.65	0.51	0.58	0.56	0.2	-0.04	-0.54	0.5	0.14	0.08	0.04	0.23	-0.23	-0.1	0.06	-0.69	-0.4	-0.45	-0.49
YCR089W	-0.32	-0.49	-0.86	-0.67	-0.97	-0.42		-0.43	-0.17	-0.06	-0.25	0.38	-0.1	0.25	-0.17	-0.54	-0.71	0	-0.45	-0.17	-0.51	-0.3	-0.3	-0.38	-0.36	0.9	0.23	0.73	0.41	-0.34	0.31	0.32	-0.36	-0.43	-0.1	0.01	-1.15	0.03	-0.47	-0.22	0	0.12	-0.32	0.11	0.06	-0.76	0.1	0.23	-0.36
YCR090C	-0.07	-0.27	-0.62	-0.51	-0.32	-0.54	0.1	0.36	0.63	0.55	0.33	0.06	-0.4	-0.42	0.3	-0.14	-0.29	-0.34	0.24	-0.2	-0.36	-0.45	-0.22	-0.06	0.16	-0.4	-0.3	-0.43	0.06	-0.18	-0.64	-0.2	-0.34	0.04	-0.14	0.52	0.03	-0.07	0.99	-0.1	-0.06	0.14	-0.06	0.21	0.21	0.42	0.2	0.32	0.19
YCR091W	1.32	1.54	2.77	2.5	1.85	0.91	0.57	0.77	-1.47	-1.15	-1.28	0	1.32	0.3	-0.74	-0.69	-0.71	-0.25	-1.15	-0.94	2.79	2.31	2.68	2.08	1.24	1.03	0.57	-0.29	-0.06	0.54	0.03	-0.45	0.2	-0.38	-0.74	0.34	0.67	1.67	2.71	0.5	0.53	0.73	-0.2	0.45	0.61	-0.15	0.3		0.21
YCR092C	0.11	-0.17	0.38	0.3	0.15	0.06	0.51	0.34	0.04	-0.23	-0.31	-0.76	-0.17	-0.22	0.11	-0.12	-0.62	-0.27	-0.69	-0.62	0.38	0.1	0.07	0.26	-0.29	0.1	0.08	0.01	0.06	-0.29	0.1	0.19	0.19	-0.17	-0.07	0	0.07	0.59	0.28	0.04	0	-0.03	-0.2	-0.17	-0.07	-0.04	0.34	0	0.01
YCR093W	-0.12	-0.66	-0.46	-0.15	-0.35	-0.62	-0.3	-0.67	-0.8	-0.8	-0.46	-0.2	-0.16	0.11	-0.25	0.15	-0.27	0.08	-0.19	0.01	-0.98	-0.12	-0.4	-0.25	-0.42	-0.12	0.2	0.16	0	-0.13	0.34	-0.33	0	0.19	0.13	-0.18	-0.13	0.16	0.45	-0.28	-0.22	-0.15	-0.1	-0.04	0.26	-0.32	-0.22	-0.45	-0.22
YCR094W	-0.42	-0.56	-0.22	-0.42	-0.45	-0.1	0.1	-0.1	0.36	0.16	0.07	-0.51	-0.38	-0.22	0.2	-0.42	-0.54	-0.04	-0.56	-0.23	-0.17	-0.1	-0.1	-0.04	-0.64	-0.58	-0.4	-0.3	-0.09	-0.4	-0.49	-0.17	-0.36	-0.23	-0.17		-0.45	0.07	-0.06	0.07	0.12						0.53	0.26	0.34
YCR095C	-0.54	-0.64	-0.89	-0.49	-0.6		-0.25	-0.15	0.37	0.34	0.43	0.62	-0.07	-0.12	0.07	-0.4	-0.34	-0.01	-0.07	-0.09	-0.3	-0.03	-0.14	-0.09	-0.04	-0.29	-0.2	-0.2	-0.25	-0.09	-0.03	0.03	-0.27	0.14	0.07	0.2	0.59	0.07	0.7	-0.03	0	0.14	-0.49	0.15	0.26	0.03	0.15	0.29	0
YCR096C	0.38	0.63	-0.14	-0.04	0.52	-0.29	0.32	0.58	0.48	-0.15	-0.62	-0.12	0.06	-0.25	-0.36	-0.07	-0.03	-0.03	0.04	-0.27	0.82	0.34	0.18	0.89	0.38	-0.14	0.03	-0.36	-0.47	0.12	0.21	0.11	-0.25	-0.07	-0.18	0.51	0.82	0.72	0.86	0.57	0.3	0.11	-0.27	0.11	0.26	0.54	0.56	0.73	0.5
YCR098C		-0.04	0.44	-0.12				-0.06	0.26	-0.49	-0.42	0.78	0.58	0.26	0.36	-0.74	-0.71	-0.79	-1.25	-0.86	0.37	0.36	0.33	0.58	-0.29	-1.15	-0.22	-0.38	0.07	-0.18	-0.38	0.07	-0.18	-0.23	-0.29	-0.64	-0.12	1.66	-1	0.51	0.72	0.45	-0.09	0.48	0.39	-0.09	0.73	0.45	0.44
YCR099C	0.3	0.53	0.6	0	0.25	0.11	-0.2	-0.69	0.28	-0.58	-1.07	0.01	0.25	0	-0.36	-0.45	-0.76	0.08	-0.58	-0.38	1.16	0.28	0.82	0.53	-0.47	0.68	-0.14	-0.36	-0.12	-0.34	-0.15	-0.42	-0.47	-0.54	-0.58	0.24	0.64	0.77	-3.32	0.33	0.08	-0.06	-0.6	-0.06	0.19	0.33	-0.1	0.42	0.61
YCR100C		0.39	0.57	0.21				-0.32	0.23	-0.15	-0.47	0.73	0.6	0.07	-0.58	-0.71	-0.67	0.62	-1.6	-0.94	1.06	0.82	1.02	0.43	-0.06	-0.97	-0.29	-0.67	-0.23	-0.18	-0.45	-0.47	-0.74	-0.32	-0.58	0.14	1.16	0.12	1.14	-0.07	0	-0.06	-0.36	0.21	0.2	0.07	0.4	0.51	0.37
YCR101C	0.04	-0.36	0.39	-0.29	0.04	-0.1	-0.42	-0.86	0.4	-0.49	-1.05	-0.01	0.29	0.08	-0.56	-0.43	-0.79	-0.64	-0.23	-0.76	0.96	0.39	0.55	0.38	-0.54	0.07	-0.38	-0.94	-0.25	-0.67	-0.67	-0.86	-1.79	-0.94	-0.84	0.31	0.37	1.7	-0.45	0.23	0	0.08	-0.67	-0.29	0.03	-0.1	0.68	0.39	0.38
YCR102C	-0.22	-0.47	-0.86	-0.06	-1.22		-1.25	-1.32	0.6	0.57	0.44	0.82	0.49	-0.4	-0.69	-0.51	-0.25		-0.15	0.21	-0.01	0.48	0.4	-0.12	-0.29	-0.64	-1.18	-1.51	-1.06	-0.47	-0.97	-1.09	-0.45	-0.09	-0.84	3.61	3.93	2.19	-1.22	0.24	0.81	0.33	-0.23	0.16	0.37	-0.23	1.93	2	1.77
YCR103C	-0.34	-0.45	-0.47	-1	-0.51	-0.17	-0.07	-0.64	0.32	-0.38	-1.03	0.04	-0.36	-0.15	0.07	-0.42	-0.09	-1.36	-0.94	-0.54	0.3	-0.25	0.06	-0.1	-0.56	0.62	-0.6	-0.54	-0.27	-0.64	-0.71	-0.74	-1.22	-0.84	-0.81	0.49	0.3	0.3	-0.67	0.3	0.51	0.19	-0.18	0.03	0.24	-0.34	0.16	-0.07	-0.14
YCR104W	-0.1	0.08	0.14	0.06	-0.15		-0.03	-0.3	0.3	-0.51	-0.73	0.72	0.1	0.23	-0.22	-0.47	-0.36	-0.89	-0.69	-0.29	0.78	0.58	0.5	0.21	-0.07	-0.49	-0.47	-0.6	0.01	-0.38	-0.58	-0.62	-0.79	-0.29	-0.71	0.21	0.55	-0.14		-0.04	0.6	0.53	-0.17	0.42	0.49	-0.2	-0.06	-0.6	-0.3
YCR105W	-0.36	0.37	1.21	-0.07	0.96	0.5	0.39	-0.03	0.26	-0.69	-1.09	-0.17	0.36	0.52	0.53	-0.51	-0.47	-1.64	-0.86	-0.84	1.45	0.32	0.93	0.42	-0.29	0.37	0.03	-0.6	-0.06	-0.34	-0.38	-0.32	-1.29	-0.43	-0.64	0.37	-0.42	0.28	-0.69	0.24	0.53	0.16	-0.25	0.26	0.3	-0.36	-0.42	-0.47	-0.03
YCR106W	-0.92	-2.18	-1.06	-0.86	-1.06	-0.56	-0.32	-0.71	-0.04	0.07	-0.12	-0.1	0.42	0.29	0.28	0.78	0.14	0.24	-0.79	-0.29	-0.67	-0.71	-0.54	0.18	0.3	-0.92	-0.18	-0.67	-0.29	-0.76	-0.42	-0.42	-0.32	-0.74	-0.32	1.23	1.56	0.7	0.4	0.12	0.12	0.2	0.5	0.07	0.2	-0.03	0.82	0.96	0.84
YCR107W	-0.67	-0.42	-0.29	-0.51	-0.4	-0.12	0.06	-0.14	0.3	0.16	0.2	-0.36	-0.22	-0.32	0.18	-0.27	-0.34	-0.32	-0.36	0.04	-0.36	-0.17	0.12	0	-0.74	-0.45	-0.54	-0.62	-0.18	-0.49	-0.64	-0.45	-0.86	-0.6	-0.36	1.21	0.4	1.01	0.2	0.67	1.35	1.1	1.26	0.91	1.01	-0.17	0.58	0.58	0.75
YDL001W	-0.2	-0.47	-0.49	-0.49	-0.07	-0.2	-0.1	0.12	0.25	0.31	-0.61	-0.14	0.03	-0.1	0.41	-0.36	-0.45	-0.3	0	0.3	-0.14	-0.23	-0.14	0.01	-0.12	-0.62	-0.4	-0.58	-0.58	-0.42	-0.27	-0.25	-0.58	-0.15	-0.54				-0.45		-5.64							0
YDL002C	-0.27	-0.69	-0.51	0.12	0.1	-0.32		0.45	-0.81	0.08	0.24	0.3	0.24	0.18	-0.23	-0.23	-0.07	-0.12	-0.22	-0.38	-0.01	0	0.12	0.01	0.61	-0.03	-0.22	-0.07	-0.47	0.37	-0.25	0.1	-0.04	0	0.1	-0.49	-0.22	-1.03	-0.58	-0.32	-0.2	-0.1	-0.22	-0.01	-0.07	0.08	-0.2	0.34	0.24
YDL003W	-0.62	-1.12	-1.84	-1.43	-1.4	-0.67	0.65	0.39	0.18	0.24	0.36	-0.81	-0.79	-1.22	0.41	-1.4	-0.81	-0.1	0.48	0.04	-1.15	-0.94	-1.4	-0.92	-0.62	-0.29	-1	0.4	-0.34	-0.56	-1.18	0.21	-0.89	-0.71	0.58	-0.92	-0.74	-0.43	0.15	-0.18	-0.03	-0.2	-0.51	-0.18	-0.18	-0.36	-1.12	-1.12	-1.06
YDL004W	0	0.43	0.63	0.79	0.34	0.1	0.11	0.45	-0.69	0.16	0.16	-0.12	0.63	0.25	-0.17	-0.01	-0.14	0	0.43	0.82	1.41	1.22	1.16	0.69	1.2	0.41	0.03	-0.47	0.11	0.51	-0.01	-0.47	0.49	0.19	-0.25	-0.6	-0.06	-0.38		-0.25	0.01	0.06	0.08	0.21	0.25	-0.25	-0.2	0.07	0.03
YDL005C	-0.07	-0.04	-0.36	0.07	0	-0.58	-0.2	-0.38	-0.17	0.03	0.19	-0.27	0.3	-0.62	-0.25	-0.2	-0.14	-0.01	0.3	-0.01	0.45	0.07	0.15	-0.22	-0.1	0.24	-0.36	-0.14	-0.42	0.31	0.12	-0.04	0.1	0.01	0.29	-0.36	-0.79	-0.06		-0.54	-0.38	-0.18	-0.38	-0.45	-0.17	-0.07	-0.2	-0.04	-0.25
YDL006W	-0.03	-0.29	-0.29	-0.12	-0.29	-0.25	-0.12	0.23	-0.06	0.18	0.15	0.32	0.24	0.44	-0.03	-0.51	-0.14	-0.09	0.2	-0.06	0.44	0.08	0.25	0.23	0.4	0.23	0	-0.04	-0.09	0.5	-0.25	-0.07	0.07	-0.14	-0.03	-0.27	0.14	0.06	-0.69	-0.54	-0.36	-0.06	-0.27	-0.06	-0.09	-0.03	-0.2	0.1	0.07
YDL007W	0.15	0.49	0.77	0.99	1.02	0.38	0.43	0.38	-0.27	-0.1	-0.1	-0.4	0.58	0.28	-0.32	-0.2	-0.71	-0.27	0.32	-0.38	0.95	0.49	0.72	0.78	0.39	0.4	0.39	0.37	-0.47	0.58	0.77	0.31	0.25	0.91	0.65	0.31	0.36	1.26		0.32	0.38	-0.17	-0.36	-0.34	-0.09	0.06	-0.17	0.36	0.54
YDL008W	-0.27	-0.74	-0.58	-0.07	-0.27	-0.09	0.14	0.39	0	0.31	0.3	0.42	-0.04	0.42	0.15	-0.62	-0.23	-1	-0.04	-0.32	0.29	-0.22	0.04	-0.1	0.59	-0.29	-0.34	-0.18	0.04	0.14	-0.54	-0.14	0.03	0.12	0.25	-0.45	-0.49	-0.18		0.1	-0.01	-0.09	-0.15	-0.01	-0.04	0.19	-0.1	-0.17	0.06
YDL009C	0.4	0.98	0.69	0.68	0.53	-0.04	0.33	0.23	-0.58	-0.54	-0.39	-0.06	0.77	-0.1	0.06	-1.22	-1.74	-0.15	0.74	0.21	1.11	0.63	0.82	0.91	0.43	0.49	-0.01	-0.03	-0.1	0.39	-0.14	-0.17	-0.1	-0.3	-0.04	0.21	0.62	0.75		-0.07	0.04	-0.04	0	0	0.04	-0.04	-0.09	0.1	-0.06
YDL010W	0.4	0.48	0.38	0.75	0.34	-0.01	0.36	0.42	-0.76	-0.32	-0.47	0.14	0.63	0.08	-0.14	-0.94	-0.49	-0.29	0.44	0.31	0.91	0.75	0.95	0.89	0.72	0.53	0.11	-0.1	-0.04	0.62	-0.23	-0.18	0.23	-0.15	0	-0.43	0.11	0	2.37	-0.04	-0.1	0.03	-0.14	-0.04	-0.06	-0.23	-0.38	-0.12	-0.22
YDL011C	0.28	0.61	0.44	0.38	0.26	-0.27	0	-0.27	-0.64	-0.69	-0.68	-0.15	0.5	-0.23	-0.32	-1.4	-2.25	-0.62	0.23	-0.07	1.12	0.41	0.53	0.45	0.1	0.36	-0.29	-0.36	-0.43	0.2	-0.3	-0.64	-0.58	-0.38	-0.25	-0.49	-0.01	-0.14	-2	-0.27	-0.06	-0.2	-0.3	-0.04	-0.06	-0.14	-0.23	-0.15	-0.29
YDL012C	-0.2	-0.58	-0.74	-0.45	-0.69	-0.71	0.03	-0.03	0.21	0.5	0.31	0.36	-0.07	0.49	0.11	0.5	0.93	0	1.24	0.24	0.14	0.06	-0.14	-0.42	-0.06	-0.12	-0.38	-0.36	0.12	0.12	-0.64	-0.43	-0.22	-0.27	-0.06	-0.47	-0.64	-0.4		-0.1	0.14	-0.06	-0.1	-0.1	-0.01	0.28	-0.56	-0.27	-0.14
YDL013W	-0.67	-0.49	-0.47	-0.32	-0.42	-0.49	-0.25	-0.36	-0.15	0.36	0.08	0.07	0.11	-0.32	0.19	0.06	-0.3	-0.18	-0.09	-0.27	0.07	-0.4	-0.4	-0.17	-0.38	-0.09	-0.42	-0.25	-0.36	-0.15	-0.22	-0.17	-0.45	-0.29	-0.09	-0.81	-2.12	-0.42		-0.62	-0.71	-0.47	-0.43	-0.49	-0.34	-0.4	-0.97	-0.51	-0.81
YDL014W	-0.69	-3.47	-3.64	-2.4	-3.06	-1.94	-1.09	-1.03	1.01	1.43	1.46	0.19	-2.94	-1.84	-0.12	0.72	1.65	1.37	2.25	1.48	-4.32	-4.64	-4.64	-2.47	-2.18	-0.79	-1.43	-0.47	0.24	-0.79	-1.4	-0.56	-0.62	-0.81	-0.2		1	0.32	-0.86	4.17							-1.25
YDL015C	-0.32	0.14	0.36	-0.06	-0.09	0.29	-0.4	-0.62	-0.06	0.24	-0.06	-0.14	0.11	0.1	-0.03	-0.32	-0.29	-0.09	-0.3	0.11	0.89	0.51	0.29	0.23	0.4	0.04	0	-0.03	0.31	-0.25	-0.49	-0.38	-0.64	-0.25	-0.2	-0.06	-0.18	-0.18	0.9	-0.18	-0.27	-0.07	-0.06	-0.23	-0.17	0.25	0.23	0.33	0.37
YDL016C	-0.45	-0.09	-0.17	-0.17	-0.4	-0.58	-0.47	-0.47	-0.49	0.08	-0.32	0.42	0.04	0	-0.03	-0.47	-0.27	-0.06	0.54	0.33	0.55	0.1	-0.06	-0.2	-0.29	-0.14	-0.1	-0.06	0.28	-0.14	-0.27	-0.23	-0.34	-0.36	-0.06				0.61								-0.58
YDL017W	-0.45	0.28	0.08	-0.14	0.11	0.51	0.1	-0.17	-0.06	0.14	-0.18	-0.29	0.2	-0.42	-0.04	-1.15	-0.42	-1.32	0.08	-0.32	0.75	0.16	0.29	0.11	0.07		-0.18	-0.01	-0.17	-0.09	-0.69	-0.22	-0.45	-0.14	0.12	-0.74		0.01	-0.42	0.32	-0.04	-0.06	0.23	-0.22	-0.06	0.06	0.19	0.43	0.19
YDL018C	0.18	0.74	0.75	0.62	0.52	0.06	0.24	0.15	-0.47	-0.27	-0.09	0.14	0.51	0.01	0.06	-1.25	-1.36	-0.47	0.18	0.01	1.36	0.97	0.93	0.64	0.45	0.1	0.04	0.07	0.25	0.19	-0.1	-0.04	-0.01	0.11	0.23	0.15	1.91	0.64	-0.32	0.52	0.62	0.21	0	0.44	0.29	0.11	0.16	0.39	0.11
YDL019C	0.54	0.91	1.56	0.46	0.52	-0.04	-0.55	-0.79	-0.44	-1.2	-0.8	0.2	0.22	0.07	-0.19	-1.29	-1.33	-1.8	-0.33	0.26	1.33	1.11	0.97	0.85	0.42	0.86	1.29	0.47	-0.16	0.73	0.77	0.1	0.59	-0.06	-0.3	0.34	0.16	0.18	-0.4	0.07	0.12	0.2	0.67	0.03	0.1	-0.11	0.15	-0.03	-0.03
YDL020C	1.42	0.93	1.08	1.16	0.85	0.58	0.78	0.85	-0.94	-0.86	-0.92	0.38	0.79	-0.36	-0.4	0.9	0.53	0.42	-0.3	-0.2	2.17	2.07	1.96	1.42	0.6	1.07	-0.03	-0.43	-0.38	0.72	-0.03	-0.45	0.43	-0.62	-0.43				-0.69							2	-1.6		-3.64
YDL021W	1.28	2.02	3.23	3.29	2.92	2.83	2.74	2.67	-0.94	-2.64	-2.12	-1.22	0.98	0.74	-0.15	-3.47	-3.32	-3.84	-2.64	-2.32	4.16	3.39	3.47	3.14	2.82		2.3	1.29	0.24	1.58	1.68	0.6	0.5	0.8	-0.38	0.1	0	6.13	0.31	3.03	2.49	1.36	1.33	0.48	1.19	-0.09	1.03	1.15	0.89
YDL022W	2.75	3.19	3.07	2.75	2.28	1.94	1.77	1.68	-1.94	-2.06	-1.84	0.82	1.33	0.16	-0.29	-2.56	-3.18	-2.84	-2.25	-1.18	3.56	3.68	3.35	2.96	1.53	2.35	1.91	0.34	0.71	1.54	-0.38	-1.09	-0.76	-1.74	-2.74	0.92	0.72	1.74	-0.58	0.82	0.92	0.34	0.2	0.38	0.6	-0.47	-0.04	-0.2	-0.34
YDL023C	2.47	2.88	3.12	2.57	2.17	2.02	1.61	1.43	-1.64	-2	-2.32	0.7	1.16	0.57	-0.25	-3.32	-3.18	-4.06	-2.74	-1.4	3.63	3.6	3.31	2.99	1.74	2.61	1.79	0.18	0.49	1.44	-0.58	-1.36	-1.12	-2.12	-2.94	0.8		1.47	0.15	0.99	0.98	0.3	0.55	0.2	0.51	-0.14	0.77	0.43	0.33
YDL024C		0.69	1.77	1.6	1.77	1.31		-0.09	-1.29	-1.12	-1.39	-0.2	0.86	0.55	-0.36		-1.22	-1.94	-0.84	-1.22	4.37	1.96	1.77	1.25	0.18	-0.03	0.4	-0.14	-0.23	0.34	-0.47	-0.32	0.07	-0.38	-0.51				-0.3		-0.67				-0.71
YDL025C	0.26	0.72	1.79	1.37	1.34	1.33	0.48		-0.34	-0.97	-1	-0.4	0.65	0.29	-0.42	1.33	-1.03	-1.74	-0.92	-0.76	2.38	1.4	1.8	1.54	0.93	1.65	0.75	0.25	-0.25	0.6	0.31	-0.51	0	-0.2	-0.47	2.12		1.51		1.26	0.58	0.41	0.52	0.16	0.15	0.39	1.68	1.74	1.39
YDL026W		0.84	0.92	0.4					-0.97		-1.6	-0.25	1.2	0.75	-0.36	0.36	-2.64	0.19		-0.27	-0.58	0.72	0.46	0.7	-0.29		1.12	2.92	0.14	1.02	1.02	0.63		0.06	1.06	0.65	1.46	1.81	1.37	0.76	0.53	-0.03	-0.12	0.45	-0.18	0.21	0.86	0.71	0.84
YDL027C	0.87	1.34	1.54	1.36		0.73	0.66	0.56	-0.07	-0.74	-0.42	0.25	1	0.49	-0.14	-0.69	-0.49	-0.56	-0.67	-0.27	1.01	1.42	1.33	1.1	0.87	0.26	0.58	-0.07	0.07	0.56	0.49	-0.07	1.16	0.28	-0.42	1.01	1.43	1.87	2.01	0.99	0.93	0.12	0.12	0.1	-0.15	0.16	0.92	0.79	0.9
YDL028C		-0.62	-0.84	-0.01		0.84	0.42		-0.15	-0.1	-1	0.28	0.5	0.67	0.07	-0.04	-0.6	-0.23	0	-0.29	-0.14	0.03	-0.64	-0.54	-0.84		0.18	3.49	-0.4	0.25	0.49	0.32		-0.1	0.6	0.55	0.08	0.53	-0.17	-0.04	0.01	-0.45	-0.12	0.11	-0.64	-0.03	0.45	-0.3	0.1
YDL029W	0.29	0.6	0.74	0.75	0.37	0.11	0.28	-0.06	-0.25	0	-0.12	-0.15	0.45	0.39	0.12	-0.42	-0.56	-0.6	-0.2	0.26	0.46	0.95	0.63	0.46	0.6	0.29	0.43	0.11	-0.03	0.51	0.49	0.04	0.48	0.26	-0.01	0.75	0.52	1.67	0.97	0.91	0.5	-0.34	-0.07	-0.43	-0.67	0.37	1.08	1.06	1.11
YDL030W		-0.15	-0.51	-0.36		0.52	0.01		-0.36	-0.17	-0.38	0.2	0.43	0.86	0.29	-0.36	-1.09	1.2		-0.97	-1	-0.29	-1	0	-1.22		0.58		-0.25	0.41		0.81		-0.3	1.28	0.94	-0.2	0.4	-0.36	-0.12	0.1	-0.34	-0.09	-0.01	-0.74	0.01	0.21	-0.86
YDL031W	-0.92	-2.63	-3.06	-2.4	-2.04	-1.33	-0.59	-0.4	0.39	0.8	0.1	0.05	-1.24	-0.53	0.21	1.46	1.53	1.33	0.85	0.43	-2.64	-2.41	-2.82	-2.19	-1.47	-1	-1.21	0.29	-0.07	-1.14	-0.78	0.27	-0.32	-0.24	0.82	-0.92	-0.69	-0.13	-1.06	-0.29	-0.25	-0.25	-0.12	-0.36	-0.86	-0.12	0.07	-0.29	-0.2
YDL032W		-0.07	-0.22	-0.4		0.73	0.14	-0.17	-0.25	0.06	-0.58	0.18	0.38	0.84	0.21	-0.27	-0.43	-0.18	-2.4	-1.06	-0.69	-0.43	-0.97	-0.94	-0.49		-0.1	1.89	-0.36	-0.07	-0.3	0.3		-0.12	0.4	0.99	0.06	0.28	-0.76	-0.07	0.15	-0.4	-0.18	-0.1	-0.62	-0.06	0.48	-0.67	0.33
YDL033C									0.34	-0.18	-0.69	0.7	0.04	0.33	0.33	-4.32	-0.2	0.39	-0.76	-0.1	-0.79	-0.4	-0.81	-1	-0.23	0.03	0.14	0.72	0.07	-0.4	0.43	0.18	1.12	-0.47	-3.06	0.38	0.72	0.71	-1.36	0.28	0.1	-0.56	-0.23	-0.32	-0.67	0.1	-0.06	-0.4	-0.06
YDL034W	0.33	-0.32	0.57	0.43		0.66	0.3	0.08	-0.56	-0.1	-0.89	0.23	0.66	0.76	-0.06	0.07	-0.07	0.64	1.78	0.08	0.07	0.71	0.31	-0.14	-0.2		0.67	2.48	0.11	0.26	0.9	0.63		0.01	0.46	0.78	0.23	0.23	0.2	0.42	0.3	-0.22	0.03	-0.07	-0.49	0.06	0.57	-0.54	0.26
YDL035C							0.1		-0.27	0	-0.68	0.44	0.25	0.51	-0.29	0.44	-1.84	-0.69	-0.49	1.11	-0.85	-0.84		-0.43	-0.19		0.89	3.46	0.18	0.51	1.18	0.54	0.2	0.41	-0.28	0.58	-0.11	0.24	-0.08	-0.15	-0.49	-0.33	0.1	0.01	-0.22	-0.1	0.22	-0.24	-0.21
YDL036C									0.58	0	0	0.41	0.24	1.32	0.74	0.14	-0.32	0.1	-1.84	-0.34		0	-2		-0.27		-0.06	2.43	-0.54	1.22	0.92	0.62	3.37	1.08	1.17	0.12	-0.43	0.14	-0.03	-0.01	-0.06	-0.45	-0.23	-0.17	-0.67	0.15	0.32	-0.1	-2.84
YDL037C									-0.15		-0.22	0.9	0.32	-0.3	-0.51	-0.84	-1.29	0.28			-0.17	-0.32	-1	-0.58	-0.27	1.88	-4.64	1.53	0.43	-0.64		0	1.21	-0.62	-1.25	0.46	-1.89	-0.79	-0.92	-0.62		-1.4	-1.4	-1.56	-0.86	-0.06	0.03	-0.27	-0.18
YDL038C	-0.04	-0.22	-0.51	-0.74			-0.79	-0.79	-0.25	-0.01	-1.89	0.82	0.43	0.19	-1.09	2.44	1.1	0.82	-0.15	-1.89	-2	-0.71	-1.15	-0.76	-0.47	-0.34	-0.79	0.06	0.95	0.32	-1.22	0.2	1.34	1.48	2.96	0.21		0.42	-0.67	-0.76	-0.71	-1.32	-1.47	-1.22	-1.25	0.25	-0.2	-0.3	-0.25
YDL039C	-0.45	-0.43	-0.58	-0.64		-0.45	-0.56	-0.71	0.21	-0.6	-1.6	0.39	-0.81	-1.12	-0.62	2.34	2.33	1.63	1.06	-0.3	-2.74	-1.32	-1.4	-0.94	-0.43	-0.2	-0.32	1.14	0.7	-0.04	-0.01	0.9	1.52	1.82	1.96	-0.76	-3.06		-1.36	-0.6	-0.64	-1.64	-1.69	-1.25	-1	0.31	-0.27	-0.42	-0.32
YDL040C	-0.06	-0.74	-0.51	-0.32		-0.84	-0.15	-0.38	0	0.2	0.2	0.21	-0.03	-0.23	-0.29	0.41	0.45	-0.18	0.46	0.91	-1.15	-0.6	-0.79	-0.79	-0.12	0.46	0.01	0.06	-0.01	0.15	0.53	0.3	0.14	-0.3	0.29				-0.47								-2.06		-1.18
YDL041W	-0.86	-0.54	-0.69	-0.92		-0.45	-0.42	-0.42	0.43	0.26	-0.15	-0.03	-0.54	-0.38	0.34	-0.4	-0.47	-0.79	-1.18	-0.1	-1.69	-1.29	-1.6	-1.22	-0.74	-0.69	-0.45	-0.25	-0.25	-0.76	-0.58	-0.1	-0.45	-0.04	0.2	0	-0.97	1.29	-0.62	-0.22	0.28	-0.62	-0.67	-0.56	-1.09	0.01	-0.36		-0.14
YDL042C	-0.36	-0.69	-0.67	-0.49		-0.43	-0.32	-0.09	0.2	0.31	-0.34	0.38	-0.38	0.33	0.11	0.38	0.32	0.34	0.66	0.42	-1.29	-0.64	-1.4	-1.47	-0.34	-0.47	-0.29	-0.07	0.11	-0.43	-0.09	0.18	0.21	-0.01	0.5	-0.09	-0.94	0.08	-1.29	-0.27	-0.07	-0.6	-0.49	-0.56	-0.76	-0.06	-0.09	-0.49	0.06
YDL043C	-0.27	-0.43	-0.56	-0.32		-0.18	0.16	0	0.7	0.14	-0.51	-0.06	-0.42	-0.27	-0.09	-0.36	-0.09	-0.18	-0.27	-0.29	-1.25	-0.71	-0.94	-0.62	-0.51	-0.36	-0.17	-0.04	-0.25	-0.09	-0.2	0.26	0.33	0.55	0.7	0.06	-0.22	0.52	-0.69	0.04	0.14	-0.56	-0.64	-0.34	-0.94	0.31	0.45	0.24	0.3
YDL044C	0	-0.08	-0.24	0.4		-0.38	0.14	0.04	0.34	-0.12	-0.36	0.58	-0.49	0	0.14	-0.12	-0.24	-0.18	-0.66	-0.56	0.05	0.16	-0.57	-0.4	0.03	-0.13	0.01	-0.15	-0.28	0.07	0.18	0.18	0.41	0.1	0.08	0.1	0.11	0.11	-0.38	-0.05	0.02	0.16	0.4	-0.08	-0.24	-0.12	-0.06	0.07	-0.04
YDL045C	-0.06	0.45	0.42	0.06		0.2	0.08	-0.01	0.65	-0.18	-0.36	-0.47	0.16	0.1	-0.07	-0.47	-0.38	-0.25	0.01	-0.09	-0.67	0.08	-0.17	0	0.99	0.18	0.38	0.28	-0.2	0.24	0.37	0.36	0.37	0.26	0.43	0.11	1.11	1.18	-0.29	0.59	0.58	-0.38	-0.45	-0.2	-0.71	0.16	0.94	0.51	0.51
YDL045W-A	0.34	0.23	0.11	0.31	0.73	-0.08	0.01	-0.25	-0.12	-0.1	-0.25	-0.46	0.61	0.36	0.41	-0.09	0.03	-0.18	0.12	0.25	0.13	0.37	0.38	0.06	0.08	0.81	0.72	0.47	0.04	0.74	1	0.67	0.59	0.85	0.4	0.09	1.34	0.89	1.7	0.53	0.34	0.12	0.08	0.11	0.04	0.17	0.58	0.52	0.24
YDL046W	0.01	0.74	1.52	1.29		0.37	-0.14	-0.14	-0.14	-0.12	-0.4	-0.04	1.05	1.05	-0.01	0.46	0.44	0.46	0.62	0.86	0.39	1.13	1.16	0.79	1.54	0.6	0.84	0.3	0.34	0.63	0.78	0.25	0.78	0.7	0.12	0.31	0.31	0.74	0.58	0.87	0.56	-0.07	-0.23	-0.12	-0.54	0.25	0.83	1.03	0.82
YDL047W	-0.18	0.01	-0.1	-0.54		0.01	-0.1	-0.43	0.36	0.25	-0.42	-0.38	-0.07	-0.09	0.3	-0.17	-0.04	0.04	-0.03	0.38	-0.94	-0.32	-0.62	-0.32	-0.36	-0.27	-0.2	-0.03	0.08	-0.07	-0.14	0.16	-0.1	0.1	0.23	-0.14	-0.56		-0.76	-0.23	-0.3	-0.86	-0.54	-0.51	-0.71		-0.01	-0.23	-0.17
YDL048C	0.31	0.39	0.42	0.07	0.82				-0.49	-0.3	0	1.08	0.33	-0.07	0.52	-0.62	-1.03	-0.69	-0.54	-0.38	0.3	0.19	-0.81	-0.74	0.08	-0.64	-0.47	-0.58	0.49	-0.15	0.28	-0.36	0.51	-0.03	-0.79	-0.17	-0.69	1.18	-0.54	0.71	0.33	-0.51	-0.56	-0.58	0.03	-0.22	0.42	-0.06	0.43
YDL049C			0.06	-1.6			-1.94	-0.51	-0.22	-0.09	0	-0.1	-1	-0.22	-0.12	-0.1	-0.36	-0.56	-0.25	0.21	-0.1	-2	-2	-0.74	-0.84	0.82	0.5	0.98	-0.04	0.07	0.45	0.49	1.07	0.24	0.44		0.07		-0.56		0.85	-0.42	-0.34	-0.18	-0.56	0.23	0.44	0.2	0.24
YDL050C	-0.6	-1.51	-2.47	-1.09	-1.74	-1.43	-0.43		0.78	0.42	0	0.26	-1.12	0.3	0.12	0.8	1.29	1.04	1.51	0.75	-2.94	-2.25	-2.47	-2.47	-1	-0.4	-1.09	0.2	0.04	0.14	-0.67	0.5	0.25	0.08	0.56	0.2	-1.36	-1.4	-1.06	-0.76	-0.49	0.21	-0.6	0.3	0.12	0.56	-0.1	-0.34	-0.36
YDL051W	-0.4	-1.29	-2.56	-2.84	-2.4	-2.12	-0.58	-0.25	0.77	0.89	0.28	0.11	-1.56	-1.36	0.07	0.82	1.2	0.97	1.45	0.75	-3.47	-3.06	-3.06	-2.47	-1.18	-0.6	-1.18	-0.1	0.14	-0.14	-0.94	0.11	-0.14	-0.03	0.6	-0.79	-1.84	-1.89	-1.12	-0.71	-0.29	-0.01	-0.32	0.03	0.08	0.43	0.23	0	-0.4
YDL052C	-0.23	-0.32	0.07		-0.1	-0.1	0.24		-0.23	0.03	-0.38	-0.29	0.23	0.86	0.96	-0.2	-0.03	-0.2	-0.04	0.06	0.33	0.44	0.15	-0.12	0.28	0.39	0.34	0.74	0.4	-0.03	0.08	0.28	0.15	0.15	-0.06	0.42	-0.67	-0.03	-0.29	0.21	0.07	0.42	-0.36	0.53	0.42	0.25	0.24	0.57	0.26
YDL053C	-0.2	0.23	0.19	0.18	-0.03	0.14	0.03	-0.14	-0.2	-0.14	-0.15	-0.49	0.18	0.23	0.12	-0.12	0.04	0.24	0.4	0.3	-0.01	0.19	0.44	0.31	0.67	0.01	0	-0.03	-0.09	0.32	0.18	0.2	0.23	0.26	0.04	-0.12	0.19	0.04	0.12	-0.14	-0.32	0.07	-0.29	0.03	0.24	-0.29	-0.17	-0.22	-0.27
YDL054C	0.1	0.11	0.6	0.56	0.08	0.01	-0.34		-0.84	-0.4	-0.22	0.04	0.57	0.78	0.2	0.62	0.65	0.14	-0.01	-0.25	0.96	0.61	0.68	0.28	0.1	0.08	0.01	0.56	0.19	-0.23	-0.22	0.1	-0.42	-0.15	-0.09	0.57	-0.27	-0.03	0.11	0.08	-0.15	0.11	-0.3	0.31	0.16	0.25	0.3	0.43	0.4
YDL055C	-0.1	-0.71	-1.25	-1.36	-0.76	-0.58	0.29	0.04	0.53	0.63	0.42	-0.12	-1.22	-0.18	0.71	0.26	0.29	-0.23	0.39	0.81	-1.51	-1.69	-1.69	-1.18	-0.2	-0.3	-0.58	-0.12	0.31	-0.2	-0.84	-0.27	-0.49	-0.43	-0.29	-0.54	-0.69	-0.76	-0.67	-0.34	-0.36	-0.22	-1	-0.17	0.12	0.49	-0.01	-0.15	0.12
YDL056W		-0.29	-0.22		-0.32				-0.42	-0.42	0.41	-0.04	0.59	0.73	0.58	0.54	0.61	0.12	1.08	0.26	-0.81	-0.14	-0.29	-0.81	0.28	0.15	-0.12	3.88	-0.22	0.03	0.44	0.6		0.07	0.41	0.29	-0.3	0.03	-0.25	0.07	-0.18	-0.03	-0.15	0.12	0.23	0	-0.01	-0.1
YDL057W		0.43	0.49	0.62			0.44		-0.03	-0.32	-0.58	-0.15	0.26	0.25	-0.14	-0.71	-0.51	-0.92	-0.79	-1	1.06	0.41	0.69	0.36	0.29	-0.25	-0.07	-0.49	-0.07	0.01	-0.27	0.15	-0.25	0.15	-0.01	0.01	-0.04	0.69	0.32	0.11	0.28	0.29	-0.29	0.1	0.15	-0.09	-0.03	-0.45	-0.12
YDL058W	-0.1	-0.64	-0.38	-0.47	-0.61	-0.38	0.2	-0.03	-0.54	-0.32	-0.46	-0.6	-0.6	-0.84	-0.31	0.5	-0.21	-0.07	-0.38	0.14	-0.58	-0.01	-0.42	-0.7	-0.12	0	-0.07	0.12	0.13	-0.23	0.11	0.29	0.02	-0.12	0.23	-0.4	-0.46	-0.47	-0.17	-0.25	-0.26	-0.02	-0.13	0.01	0.23	-0.05	0.03	-0.16	-0.62
YDL059C	-0.45	0.11	-0.29	-0.3	0.23	-0.06	-0.17		-0.09	-0.2	-0.1	-0.69	0.08	-0.1	-0.38	-0.79	-0.67	-0.25	-0.51	-0.34	-0.54	-0.45	-0.38	-0.14	0.24	-0.49	-0.09	-0.23	-0.18	-0.14	-0.32	0.15	-0.14	0.03	-0.23	0.03	1.04	0.03	0.6	0.06	0.29	0.14	-0.29	0.08	0.26	-0.38	-0.18	-0.45	-0.34
YDL060W	-1.36	-2.56	-2.64	-1.51	-2.74	-1.89	-0.89	-0.86	0.53	0.82	0.3	0.2	-1.36	0.54	0.15	1.13	1.1	0.76	-0.89	0.07	-2.84	-1.89	-3.06	-2.47	-1.56	-0.67	-0.74	0.58	-0.17	-0.84	-0.47	0.76	0.06	0.14	0.97	0.01	-1.32	-0.74	-0.89	-0.34	-0.3	0	-0.3	0.15	0.14	-0.12	-0.15	-0.67	-0.27
YDL061C	-0.15	-0.47	-1.51	-2.4	-1.6	-1.64	-1.18	-1.09	0.98	1.01	0.75	0.64	-0.76	-1	0.12	0.75	1.1	1.22	1.86	1.9	-2.94	-2.94	-2.94	-2.25	-0.32	0.03	-0.17	-0.2	0.31	0.04	-0.64	-0.32	0.07	-0.36	-0.34	-0.14	-0.74	-0.92	-0.17	-0.49	-0.27	-0.04	-0.47	0.41	0.46	0.25	0.32	0.12	0.06
YDL062W	-1.6	-2.56	-3.47	-2.74	-3.64	-1.51	-1.25	-0.6	0.62	0.23	0.75	-0.18	-1.94	-1.36	0.33	0.7	0.37	1.08	-2	-0.2	-3.18	-2	-3.06	-2.84	-1.89	-2.12	-1.4	0.14	-0.03	-1.79	-1.22	-0.06	-1	0.1	0.82	-0.54	-2.94	-2.4	-0.15	-0.79	-0.27	0.15	-0.43	0.04	0.18	0.03	-0.6	-0.62	-0.6
YDL063C	-1.15	-1.4	-3.32	-3.06	-3.32	-2.47	-0.97	-1	0.85	0.89	0.26	-0.71	-2	-2.12	-0.17	0.69	0.48	1.49	0.01	0.34	-3.47	-2.32	-2.84	-3.06	-2.4	-1.69	-0.14	0.36	0	-1.69	-2.32	0.33	-0.94	0.15	0.7	-1.06	-3.47	-2.4	-0.43	-0.64	-0.17	0.06	-0.34	-0.06	-0.15	0.19	-0.45	-0.27	-0.54
YDL064W	-0.34	-0.47	-0.89	-0.76	-1.06	-0.97	-0.38	-0.23	0.37	0.52	0.43	0.43	0.14	0.46	0.36	0.08	0.49	0.08	0.57	0.41	-0.97	-0.49	-0.64	-0.56	0.06	-0.42	-0.38	-0.27	0.01	-0.07	-0.42	-0.03	-0.07	-0.18	-0.12	0.07	-1.18	-0.58	0.32	-0.29	-0.32	-0.04	-0.54	0.03	0.15	0.07	0.12	0.01	-0.01
YDL065C	0.45	0.38	-0.27		0.01				-0.1	0.74	-0.12	-0.23	-0.07	-0.17	-0.6	-0.86	0	-0.42	-0.32	0.2	-0.29	-0.27	-0.58	-0.22	-0.86	0.54	-0.22	0.48	-0.29	-0.17	0.58	0.08	-0.07	-0.51	-0.12	0.1	-0.38	0.01	-0.49	0.08	0.4	0.32	-0.3	0.06	0.29	0.19	0		0.11
YDL066W	-0.36	-0.71	-0.43	-0.3	-0.4	-0.34	-0.07	-0.04	0.03	-0.09	0.11	-0.1	-0.09	0.43	0.5	0.16	0.38	0.19	0.18	0.61	-0.51	-0.23	-0.32	-0.1	0.34	0.12	0.16	0.18	0.28	0.06	0.18	-0.06	0.25	0.55	0.3	0.56	1.32	0.77	0.9	0.62	1.02	0.77	0.08	0.32	0.52	-0.79	-0.36	-0.22	0
YDL067C	0.03	0.82	0.34	-0.51	-0.34	0	-0.14	-0.36	0.34	-0.1	-0.34	-0.22	0.25	-0.2	0.03	-0.06	0.2	-0.47	0.07	0.87	0.34	0.53	0.1	0.07	0.24	0.19	-0.27	-0.47	0.18	0.07	-0.32	-0.42	0.03	-0.29	-0.6	-0.22	-0.38	-0.25	-0.71	-0.22	0.2	0.18	-0.23	0.25	0.42	-0.09	-0.23	-0.42	-0.6
YDL068W		0.01	-0.54	-0.36	-0.42	-0.74	-0.3	-0.12	-0.07	-0.62	-0.51	0.46	0.51	0.3	0.03	0.12	0.11	0.06	-0.29	0.1	-0.25	-0.49	-0.43	-0.81	-0.23	-0.07	-0.09	-0.45	-0.36	0.08	-0.3	-0.25	-0.12	-0.1	0.04	0.52	0.96	0.26	0.9	-0.22	0.01	0.11	-0.32	-0.09	0.33	-0.36	0.16		0.08
YDL069C	-0.34	0.04	-0.71	-1.09	-0.3		-1.03		0.18	-0.45	-0.32	-0.89	-0.45	-0.38	-0.17	-0.3	0.33	0.1	0.32	-1.03	-0.32	-0.51	-0.81	-0.29	-0.92	0.3	-0.43	-0.07	-0.62	0.08	-0.23	-0.3	-0.03	-0.15	-0.36	0.1	0.41	0.51	0.98	-0.38	-0.32	-0.27	-0.56	-0.18	-0.09	-0.07	0.36	0.06	0.12
YDL070W	-0.69	-0.47	-0.32	0.11	-0.32	-0.79	-0.32	-0.12	0.31	0.18	0.06	-0.42	0.23	0.26	-0.2	0.45	0.69	0.36	0.82	0.67	-0.18	-0.06	0.14	0.39	0.36	0.01	0.07	-0.38	-0.38	0.12	0.24	-0.47	0.46	0.28	-0.04	-0.07	0.32	0.21	0.91	-0.4	-0.43	-0.51	-0.69	-0.32	0.01	-0.58	-0.09	-0.03	-0.29
YDL071C	-0.56	-0.32	-0.74	-1.29	-0.6		-0.69	-0.56	0.31	0.07	-0.27	-0.01	-0.51	-0.6	-0.3	-1.06	-0.71	-0.64	-0.64	-0.14	-0.54	-0.54	-0.76	-0.51	-0.71	-0.17	-0.32	-0.56	-0.56	-0.47	-0.07	-0.25	-0.25	-0.18	-0.34	0.04	0.11	-0.09	-0.3	-0.43	-0.18	-0.09	-0.43	-0.27	0.23	0.03	-0.34	-0.23	-0.14
YDL072C	0.38	1.47	1.7	1.48	1.14	1.01	0.3	0.03	-0.62	-0.62	-0.58	-0.49	0.82	0.9	-0.1	-0.42	-0.79	-0.94	-0.27	0.06	1.93	2.07	1.79	1.61	1.56	0.59	0.83	0.15	0.4	0.42	0.39	0.04	0.33	0.45	-0.2	0.32	1.11	0.85	0.72	0.63	0.64	0.34	-0.4	0.39	0.48	-0.04	0.23	0	0.36
YDL073W	-0.43	-0.37	-1.14	-1.82	-0.91	-0.43	-1.05	-0.76	0.29	-0.27	0.04	0.06	0.16	-0.32	-0.26	-0.28	-0.09	0.16	-0.32	-0.25	-0.63	-1.08	-1.21	-0.6	-0.82	0.09	-0.14	-0.02	-0.22	-0.47	-0.2	0.03	-0.21	-0.38	-0.07	0.11	-0.2	-0.1	0.24	-0.18	-0.04	-1.11	-0.34	-0.14	0.16	0.12	-0.02	0.07	-0.07
YDL074C	-0.94	-1.54	-0.92	-0.43	-0.81	-0.45	-0.36		0.25	0.23	-0.21	0.03	-0.23	0.15	0.07	0.77	0.78	0.49	0.22	0.53	-0.73	-0.42	-0.53	-0.57	0.07	0.79	-0.2	0.03	-0.4	0.14	-0.58	0.46	0.47	0.05	0.37	-0.09	-0.54	-0.54	0.24	-0.74	-0.65	-0.16	0.13	-0.13	-0.18	-0.32	0.05	-0.11	-0.14
YDL075W	-0.03	-0.64	-2.06	-1.84	-1.25	-1.74	-0.86	-0.49	0.51	0.85	0.78	0.12	-0.79	-1.12	-0.34	0.24	-0.09	0.62	1.56	1.06	-2.18	-2.74	-2.84	-1.89	-0.1	0.19	-0.34	-0.17	0.15	0.24	-0.25	-0.12	0.43	0.06	0.19	-1	-1.56	-1.84		-1.09	-0.74	-0.34	0.07	-0.07	0.21	-0.42	-0.29	-0.47	-0.62
YDL076C	0.33	-0.43	-0.01	0.28	0.2	-0.2	-0.1		-0.17	0.16	-0.29	0.19	0.36	0.11	0.11	0.38	0.41	0.49	-0.3	0.18	0.06	0.1	0.53	0.16	0.55	0.72	0.3	0.58	-0.17	0.59	0.48	0.26	0.37	-0.03	-0.1	0.01	-0.06	-0.23	0.48	-0.54	-0.32	-0.2	0.08	-0.03	0.14	0.01	0.3		0.29
YDL077C	0.71	-0.3	0.15	0.18	0		0.2		0.62	0.58	-0.03	-0.43	0.03	0.04	-0.05	-0.2	-1.55	-0.26	-1.49	0.02	-0.15	0.2	-0.16	-0.04	-0.02	0.56	-0.51	-0.11	0.58	0.48	-0.04	-0.47	0.26	-0.12	0.14	0.34	0.97	-0.02	0.24	-0.41	-0.47	-0.01	0.27	0.1	0.23	-0.24	-0.38	-0.19	-0.29
YDL078C	0.07	-0.15	0.24	0.55	0.46	0.08	-0.17	-0.38	-0.15	0.32	0	-0.07	0.46	0.31	-0.07	-0.07	0.01	-0.69	-0.09	0.23	0.74	0.65	0.69	0.42	0.84	0.84	0.49	0.52	0.12	0.46	0.61	0.33	0.57	0.26	0.1	-0.01	-0.32	-0.1	0.55	-1	-0.14	0.19	0.28	0.25	0.2	-0.38	-0.17	0.15	-0.22
YDL079C				0.78	-0.1		-0.27		-0.42	-1.74	0	-0.15	1.16	0.26	-1.22	-2.84	-1.03	-1.12	-1.12	-0.97	0.65	1	0.32	-0.22	-0.84	2.66	0.18	-0.29	0.52	0.25	-0.62	-0.74	0.19	-0.86	-0.76	-0.15	0.73	1.18	0.71	0.69	-0.1	0.16	0.43	0.06	0.04	0.16	-0.54	-0.29	-0.27
YDL080C		-0.64	-0.29	0.29	0.07	0.2	0.38		-0.42	0.19	-0.3	0.14	0.41	0.2	-0.14	0.52	0.39	-0.17	0.03	-0.03	-0.43	0.04	1.77	-0.22	0.06	0.56	0.11	0.03	-0.07	0.25	0.21	0.23	0.28	0.01	-0.1	-0.2	-0.64	-0.89	-0.56	-0.64	-0.62	-0.36	0.18	-0.25	0.01	-0.01	0.31	-0.15	0
YDL081C	-0.17	-0.43	-1.51	-2.4	-2.56	-2.4	-1.56	-1.47	0.9	1.06	0.97	0.32	-0.47	-1.25	-0.04	0.77	-1.43	0.97	1.41	1.76	-2.4	-2.64	-2.64	-2	-0.3	-0.12	-0.38	-0.42	0.54	-0.15	-0.79	-0.71	-0.12	-0.3	-0.36	-0.3	-0.97	-1.15	-0.89	-1.18	-1.09	-0.23	0.18	-0.15	0.1	0.12	-0.74	-0.76	-0.89
YDL082W	-0.32	-1.64	-2.18	-1.84	-1.56	-1.56	-0.76	-0.76	0.83	1.14	0.75	0.19	-1.32	-0.07	-0.04	0.86	1.34	0.66	2.02	1.34	-3.32	-2.47	-3.06	-2.4	-0.49	0.01	-0.43	-0.36	0	0.11	-0.4	-0.06	0.4	0.06	0.06	-0.32	-0.94	-1.25		-0.92	-0.86	-0.38	0.1	0.03	0.1	0.55	-0.04	-0.4	0.2
YDL083C	-0.45	-0.86	-0.84	-2.47	-1.79	-1.74	-1.12	-0.92	1.02	1.1	0.58	0.4	-1.4	-0.62	-0.09	0.53	-0.56	0.67	1.74	1.38	-2.74	-3.47	-3.32	-1.94	-0.45	-0.04	-0.25	-0.17	0.41	-0.04	-0.45	-0.34	0.04	-0.3	-0.25	-0.51	-1.43	-1.43	0.14	-0.84	-0.79	-0.38	0.29	-0.14	-0.12	0.07	-0.23	-0.27	-0.45
YDL084W	-0.3	-1.32	-1.12	-0.69		-1.09	-0.45	-0.67	0.26	0.62	0.39	0	-0.06	-0.06	0.19	0.55	0.68	0.5	0.93	0.99	-1.06	-0.94	-1.09	-1.32	-0.07	0.2	-0.06	-0.04	0.28	0.04	-0.29	-0.2	0.16	-0.01	-0.18	-0.18	-0.47			-0.67	-0.58	-0.18	0.23	-0.14	0.06	-0.15	-0.12	-0.18	-0.22
YDL085W				1.86	1.65	1.12			-1.43	-1.32	-0.14	-0.94	0.48	1.68	-0.84	-5.64	-2.64	-2.18	-0.97	-1.22	2.04	1.05	1.18	0.91	0.58		0.58	-0.32	0.06	-0.89	0.26	0.42	0.59	-0.3	-0.58	-1.47	-1.47	0.1	0.46	-0.22	1.74	0	0.97	-0.01	0.26	-0.14	-0.27	-0.14	-0.64
YDL086W	-0.06	0.43	0.3	0.5	0.44	0.48	0.23	-0.03	-0.17	0.1	-0.1	-0.27	0.37	0.4	0.49	-0.45	0.92	-0.06	-0.56	-0.14	1.07	0.7	0.7	0.41	0.9	0.71	0.82	0.43	0.55	0.28	0.41	0.41	0.11	0.32	0.32	-0.25	-0.51	0.11	0.51	-0.12	-0.04	0.2	0.44	0.14	0.01	-0.89	-0.81	-0.67	-0.49
YDL087C	0.07	-0.49	0.21	-0.03	-0.04	0.28	-0.09	0.01	-0.51	-0.51	-0.45	-0.62	0.3	-0.32	-0.56	-2.06	-1.32	-1.18	-0.86	-0.49	0.23	0.16	0.36	0.15	-0.81	0.16	0	-0.04	-0.22	-0.32	-0.4	-0.14	-0.43	-0.29	-0.64	-0.56		0.14	0.03	-0.56	-0.34	-0.27	0.29	-0.25	-0.03	-0.22	-0.64	-0.22	-0.07
YDL088C	-0.27	-0.27	-0.36	0.1	-0.27	-0.43	-0.07	-0.34	-0.17	-0.04	0	0.26	0.48	0.18	-0.03	-0.94	0.1	0.34	0.01	-0.03	0.18	0	0.19	0.06	0.16	1.14	0.62	-3.84	-0.03	0.31	0.26	0.34	-0.29	0.4	0.54	-0.3	-0.07	0.01	-0.36	-0.14	-0.3	-0.14	0.48	-0.18	-0.07	-0.25	-0.04	0	0.07
YDL089W	-0.2	0.15	0.31	-0.09	-0.1	-0.2	-0.81	-0.81	-0.25	0.32	-0.42	-0.4	0.14	0.07	-0.47	-2	-0.6	-0.04	0.31	0.23	0.01	0	0.12	0.15	-2.06	0.44	0.04	-0.15	-0.3	0	0.08	-0.03	-0.14	-0.42	-0.32	-0.49		0.95	0.41	-0.25	0.33	0.1	0.39	-0.45	0.25	-0.12	0.23	0.37	0.2
YDL090C	-0.3		-0.32	-0.04	-0.25	-0.67	-0.18	-0.32	0	0.1	0.08	-1.32		2	0	-0.49	-0.62	-0.15	-0.3	0.07	-0.06	0.25	0.39	-0.07	0.04	0.88	0.42		-0.01	0.33	0.37	0.21	-0.09	0.2	0.58	-0.12		-0.22	-0.47	0.07	0.19	0.11	0.44	0.03	0.11	-0.43	0.37	0.59	0.42
YDL091C	0.33	0.58	0.53	0.53	0.41	0.56	0.03	0.07	-0.4		0.16	-0.4	0.18	0.14	-0.32	-1.89	-1.22	-0.64	-0.22	-0.43	0.89	0.62	0.73	0.51	0.21	0.76	0.54	0.15	-0.38	0.15	-0.6	0.07	0.1	-0.09	-0.27	0.01	-0.14	0.24	-0.3	0.23	0.33	0	0.37	-0.34	0.16	-0.06	0.24	0.43	0.14
YDL092W	-0.51	-0.62	-1.06	-0.67	-0.58	-0.89	-0.51	-0.29	0.31	0.29	0.32	-0.15	-0.07	-0.23	-0.23	0.39	0.43	0.39	0.54	0.34	-0.58	-0.58	-0.54	-0.47	0.51	0.12	0.07	-0.79	-0.15	0.31	0.15	0.16	-0.86	0.43	0.34	0.01	-0.69	-0.07	-0.12	-0.47	-0.1	-0.17	0.18	-0.04	-0.04	-0.2	-0.09	0.14	-0.12
YDL093W	-0.42	-0.62	-0.54	-0.64	-0.76	-0.36	-0.42		0.34	0.66	-0.23	-0.07	-0.59	-0.14	0.09	-1.74	-1.85	-0.99	-1.4	-0.94	-0.45	-0.24	-0.58	-0.92	-0.9	-0.42	0.03	-0.07	-0.2	-0.4	-1.4	-0.68	-0.3	-0.75	-0.66	0.12	0.2	-0.68	-0.76	-0.46	-0.26	-0.09	0.26	-0.2	-0.1	0.01	-0.05	-0.29	-0.6
YDL094C	-0.06	-0.67	-0.49	-0.32	-0.58	-0.17	0.04	-0.07	-0.62	-0.47	-0.54	-0.47	-0.27	-0.12	0.15	-0.79	-1.43	0.1	-0.74	-0.01	0.07	0.1	-0.14	-0.47	-0.25		0.1	2.62	0.48	0	-0.1	-0.2		-0.03	-0.49	-0.22	-0.71	-0.42	-0.09	-0.47	-0.25	-0.2	0.21	0.15	-0.22	-0.32	-0.56	-0.62	-0.67
YDL095W	-0.23	-1.09	-0.36	-0.76	-0.54	0.3	0	-0.25	0.01	0.06	-0.36	-0.54	-0.29	-0.32	0.32	-1.03	-0.92	-0.74	-0.15	0.25	-0.23	-0.27	-0.54	-0.51	-0.4	0.16	0.03	0.25	0.15	-0.6	-0.3	-0.54	-0.43	-0.51	-0.29	-0.3		-0.4	-0.74	-0.09	0.06	-0.04	0.21	-0.14	-0.01	0.04	-0.06	-0.04	-0.45
YDL096C	-0.45	-2.32	-0.67	-0.56	-0.76	-0.2	0.04	-0.1	-0.29	-0.12	-0.06	-0.54	-0.23	-0.23	0.29	-0.62	-1.47	0.16	-2.64	0.94	-0.2	-0.14	-0.38	-0.76	-0.27	0.06	0.01	0.04	0.52	-0.42	-0.38	-0.76	-0.51	-0.34	-0.38	-0.15	-1.6	-0.49	-0.18	-0.58	0.01	0	0.33	-0.15	0.14	-0.18	-0.76	-0.42	-0.22
YDL097C	0.07	0.2	0.28	0.38	0.59	0.24	-0.06	-0.58	0.28	-0.1	0	-0.76	0.36	0.19	-0.32	0.11	-0.18	-0.2	0.93	-0.27	0.12	-0.29	0.18	0.24	0.19	0.36	0.79	0.56	-1	0.44	1.18	0.46	0.48	0.58	0.81	0.14		0.62	0.77	0.51	0.33	-0.2	0.16		-0.09	0.01	0.43	0.31	0.3
YDL098C	0.3	-0.45	-0.6	0.37	0.12	0.16	0.14		0.06	-0.12	-1.6	-0.62	0.08	-0.92	0.25	0.08	-0.2	-0.25	0.23	-0.81	0.41	0	-0.23	0	-0.15	1.08	0.2	2.1	-0.25	0.28	0.23	0.57	0.18	0.39	0.4	-0.22	-0.76	-0.49		-0.3	-0.43	-0.18	0.12	0.1	-0.01	-0.03	-0.23	0.6	0.26
YDL099W	0.28	0.24	-0.03	0.85	0.86	-0.12	0.64	0.53	-0.4	-0.3	0	-0.38	-0.1	-0.4	-0.4	0.01	0.44	0.53	0.25	-0.29	0.82	0.41	0.19	0.32	0.03	0.39	0.24	0.18	-0.43	0.6	0.57	0.52	0.71	0.42	0.71	-0.15	0.15	0.79	1.4	0	-0.07	-0.22	-0.34	-0.58	-0.36	-0.49	-0.58	-0.15	-0.04
YDL100C	0.01	-0.36	-0.06	0.2	0.23	0.36	0.58		0.03	-0.04	-1.22	-0.23	0.11	0.55	0.4	-0.51	0.62	-0.45	1.44	0.55	0.44	0.36	0.43	0.45	0.33		0.43		0.33	0.74	0.74	0.97	0.89	0.79	-0.03	-0.14	-0.3	0.01		0.69	0.04	0.07	0.41	0.1	-0.01	0.37	-0.03	0.38	0.71
YDL101C	0.1	0.18	0.33	0.33	0.03	-0.09	0.01	0.14	-0.36	0.14	-1	-0.69	0.21	-0.2	0.18	-2.56	-1.22	-0.34	-0.1	-0.17	0.78	0.63	0.2	0.26	-0.09	1.11		0.41	-0.06	0.23	0.04	0.18	0.04	-0.79	0.32	-0.17	0.52	0.89	0.92	0.54	0.55	0.34	0.19	0.07	0.19		-0.62	-0.32	-0.58
YDL102W		-0.94	-0.67		-0.67	-0.42	0.1		-0.34	0.92	-0.74	0	-1.03	0.16	0.38	-1.56	0.69	0.7	-0.81	1.28	-0.51	-0.18	-0.27	-0.38	-0.56		0.11		-0.1	0.1	0.9	-0.1		0	0.58	-0.27	-0.51	-0.38	-0.15	-0.34	-0.56	-0.32	0.41	-0.09	-0.15	-0.15	-0.17	-0.06	-0.38
YDL103C	0.4	0.25	0.48	0.69	0.56	-0.17	0.54	0.19	-0.45	0.08	-0.64	-0.36	0.24	0.14	-0.03	-1.47	-0.54	-1.09	-0.17	0.15	0.63	-0.06	0.15	0.3	-0.07	0.7		0.52	-0.04	0.45	0.84	0.6	0.51	0.12	0.88	-0.64	0.04	-0.4	0.78	0.28	0	-0.2	-0.06	-0.3	-0.23	0.07	-0.04	-0.1	0.26
YDL104C		-0.64	0.03	-0.49	-0.32	-0.14	-0.18		-0.6	0	-0.69	0.32	0.29	0.4	0.46	-1.03	-0.15	0.21	-0.12	-0.06	0.06	-0.15	0.34	-0.15	-0.4		-0.03		-0.12	0.19	0.08	0.31	0.2	0.12	0.83	-0.43	-0.54	-0.51	0.18	-0.32	-0.43	-0.3	0.14	-0.2	-0.1	-0.04	-0.14	0.15	0.1
YDL105W		-0.42	-0.81		-0.56		-0.49	-0.6	0.2	1	-0.49	-0.54	-0.2	-0.43	-0.89		-0.89	-0.86	-1.6	-0.62	0.07	-0.3	-0.56	-0.69	-0.84	0.15		1.83	-0.4	-0.49	0.01	0.07	-1.6	-0.34	0.04	-0.15	-1.84	-1.09	0.53	-0.32	-0.23	-0.06	-0.07	-0.3	-0.12	-0.42	-0.23	-0.14	-0.15
YDL106C	0.62	-0.18	0.4	0.43	0.37	0.23	0.07		-0.62	-0.36	-1.25	0.33	0.88	0.52	-0.17	0.7	-0.42	0.11	-0.45	0.36	0.74	0.39	0.42	0.28	0.19		0.44	4.23	-0.18	0.33	0.31	0.36	0.77	-0.06	0.25	-0.18	-0.51	-0.58	0.72	-0.34	-0.47	-0.25	0.15	-0.27	-0.18	-0.17	-0.22	0.29	0.3
YDL107W			0.3		0.86		0.37	0.46	-0.34	0	-0.81	0.19	-0.01	-0.17	-0.29	-0.45	-1.03	-0.92	-0.43	-0.71	1.14	0.14	0	-0.18	0.11	0.18	0.03		-0.22	0.49	1.22	-1.22	0.58	0.41	0.57	0.56	0.66	0.74	1.41	0.3	0.06	0.12	0.1	0.37	0.38	-0.03	-0.3	0.03	0.3
YDL108W		-0.74	-0.14		0.07	-0.09	0.15	-0.07	0	0	0	0.36	0.15	0.24	0.3	0.21	0.04	0.04	-0.17	-0.06	0	-0.1	0.18	0	0.08		0.08	2.22	-0.2	0.25	-0.23	0.39	0.11	0.55	0.71	-0.3	-0.56	-0.45	0.1	-0.38	-0.67	-0.17	0.1	-0.34	-0.22	-0.04	-0.07	0.64	0.19
YDL109C			-0.43		-0.27		-1.15	-1.15	-0.58		0.41	0.93	-0.1	1.1	0		-3.18	-0.22	-0.17	-1.29	1	0	2.58	-1.6	-1.32			0.49	0.23	0.52			-4.06	-0.69	-0.4		-2.12		0.19	-0.22	-0.92	-2.12	-0.42	0.04	-0.15	-0.04	-0.17	0.14	0.08
YDL110C	1.59	2.84	2.95	3.04	2.99	1.09	0.98	0.61	-1.72	-1.43	-0.94	-0.61	1.53	0.73	-0.9	-0.57	-1.19	0.14	-1.91	-0.33	2.94	2.72	2.91	2.46	2.09	3.85	2.37	1.09	-0.19	2.55	2	0.77	2.15	1.3	0.22	0.85	0.65	0.9	-0.03	0.31	-0.05	0.81	0.91	0.76	0.81	-0.37	-0.64	0.03	0.61
YDL111C	-0.85	-0.8	-1.06	-1.3	-1.19	-0.82	-0.88	-0.71	0.5	0.66	0.14	-0.53	-0.5	-0.48	0.24	0.38	0.77	0.43	0.63	0.3	-0.81	-1.17	-1.08	-0.94	-0.75	-0.37	-0.55	0.01	0.35	-0.75	-0.69	-0.1	-0.67	0.01	0.27	-0.1	-0.74	-0.34	-0.53	-0.49	-0.53	-0.41	-0.34	-0.34	-0.4	0.12	-0.71	-0.12	-0.32
YDL112W		-1.89	-0.67	-0.81	-0.79	-0.67	-0.18	-0.38	-0.03	-0.22	-0.4	0.06	-0.58	-0.37	-0.27	-1.4	0.38	0.3	0.29	0.63	-0.23	-0.82	-0.61	-0.77	-0.49	0.7	-0.46	1.04	0.08	0.4	0.24	-0.04	0.49	-0.14	1.14	0.1	-1.74	-0.47	-0.53		-1.74	-0.4	-0.01	-0.79	-0.47	-1.5	-0.28	0.54	-0.25
YDL113C			0.08		0.57				-1.1	-1.22	-0.58	-0.54	0.72	-0.84	-0.49	-0.09	0.42	-0.29	-0.06	-0.2	0.6	-0.48	0.33	-0.32	-1.19	-0.1	-0.18	0.5	0.05	0.4	1.1	0.87	0.29	-0.03	-0.23	0.29	-0.29	-0.36	0.4	-0.36	0.11	-0.67	-0.18	0.26	0.38	0.77	0.2	0.68	-0.01
YDL114W			1.06				-0.27	-0.43	-0.38	0	-0.27	0.58	0.29	0.44	-0.04		-2.12	-0.04	-2.12	-4.64	0	-0.32	-0.84	-0.32	-0.49	-0.22		0.81	-0.54	0.31	-0.84			-1.15	-0.42	0.2	-1	0.44	-0.64	-1.29	0	-0.42	-0.3	0.12	0.12	-0.17	-0.92	-1.6	-0.74
YDL115C	0.15	0.49	0.25		0.3				-0.81	-0.34	-0.81	-0.43	0.2	-0.54	-0.14	-1.43	-0.17	-0.09	0	-0.15	1.18	0.19	0.89	-0.04	-0.1	2.62	0.28	0.32	-0.76	0.42	0.3	0.31	0.21	0.24	0.14	-0.1	-0.67	-0.54	0.19	0.31	0.03	-0.01	-0.3	-0.34	-0.18	0.03	-0.23	0.53	0.37
YDL116W			-0.18		-0.51	-0.25	-0.17	-0.06	-0.2	-0.18	-0.81	0.56	0.48	0.07	-0.29	-1.56	-0.81	0.16	-0.38	1	0.04	0	0.14	-0.64	-0.36	1.42	0	0.7	0.11	0.52	0	0.36		-1.51	1.04	0.1	0.44	-0.03	-0.04	-0.49	-0.27	0.04	-0.3	-0.2	-0.18	-0.14	-0.4	0	0.37
YDL117W	-0.47	-0.14	-0.09		-0.25			-0.29	-1.15	-0.18	-0.81	-1.36	-0.15	-0.42	0.08	-1.74	-0.58	-0.29	-0.74	0.46	0.33	-0.36	-0.22	-0.27	-0.45		-0.12	0.31	-0.15	-0.2	0.64	0.21	-0.32	-0.25	0.08	-0.29	-0.86	-0.47	-0.81	-0.14	-0.84	-0.45	-0.38	-0.47	-0.18	-0.03	-1.12	0.01	-0.1
YDL118W			0.1		0.43	-0.18	-0.22	-0.12	-0.67	0	-0.49	-0.07	0.26	0.42	-0.32	-0.29	-0.43	1.26	-1.4	0	0.71	0.53	0.82	0.08	0		4.04	1.56	0.48	0.57	0.44	0.56	1.85	0	1.01	-0.15		-0.23	-0.18	0.49	-0.09	-0.17	-0.17	0.04	0.2	0.41	0.28	0.08	-0.04
YDL119C	0.08	0.37	0.32		0.38			0.07	-0.49	-0.43	-0.18	-0.74	-0.01	-0.45	-0.17	-1.56	-1.64	-0.6	-0.79	-0.32	1.26	0.1	0.15	0	-0.42		0.6	0.78	-0.42	0.38	-0.97	0.12	0.39	0.25	0.24	-0.12	-0.14		-0.14	0.55	-0.04	-0.27	0.03	-0.03	-0.07	0.03	-0.03	0.53	0.76
YDL120W	-0.15	-0.56	-0.51		-0.25	-0.79	-0.36	-0.23	-0.06	0.9	-1	0.04	-0.42	0.19	0.06	0.54	0.23	0.64	0.68	0.86	0.36	-0.07	-0.03	-0.03	0	0.93	0.61	0.7	0.29	0.87	0.91	0.72	0.73	0.12	1.02	-0.67	0.03	-1.12	-0.51	0.14	-0.04	0.01	-0.03	0.06	0.04	-0.15	-0.23	0.29	0.57
YDL121C	0.28	0.29	0.21		0.19				0.37	2	0.41	-1	-1.32	-1.6	-1.6	-2.32	-4.06	-1.84	-1.51	1	0.29	-0.06	-0.79	0	-0.69	-2.4	0.07	1.32	0.21	-0.56	0	-0.49	0.44	-2.12	-1.29	-0.22	-0.56	-0.4	-0.42	0.21	-0.47	-0.23	-0.12	-0.12	-0.34	-0.06	-1.32	-0.03
YDL122W	-0.79	-2.25	-1.4	-1.03	-0.92	-0.32	-0.43	-0.43	0.43	0.63	0	-0.4	-0.25	0.46	0.4	1.29	0.61	0.8	-0.01	0.49	-1.6	-1.09	-0.92	-0.89	-0.25	-0.12	-0.25	0.45	-0.04	-0.4	0.08	0.48	0.4	0.3	0.52	0.28	0.42	0.59	-1.22	0.06	0	-0.15	-0.07	0.08	-0.34	-0.32	0.51	-0.01	-4.64
YDL123W	-0.01	0.24	0.55	0.21	-0.17	0.06	-0.2	-0.12	0.32	0.07	-0.1	0.04	0.41	0.19	0.3	-0.51	-0.25	-0.42	-0.86	-0.09	0.58	0.86	0.66	0.14	0.25	-0.58	-1.03	-0.29	0.26	-0.32	-0.47	-0.25	-0.2	0.08	-0.3	0.43	-0.06	0.44		0.06	0.34	-0.2	0.07	0.01	-0.38	-0.15	0.01	-0.69	-0.27
YDL124W	1.63	2.44	3.2	3.34	3.01	2.45	1.74	1.43	-1.84	-1.18	-1.43	-0.27	1.56	1.21	-0.07	-0.56	-0.89	-1.06	-0.6	-0.25	2.28	2.98	3.01	2.51	2.97	2.21	2.3	1.33	0.16	1.84	2.36	1.53	1.7	1.66	0.5	0.71	2.19	3.03	1.91	2.68		1.34	1.14	1.33	0.95	0.65	2.78	3.08
YDL125C	0.34	0.68	0.38	-0.04	-0.2	0.06	-0.03	0.26	0.08	0.36	0.25	0.25	0.18	0.07	0.4	0.04	-0.01	-0.64	0.29	0.11	0.24	0.68	0.18	-0.04	0.34	-0.09	-0.2	-0.29	0.46	0.03	-0.49	-0.47	-0.23	-0.38	-0.47	0.97	0.53	0.82	5.25	0.34	0.1	-0.43	-0.36	-0.1	-0.32	0.94	0.85	0.54	0.88
YDL126C	0.06	-0.47	0.86	1.11	0.85	0.88	0.58	0.55	-0.25	0.3	0	-0.34	0.29	0.82	0.14	0.58	0.58	-0.09	0.28	0.07	0.25	0.9	1.03	0.4	0.96	0.57	0.68	0.65	0.08	0.37	1.06	0.55	0.8	0.77	0.42	0.75	1.34	1.69	1.08	1.29	0.67	0.08	-0.04	0.06	-0.36	0.26	1.06	0.68	1.23
YDL127W	-1.03	-1.03	-0.76	-0.94	-1.03	-0.43	0.03	-0.2	0.33	0.54	0.16	-0.14	-0.38	-0.01	0.89	-0.92	-0.62	0.08	-0.34	-0.01	-1.22	-0.69	-0.69	-0.62	0.07	-0.36	0.36	0.61	0.26	-0.04	0.44	0.82	-0.45	0.01	0.51	0.28	0.1	0.03	-0.4	-0.09	-0.3	-0.89	-0.45	-0.34	-0.74	0.1	0.12	0.06	-0.03
YDL128W	-0.4	-0.58	0.25	0.21	0.04	0.19	-0.62	-0.81	0.04	0.75	0.45	-0.17	0.16	0.9	-0.04	0.45	0.49	0.01	0.9	1.05	-0.49	0.1	0.26	0.15	1.14	0.28	0.44	0.34	0.32	0	0.18	0.1	-0.23	-0.04	-0.36	1.1	-0.15	0.42	0.23	0.58	0.41	0.08	-0.2	0.18	-0.49	0.96	0.44	-0.09
YDL129W	-0.84	-1.79	-1.79	-1.84	-2	-1.56	-1.47	-0.76	0.53	0.79	0.48	0.38	-0.64	-0.64	0.11	0.01	0.3	-0.09	-0.06	0.06	-1.6	-1.03	-1.36	-0.58	-0.45	-1.74	-1.32	-0.79	-0.07	-1.64	-1.15	-0.58	-0.97	-0.22	-0.09	0.2	-0.38	0.01		0.04	0.15	-0.36	-0.36	-0.34	-0.54	-0.25	-0.1	-0.45	-0.01
YDL130W												0.81	1.42	2.81		1.44	0.99	0.64	-1.43	-0.69	0	0.23	0	1.42	0.26		-0.3	6.17	1.49	0.61	1.05	-1.69	0.5	-0.69	0	1.18	-0.45	-0.76		-0.89		-0.36	-0.36	0.12	-0.56	0.3	0.12	-0.3
YDL131W	-0.64	-1.51	-1.51	-1.36	-1.12	-0.49	0.04	-0.1	0	0.76	0.58	-2	2.58	0	1	0.79	1	0.59	0.81	0.7	-2.18	-2	-1.69	-1.51	-0.67	-0.79	-0.97	-0.25	0.19	-0.49	-1	-0.25	-0.97	-0.67	-0.49	1.99	1.33	1.82	0.9	1.79	1.47	0.85	1.13	0.87	0.51	1.06	1.28	1.11	1.37
YDL132W	0.19	-0.22	0.67	0.86	0.58	0.44	0.4	0.46	-0.6	-0.04	-0.3	-0.23	0.19	0.58	-0.09	-0.15	-0.64	-0.42	-0.74	-0.2	0.32	0.4	0.82	0.53	0.46	0.31	0.43	0.37	-0.14	0.32	0.61	0.36	0.72	0.44	0.37	0.43	1.14	1.73	0.11	0.44	0.41	0.04	-0.12	0.01	-0.45	-0.09	0.82	0.44	0.62
YDL133W	-0.36	-0.34	-0.01	-0.14	-0.2	-0.22	-0.3	0.06	0.26	0.36	0.14	-0.27	0.07	0.11	0.11	-0.09	0.07	0.11	-0.07	0.07	-0.49	-0.18	-0.18	0.14	0.34	-0.38	-0.25	-0.36	-0.4	-0.09	-0.17	-0.29	-0.43	-0.2	-0.32	0.23	-0.23	0.45	0.01	0	0.11	-0.4	-0.42	-0.2	-0.6	0.07	0.53	0.41	0.44
YDL134C	-0.14	-0.1	0.48	0.29	-0.06	-0.34	-0.29	-0.14	0.06	0.36	0.3	-0.06	0.1	0.25	0.04	0.34	0.51	0	0.51	0.55	0.12	0.42	0.37	0.24	0.67	0.21	0.2	0.07	0.16	0.16	0.11	-0.12	-0.06	-0.23	-0.29	0.11	0.06	0.08	-0.32	0.21	0.45	-0.22	-0.2	-0.14	-0.25	0.01	0.33	-0.17	0.2
YDL135C	0.04	0.36	0.1	0.24	0.78	0.46	0.75	0.75	0.12	0.21	0.01	-0.3	-0.25	-0.15	0.07	-0.25	-0.17	-0.47	-0.15	-0.12	0.31	0.45	0.25	0.32	0.64	-0.09	0	0.11	-0.18	0.18	0.14	0.34	0.21	0.44	0.4	-0.07	0.2	0.33	0	0.42	0.29	-0.25	-0.36	-0.17	-0.34	0.25	0.74	0.53	0.52
YDL136W	0.1	-0.84	-1.6	-1.47	-1.09	-1.18	-0.58	-0.06	0.84	0.95	0.98	0.24	-0.47	-0.6	-0.29	0.6	0.99	0.9	1.44	1.14	-2.18	-2.18	-2.12	-1.69	-0.1	-0.07	-0.36	-0.01	0.08	0.16	-0.01	0.06	0.42	0.2	0.37	-0.29	-1.12	-1.36	-0.34	-0.51	-0.47	-0.6	-0.67	-0.23	-0.64	0.21	0.38	0.03	-0.2
YDL137W	-0.1	0.29		-0.18	0.23	-0.07	-0.04	0.1	0.42	0.36	0.11	0	0.04	0.36	0.23	0.12	0.56	0.34	0.69	0.34	-0.2	0.25	0.06	0.2	0.73	0.08	0.11	-0.04	-0.01	0.18	0.12	0.24	0.36	0.33	0.2	0.1	0.08	0.41		0.55	0.52	-0.06	-0.18	-0.12	-0.15	0.53	0.63	0.71	0.86
YDL138W	0.11	-0.3	0.26	-0.47	0.21	0.06	-0.18	-0.04	-1.93	-0.53	-0.31	0.15	0.57	0.1	-0.17	-0.06	0.16	-0.29	-0.1	-0.43	0.03	-0.19	0.3	-0.2	0.06	0.24	0.14	-0.11	0.23	0.13	0.03	-0.21	0.2	-0.01	-0.11	2.58	-0.69	0.04	0.12	-0.27	0.15	-0.18	0.2	-0.03	-0.25	0.05	-0.19	-0.28	-0.15
YDL139C	0.66			-0.01	0.9	-0.84	0.08	0.38	0.25	0.06	-0.58	-0.29	0.03	-0.06	0.18	-0.81	-0.6	-0.76	-0.76	-0.79	-0.54	-0.94	-0.4	0	-0.32	0.31	-0.34	-0.4	-0.64	-0.22	-0.34	-0.03	-0.3	-0.01	-0.1	0.08	-0.06	0.14		0.42	0.32	-0.4	-0.27	-0.36	-0.3	0.24	0.44	0.3	0.38
YDL140C	-0.32	-1.56	-0.12	-0.09	0.26	-0.01	-0.04	-0.14	-0.1	0.11	0	-0.38	0.14	0.24	0.16	0.91	0.78	0.58	0.72	0.71	-0.79	-0.18	-0.18	-0.18	0.12	0.1	0.07	0.34	0.37	-0.67	0.23	-0.4	0.07	-0.09	0.16	0.11	-0.27	0	-0.38	-0.4	-0.09	-0.67	-0.6	-0.51	-0.89	-0.32	0.28	-0.25	-0.36
YDL141W	-0.36	-0.36		-0.51	0.25	0.31	-0.1	-0.43	0.07	0	-0.18	-0.51	-0.36	0.48	0.14	-0.12	0.14	-0.15	0.08	0.25	-0.54	-0.04	-0.14	0.11	0.08	-0.01	-0.15	-0.15	0.03	-0.58	-0.51	-0.49	-0.74	-0.54	-0.36	0.2	0.29	0.49		0.15	0.25	-0.47	-0.56	-0.49	-0.67	0.19	0.28	0.11	0.15
YDL142C	0.59	0.66	0.9	0.48	0.26	-0.38	-0.17	-0.2	0.07	-0.25	-0.45	0.2	0.7	0.33	-0.27	-0.42	-0.34	-0.29	0.16	0.25	0.57	1.08	1.05	0.28	0.53	0.14	0.26	0.01	0.19	0.26	-0.09	-0.18	0.06	-0.2	-0.15	0.37	0.67	0.61	-0.27	0.42	0.31	-0.3	-0.27	-0.25	-0.6	0.32	0.79	0.49	0.58
YDL143W	-0.3	-0.42		-0.76	0.01	0	-0.17	-0.47	0.5	0.58	0.38	-0.12	-0.34	0.2	-0.18	0.64	1.1	0.79	1.14	0.51	-1.36	-0.89	-0.58	-0.2	0.12	-0.01	-0.07	0.25	-0.29	-0.1	0.2	0.33	0.14	0.25	0.67	-0.04	-0.14	0.42		0.25	-0.14	-0.67	-0.49	-0.6	-0.76	-0.06	0.16	0.1	0.14
YDL144C	0.17	0.19	0.67	0.03	1.02		0.55	-0.17	-0.19	-0.18	-0.3	-0.12	0.18	0.52	0.22	-0.47	-0.41	-0.5	-0.57	-0.51	0.34	0.36	0.21	0.01	0.42	0.97	0.45	0.49	0.15	0.26	0.5	0.3	0.46	0.4	0.19	0.04	0.34	0.47	0.32	-0.01	0.04	-0.2	0.11	-0.05	-0.16	-0.36	0.02	-0.58	-0.24
YDL145C	-0.3	-0.67	-0.03	-0.5	-0.42	-0.27	-0.2	-0.52	0.32	-0.21	-0.48	-0.23	0.24	-0.08	0.03	-0.7	-0.06	-0.7	-0.21	0.02	-0.47	0.25	-0.88	-0.56	-0.63	0.06	-0.01	0.13	-0.2	-0.43	-0.03	-0.28	-0.02	-0.36	-0.13	0.12	-0.32	-0.1	0.38	-0.27	-0.12	-0.4	-0.24	-0.35	-0.54	0.01	-0.22	-0.05	-0.13
YDL146W	0.87	0.99	1.58	0.76	0.76	0.49	-0.03	-0.43	-0.84	-0.56	0.15	0.36	1	0.72	-0.42	-0.2	-0.54	-0.3	-0.94	-0.36	1.42	1.44	1.29	1.08	0.79	0.31	0.2	-0.54	0.01	0.06	-0.15	-0.4	0.26	-0.36	-0.51	-0.97	0.56	0.82	0.71	0.23	0.18	0.29	-0.3	0.42		0.18	0.66	0.68	0.71
YDL147W	0.14	0.21	0.54	0.83	0.58	0.19	0.2	0.41	0.03	0.07	0.12	-0.42	0.48	0.25	-0.47	0	-0.06	-0.04	-0.09	0.15	0.46	0.72	0.92	0.88	0.72	0.06	0.28	-0.06	-0.64	0.48	0.6	0.29	0.34	0.71	0.3	0.33	0.95	1.3	-1.29	0.67	0.5	0.19	-0.47	0.28	0.29	0.19	0.9	1.08	1.01
YDL148C	-0.94	-3.84	-4.32	-3.32	-2.56	-1.47	-0.6	-0.42	0.8	0.97	0.97	-0.03	-1.69	-0.23	-0.12	1.14	1.04	1.17	0.61	0.61	-3.47	-2.84	-3.47	-2.94	-1.12	-1.18	-1.32	0.06	-0.15	-0.92	-0.94	0.2	-0.56	0	0.36	-1.18	-2.94	-1.89	2.7	-0.6	-0.17	0.18	-0.47	0.14	0.07	-0.22	-0.47	-0.62	-0.76
YDL149W	0.58	0.4	1.41	1.21	1.23		0.29	0.26	-0.45	-1.12	-1.15	-0.25	0.41	0.39	-0.27	0.49	-0.51	-0.42	-0.32	-0.36	1.18	1.17	1.4	1	0.59	-0.12	-0.1	-0.36	-0.25	-0.14	-0.09	-0.15	-0.27	-0.17	-0.38	-0.79	0.51	-0.86		0.61	0.37	0.29	-0.22	0.29	0.32	-0.14	0.78	0.64	0.99
YDL150W	-1.64	-3.64	-2.94	-2.06	-1.51	-1.06	-0.67	-0.6	0.55	1.05		-0.14	-1.43	0.45	0.66	0.77	0.73	0.39	0.18	0.12	-3.06	-1.89	-2.32	-1.51	-0.62	-0.84	-0.81	0.01	-0.25	-0.58	-0.49	0.42	-0.06	0.33	0.4	-1.32	-2.47	-1.51	-1.56	-0.71	-0.69	-0.15	-0.58	-0.14	-0.07	-0.54	-0.71	-0.89	-0.79
YDL151C	-1.6	-2.06	-2.74	-2.32	-1.84		-0.71	-0.45	0.77	0.68	0.74	-0.15	-0.12	-0.51	0.6	0.44	-0.54	-0.76	-1	-0.25	-2.94	-2.47	-2.32	-1.12	-0.69	-1.29	-1	-0.45	-0.3	-0.79	-0.86	-0.04	-0.47	0.28	0.15	-1.4	-1.89	-1.06		-1.4	-0.67	-0.23	-0.6	-0.03	-0.06	-1.18	-1.25	-1.43	-1.43
YDL152W	-0.97	-2.06	-3.47	-2.84	-2.74	-1.6	-1.03	-0.43	0.18	0.61	0.58	0.29	-0.38	0.67	-0.32	0.86	0.5	0.6	-0.74	-0.29	-3.47	-2.06	-3.18	-2.94	-1.56	-1.22	-1.32	-0.29	-0.54	-0.86	-1.12	0.06	-0.6	-0.03	0.36	-0.71	-2.25	-2.18		-0.79	-0.49	0.2	-0.54	0.01	-0.04	0.19	-0.18	-0.47	-0.47
YDL153C	-0.69	-2.74	-4.64	-4.32	-3.06		-0.56	-0.12	1.01	1.12	1.07	0.1	-2.64	-2.25	-0.23	0.87	1.04	0.77	0.57	0.18	-4.06	-3.64	-4.32	-3.06	-1.64	-1.51	-1.89	-0.38	-0.43	-1.03	-1.47	0	-0.54	-0.01	0.53	-1.25	-2.47	-2.64		-0.76	-0.43	-0.1	-0.58	-0.12	-0.04	0.15	-0.25	-0.45	-0.62
YDL154W	0.77	-0.86	0.04	-0.04	0.15	-0.06	0.57	0.75	-0.54	-0.18	-0.34	0.12	0.1	0.61	0.11	-0.6	-0.45	-0.79	-0.97	-0.86	0.54	-0.04	0.34	0	0.04	0.26	-0.47	-0.12	-0.43	-0.06	-0.3	-0.1		-0.71	-0.3	0.08	-0.38	0.3		-0.22	-0.09	0.32	-0.14	0.34	0.33	-0.4	0.04	-0.01	0
YDL155W	0.01	-0.3	-0.29	-0.4	-0.42	-0.23	0.23	0.49	0.52	0.38	0.42	-0.1	-0.12	-0.64	0.33	-0.15	0.04	-0.25	0.48	0.01	-0.45	-0.47	-0.22	-0.06	-0.12	-0.45	0	-0.4	-0.23	-0.01	-0.45	-0.27	-0.45	-0.23	-0.36	-0.79	-1.03	-1.32		-0.4	-0.09	-0.06	-0.29	-0.07	-0.01	-0.32	-0.34	-0.49	-0.51
YDL156W	-0.45	-1.09	-0.58	-0.17	-0.4	0.08	0.32	-0.01	-0.17	0.41	0.3	-0.14	0.12	0.44	0.44	-0.56	-0.3	-0.4	-0.54	-0.42	-0.45	-0.25	-0.23	-0.2	0.14	-0.2	-0.45	-0.23	-0.25	-0.25	-0.74	0.01	-0.38	-0.38	-0.32	0.15	-0.36	0.06	0.93	-0.03	-0.04	0.23	-0.32	0.24	0.15	-0.69	-0.54	-0.86	-0.71
YDL157C	-0.4	-0.71	-1.06	-1	-0.86	-0.76	0.24	0.29	0.4	0.23	0.41	-0.14	-0.69	-0.4	0.91	-0.25	0.16	0	0.58	0.16	-0.81	-0.97	-0.94	-0.74	-0.12	-0.38	-0.51	-0.23	0.28	0	-0.67	-0.04	-0.09	0.12	0.06	0.04	-0.1	0.3	0.12	0.41	-0.25	0.56	-0.04	0.51	0.39	0.54	0.42	0.44	0.42
YDL158C	-0.3	-0.29	-0.54	-0.4	-0.69	-0.76	-0.25	-0.18	0.01	-0.15	-0.23	0.5	0.52	0.26	0.18	-0.27	0.08	0	0.5	0.12	0.06	-0.03	0	-0.29	0.42	-0.18	-0.43	-0.22	-0.1	-0.17	-0.43	-0.14	-0.15	-0.12	0	-0.1	-0.14	-0.12	1.29	-0.18	-0.01	0.21	-0.49	0.12	0.19	-0.07	0.01	-0.15	-0.01
YDL159W	-0.32	0.12	0.01	-0.67	-0.32	-0.38	-0.25		0.29	0.07	-0.03	-0.22	0.1	-0.18	-0.07	0.01	0.29	0.19	0.28	0.04	0.4	0.21	0.29	-0.03	-0.51	-0.29	-0.38	-0.4	-0.84	-0.3	-0.42	-0.15	-0.38	-0.15	-0.1	-0.36	-0.15	-0.42		0.07	0.11	0.11	-0.3	-0.15	0	0.44	0.29	0.2	0.48
YDL160C	-0.22	-0.86	0.29	0.36	-0.3	-0.25	-0.36	-0.27	-0.6	-0.42	-0.25	-0.23	0.44	-0.07	-0.42	0.79	0.37	0.46	-1.03	0.19	0.6	0.97	0.77	0.5	0.43	0.03	-0.07	-0.38	0.23	-0.34	-0.36	-0.51	-0.34	-0.29	-0.79	0.23	0.21	0.16	0.21	-0.2	-0.06	0.12	-0.49	0.04	0.2	-0.64	-0.23	-0.56	-0.23
YDL161W	0.07	0.3	0.33	0.26	0.51	0.4	0		-0.06	-0.18	-0.1	-0.27	0.6	0.04	-0.58	-0.14	0	-0.06	0.77	-0.03	0.71	0.5	0.62	0.64	0.08	0.18	-0.1	-0.2	-0.71	0.1	0.19	0.14	0.14	0.23	0.24	-0.01	0.46	0.24	-1.69	0.28	0.46	0.19	-0.22	0	0.18	0.04	0.33	0.31	0.08
YDL162C		-0.74	-0.79	-0.86			-0.74		0.14	-0.25	-0.1	0.7	0.16	0.46	-0.27	-0.62	-0.58	-0.67	-1.09	-0.81	-0.47	-0.54	-0.54	-0.64	-0.79	-0.6	-0.58	-0.81	-0.71	-0.58	-0.76	-0.58	-0.38	-0.14	-0.29	-0.09	-1.25	-0.32	-1	-0.3	0.31	-0.2	-0.89	0.2	-0.01	-0.6	-0.43	-0.89	-0.27
YDL163W	-0.42	-1.6	-0.76	-1.22	-1	-0.1	-0.32	-0.62	0.19	-0.09	-0.42	-0.29	-0.6	-0.34	0.14	-0.62	-1	-0.92	-1.47	-0.29	-1.12	-0.97	-1.09	-0.6	-2.06	-0.58	-0.67	-0.25	-0.4	-0.97	-0.97	-0.56	-1.12	-0.76	-0.49	0.89	0.74	0.4		0.37	0.08	0	-0.18	0.26	0.36	0.16	0.31	-0.03	-0.14
YDL164C	-0.42	-1.06	-0.69	-0.76	-1.06		-0.12	-0.36	0.36	0.3	0.37	0.39	0	-0.43	0.31	-0.43	-0.45	-0.3	0.4	0.4	-0.84	-0.45	-0.45	-0.45	-0.23	-0.09	0.74	-0.15	-0.03	-0.43	-0.71	-0.17	-0.51	-0.42	-0.14	0.18	-0.47	-0.22	-1.6	0.37	0.04	0.26	-0.45	0.24	0.1	0.11	-0.32	-0.62	-0.15
YDL165W	-0.4	0.12	-0.56	-0.64	-0.17	-0.32	-0.34	-0.27	-0.07	0.31	-0.58	-0.27	-0.14	0.01	-0.17	0.03	0.23	0.06	0.51	0.42	-0.14	-0.62	-0.62	-0.3	-0.97	0.34	-0.04	0	-0.04	-0.14	0.04	0.2	-0.22	0.01	-0.04	-0.34	0.94	1.21		0.28	-0.2	0.11	-0.34	0.2	0.32	0.38	0.67	0.57	0.19
YDL166C	-0.76	-1.36	-2	-1.4	-1.15		-0.17	0.36	0.68	1.12	1.14	0.25	-0.92	-0.29	0.12	0.67	0.76	-0.07	0.76	0.07	-1.89	-1.6	-1.89	-1.4	-0.15	-0.67	-0.64	-0.14	-0.25	-0.47	-0.56	0.18	-0.3	0.19	0.34	-0.51	-0.42	-1.06	0.2	0.06	-0.09	0.12	-0.54	0.08	0.01	0.58	-0.32	-0.47	0.33
YDL167C	-2.12	-2.84	-3.18	-3.32	-2.25	-1.06	-0.67	-0.67	0.7	0.79	0.61	-0.94	-2.12	-0.79	0.49	0.6	0.73	0.4	-0.51	-0.29	-2.32	-2.84	-2.84	-1.64	-1.74	-1.6	-0.97	0.01	-0.1	-1.6	-0.81	0.21	-0.79	0.04	0.39	-0.6	-0.62	-1.43		-0.4	-0.38	-0.09	-0.34	-0.34	-0.07	0.53	0.28	0.15	0.03
YDL168W	-0.07	-0.3	-0.03	-0.17	-0.2		0.15	0.19	0.28	0.34	0.37	0	0.18	0.08	0.24	-0.15	0.2	-0.29	0.66	0.03	-0.04	0.08	0.28	0.3	0.42	-0.2	-0.23	-0.22	0.12	-0.12	-0.43	-0.15	-0.42	-0.04	-0.15	1.2	1.15	0.58	0.84	-0.25	0.29	0.38	-0.3	0.16	0.51	-0.54	0	0.33	0.26
YDL169C			2.55	1.85	2.59		0.16	0.03	-0.04	-1.18	-1.74	-0.07	0.69	0.29	-0.84	-0.86	-0.89	-1.64	-1.32	-1.36	2.05	1	1.97	1.44	-0.54	-0.56	0.66	-0.74	-0.69	-0.07	0.48	-0.14	-0.54	0.07	-0.94	-0.38	0.61	2.52	-0.23	1.49	0.9	0.88	0.97	0.84	0.99	-0.6	-0.45	-0.32	-0.18
YDL170W	0.64	-0.29	-0.09	0.39	0.25	-0.06	0.16	-0.04	-0.4	0.12	-0.04	0.3	0.49	0.34	0.19	0.7	0.14	-0.23	0.23	-0.45	0.32	0.11	0	-0.18	-0.04	-0.01	-0.3	0.07	-0.22	-0.06	-0.43	0.3	0.1	-0.03	0.37	-0.01	-0.49	-0.49	0.93	-0.45	-0.47	-0.25	0.26	-0.23	-0.17	0.06	0.08	0.07	0.04
YDL171C	-0.18	-1.1	-1.39	-1.52	-1.19	-1.09	-1.03	-1.23	-0.2	0.6	0.24	-0.34	-1.2	-0.77	-0.37	-0.92	-0.38	0.88	0.02	1.44	-0.68	-0.71	-1.2	-0.9	-0.75	0.15	-0.18	0.03	0.2	-0.48	-0.6	-1.19	-0.03	-0.51	-0.26	-0.49	-0.53	-0.41	0.9	-0.93	-0.2	-0.06	0.41	0	0.16	-0.4	-0.7	-0.57	-0.72
YDL172C	-0.07	-0.42	-0.29	0.25	0.28	0.01	0.14	-0.09	-0.15	0.01	0.03	-0.14	-0.12	0.06	-0.17	0.07	-0.14	-0.22	0.14	0.04	-0.17	0.2	0.28	0.1	0.28	-0.06	-0.22	-0.2	-0.29	0	-0.18	0.01	0.28	0.38	0.06	0	-0.17	-0.34		-0.54	-0.76	-0.09	0.31	0	0	-1.03	-0.58	-0.67	-0.47
YDL173W	-0.04	0.06	0	0.21	0.24	-0.25	0.07	0.07	0.12	0.19	0.06	-0.18	-0.25	-0.27	-0.18	-0.29	-2	0.01	0.32	-0.12	-0.17	0.04	-0.03	-0.23	0.32	-0.09	-0.23	-0.22	-0.17	0.06	-0.04	-0.14	0.14	0.65	0.15	-0.12	-0.71	-0.17	-2.12	-0.71	-0.64	-0.18	0.44	-0.3	-0.03	-0.86	-0.89	-0.92	-0.69
YDL174C	-0.01	0.5	0.62	0.87	1.98	0.9	0.26	-0.56	-0.94	-0.62	-0.49	-0.26	0.53	0.62	0.02	0.02	-0.19	-0.56	0.09	-0.31	0.17	0.86	0.78	0.5	0.36	0.4	0.42	-0.03	-0.16	0.37	0.43	0.18	0.1	0.04	0.1	-0.14	0.32	-0.17	0.31	-0.41	-0.22	-0.11	0.43	0.25	0.07	-0.56	-0.3	-0.48	-0.21
YDL175C	0.2	-0.23	-0.23		-0.01	-0.45		0.26	0.18	0.19	-0.14	-0.01	-0.23	-0.32	3.75	-0.3	-0.27	0.01	-0.36	-0.6	-0.29	-0.36	-0.15	0	-0.09	-0.25	-0.23	-0.25	-0.12	0.01	-0.47	-0.25	-0.3	-0.92	-0.1	-1.32	0.39	-0.25		-0.34	-0.1	-0.01	0.57	-0.14	-0.04	0.3	0.24	0.3	0.18
YDL176W	-0.42	-1.25	-0.56	-0.45	-0.2	-0.38	-0.06	0.03	0.08	0.52	0.3	-0.07	-0.1	0.33	0.31	-0.03	-0.18	-0.2	-0.67	-0.54	-0.49	-0.29	-0.17	-0.22	0.04	-0.23	-0.38	-0.18	-0.29	-0.23	-0.4	-0.2	-0.3	-0.25	-0.29	-0.07	-1	-0.56		-0.32	-0.32	0	0.12	0.04	-0.15	-0.15	0.14	0.42	0.07
YDL177C	-0.4	-0.49	-0.9	0.11	-0.24	-0.83	0.08	0.21	0.2	0.44	0.32	0.43	-0.17	0.16	-0.18	1.18	0.16	-0.58	-0.25	-0.42	-0.43	-0.42	-0.46	0.01	0.06	-0.37	-0.26	-0.36	-0.31	0.03	-0.3	0.02	-0.07	0.25	-0.09	-0.06	0.05	-0.53	-0.07	-0.39	-0.05	0	0.18	0.04	0.15	0.12	-0.61	-0.42	-0.41
YDL178W	-0.49	-1.18	-0.42	0.12	0.25	0.08	0.21	0.14	-0.09	0.23	0.21	-0.32	-0.06	0.54	0.31	0.3	-0.03	0.14	-0.18	0	0.15	0.11	0.32	0.15	0.49	0.07	-0.07	0.07	-0.32	0.15	0.01	0.29	0.07	0.28	0.24	0.07	0.38	-0.01		0.19	0.43	0.64	0.56	0.57	0.54	-0.38	-0.42	-0.25	-0.23
YDL179W	-1.29	-0.56	-0.56		-0.71	-0.79			0.4	0.69	0.46	-0.38	0.07	-0.03	0.23	-0.81	-1.03	-0.79	-0.76	-0.76	-0.15	-0.36	-0.56	-0.43	0.06	-0.27	-0.01	-0.2	0.38	-0.06	0.1	0.04	0.04	0.15	-0.09	-0.42	-1.6	-1.29		-0.84	-0.79	-0.89	0.18	-0.03	0.04	0.19	0.11	0.19	-0.12
YDL180W	0.19	0.52	1	0.66	0.58	0.84	0.01	-0.08	-0.42	-0.61	-0.49	-0.02	0.82	0.38	-0.25	-0.18	-0.38	-0.08	-0.59	0.06	0.96	0.97	1.13	0.89	0.78	0.78	0.1	-0.21	0.06	0.3	-0.13	-0.48	0.24	-0.35	-0.52	0.73	1	0.58	0.54	-0.05	-0.26	0.12	0.38	-0.05	0.28	0.46	0.77	1.07	0.86
YDL181W	0.99	2.66	3.27	3.03	2.91	2.02	1.48	1.36	-1.79	-2.32	-2.18	-0.43	1.4	0.94	-0.15	-1.12	-0.94	-0.34	-0.51	-0.09	2.51	2.57	2.57	2.2	2.03	0.89	0.74	-0.34	0.36	0.97	0.87	-0.01	0.62	0.62	-0.51	-1.15	-1.6	-0.51		-0.81	-0.58	0.21	0.71	0.43	0.55	-0.47	-0.6	-0.64	-0.71
YDL182W	-0.79	-1.94	-1.79	-1.56	-1.43	-0.86	-0.45	-0.43	0.8	1.09	1.06	-0.1	-1	-0.6	0.3	1.06	1.06	0.92	1.11	1.14	-2.06	-2.06	-1.79	-1.74	-0.64	-0.47	-0.89	-0.14	0.26	-0.36	-0.86	-0.22	-0.94	-0.76	-0.54	1.64	1.62	1.53	1.07	1.09	1.13	0.98	1.51	1.13	1.07	0.29	0.63	1.12	1.19
YDL183C	-0.09	0.11	0.27	0.29	0.23		-0.06	-0.04	0.1	-0.05	-0.21	0.74	0.39	0.25	-0.12	0.2	0.09	-0.69	-0.2	-0.26	0.45	0.38	0.24	-0.02	-0.36	-0.99	-0.27	-0.53	-0.3	-0.39	-0.37	-0.39	-0.95	-0.4	-0.85	0.48	0.34	0.01	0.24	0.4	0.37	0.41	0.76	0.3	0.43	0.37	0.48	0.74	0.83
YDL184C	0.1	0.06	-0.8	-1.22	-1.16	-1.9	-1.28	-0.97	0.3	0.29	0.29	0.1	0.36	-0.95	-1.07	0.29	0.72	0.78	1.7	1.57	-1.29	-1.29	-1.38	-1.36	0.08	0.25	-0.08	-0.28	0.25	0.29	-0.16	-0.22	-0.01	-0.03	-0.16	-0.2	-0.76	-1.01	0.47	-0.68	-0.61	-0.15	0.09	-0.06	0.2	0.51	-0.07	-0.11	0
YDL185W	0.08	-0.62	0.18	-0.01	0.16		0.01	-0.27	0.1	-0.1	0.03	-0.25	0.1	-0.2	-0.2	0.12	0.31	-0.3	-0.14	0.29	0.16	0.32	0.2	0.25	-0.17	-0.74	0.03	-0.03	0.42	-0.4	-0.09	-0.6	-0.34	-0.15	-0.45	-0.4	-0.69	-0.14		-0.22	-0.1	-0.03	0.12	-0.3	0	0.31	-0.07	-0.25	-0.22
YDL186W		0.1	0.01	-0.34	-0.64	-1.09	-0.74	-0.6		0.11	-0.23		-0.23	-1	1.42	-0.34	-0.42	-0.81	-0.06	-1.47	-0.14	-0.22	0.14	-0.27	0.5	-0.51	-0.27	-1.15	-0.3	-0.22	-0.67	-0.69	0	-0.32	-0.36	-0.25	-0.23	-0.2	0.8	-0.56	-0.25	-0.14	0.23	0.12	0.01	-0.3	-0.74	-0.54	-0.67
YDL187C			-0.09	-1.84	-0.49		-1.03		0.3	-0.23	-0.36	-0.67	-0.18	-0.6	-0.58	-0.47	-0.94	-0.81	-0.79	-0.64	-0.81	-0.64	-1	-0.51	-0.71	-0.94	-0.47	-1.47	-0.54	-0.71	-0.49	-0.84	-0.71	-0.84	-1.12	-1.12	-0.42	-1		-0.67	-0.42	-0.17	0	0.03	-0.03	-0.15	-0.6	-0.51	-0.79
YDL188C	-0.04	-0.22	0.46	0.33	0.1	-0.32	-0.4	-0.14	0.18	0.3	0	-0.07	0.33	0.28	0.04	0.16	0.08	-0.64	-0.06	0.46	0.46	0.48	0.62	0.44	0.81	0.42	0.28	-0.04	0.26	0.25	0.03	-0.4	-0.29	-0.3	-0.54	-0.86	-0.74	-0.86	5.73	-0.69	-0.27	-0.04	0.19	-0.06	-0.1	-0.17	-0.43	-0.38	-0.43
YDL189W	-0.6	-0.94	-0.64	-0.76	-0.76	-0.47	-0.58	-0.06	0.37	0.54	0.25	-0.51	0	-0.15	-0.47	0.2	0.01	0.39	0.34	0.07	-1.06	-0.79	-0.86	-0.29	-1.51	-0.47	-0.6	-0.42	-0.23	-0.54	-0.6	-0.45	-0.23	-0.42	-0.56	-0.97	-2.18	-1.89		-0.69	-0.51	-0.23	-0.03	0.11	-0.17	0.2	-0.47	-0.54	-0.62
YDL190C	-0.06	-0.4	0.48	0.55	0.29	0.1	0	0.21	-0.23	-0.03	-0.15	0.04	0.37	0.24	0.04	0.03	-0.23	-0.04	-0.43	-0.14	0.79	0.8	0.69	0.55	0.7	0.36	0.29	0.07	0.14	-0.04	0.24	-0.17	-0.07	-0.09	-0.2	0.3	0.1	0.16	1.32	-0.14	-0.09	0.19	0.45	0.06	0.15	-0.49	-0.06	-0.12	-0.38
YDL191W	-0.25	-0.79	-1.79	-1.94	-1.32	-1.51	-0.86	-0.51	0.65	0.79	0.56	-0.04	-0.56	-1.36	-0.49	0.45	0.86	0.9	1.26	0.96	-1.89	-2.4	-2.12	-1.47	-0.89	-0.07	-0.4	-0.27	-0.15	-0.04	-0.27	-0.18	0.18	0.06	0.08	-0.92	-1.36	-1.43		-0.32	-0.42	-0.34	-0.12	-0.03	-0.03	0.21	-0.03	-0.22	-0.42
YDL192W	-0.01	-0.49	-0.81	-0.64	-0.81	-1.12	-0.38	0.03	0.78	0.89	0.81	0.15	-0.01	-0.1	0.16	0.25	0.67	0.72	1.02	0.86	-0.49	-0.49	-0.45	-0.45	0.44	0.06	-0.12	-0.27	0.11	0.14	-0.1	-0.1	0.18	0.24	0.11	-0.38	-0.86	-0.32	-0.81	-0.34	-0.12	0.07	0.23	0.08	0.24	0.21	0.1	0.38	0.16
YDL193W	0.14	0.58	0.87	0.7	0.7	0.86	0.33	0.43	-0.54	-0.49	-0.38	-0.47	0.37	0.14	-0.14	-0.62	-0.36	-0.34	-0.4	-0.15	1.28	1.1	0.82	0.67	0	0.3	0.11	-0.03	-0.1	0.12	0	-0.2	-0.29	-0.18	-0.74	-0.32	-0.51	0.31	-0.2	0.38	0.16	-0.03	0.1	-0.04	0.03	0.24	0.37	0.53	0.08
YDL194W	0.97	0.3	1.48	1.08	0.98	0.8	-0.14	-0.62	-0.89	-0.58	-0.49	0.19	0.88	0.49	-0.17	1.73	-0.22	0.16	-0.07	-0.03	1.33	1	1.33	0.82	0.36		0.16	1.28	-0.22	0.12	-0.29	-0.34	-0.32	-0.76	-0.43		-1.89	-0.38	-0.3	-0.18	-0.32	0.19	0.28	0.06	0.37	-0.25	-0.01	-0.18	-0.84
YDL195W	-0.03	-1.22	0.28	0.3	-0.14	-0.06	-0.17	-0.51	-0.51	-0.27	-0.12	-0.32	0.45	-0.12	-0.17	-1.6	0.06	-0.1	1.2	0.65	0.83	0.5	0.45	0.34	-0.23	0.29	0.07	0.01	0.2	-0.38	0.2	-0.58	-0.22	-0.36	-0.29	-0.58	-0.38			-0.6	-0.42	-0.38	-0.6	-0.49	-0.27	-0.62	-0.56	-0.67	-0.84
YDL196W			0.08		0.39	0.24	0.04	-0.12	-1.18	-0.67	-0.51	0.38	0.16	0.44	-0.27	0.91	-0.69	-0.32	-0.56	-0.09	0.58	1.15	0.72	0.34	0	5.07	0	-0.2	-0.6	-0.51	-0.38	-0.45	-0.71	-0.29	-0.38	-0.94	-0.22	-0.49	1.16	-0.14	-0.43	-0.09	0.37	0.3	0.11	-0.4	-0.45	-0.3	-0.64
YDL197C	0.69	0.3	0.44	0.76	0.38	-0.21	0.55	0.43	-0.16	-0.23	-0.18	0.63	0.51	-0.03	0.37	-1.71	-0.09	-0.23	0.15	-0.15	0.94	0.92	0.87	0.48	0.15	0	-0.38	-0.24	-0.27	0.09	-0.15	-0.36	-0.14	-0.59	-0.25	0.26	-0.34	-0.31		-0.07	-0.02	0.04	0.13	0	0.01	-0.74	-0.84	-0.87	-1.39
YDL198C	-0.38	-1.18	-0.51	-0.56	-0.43	-0.22	-0.23	-0.45	0.28	0.76	0.64	-0.29	-0.18	0.71	0.61	1.67	1.01	0.51	0.96	1.11	-0.89	-0.94	-0.51	-0.1	0.41	-0.17	-0.34	-0.62	-0.25	-0.45	-0.81	-0.74	-0.29	-0.06	-0.25	1.34	0.25	0.32		0.11	-0.07	-0.42	0.01	-0.25	-0.23	0.82	0.48	0.58	0.92
YDL199C	1.59	1.66	2.5	1.99	1.83	1.24	0.6	0.19	-1.64	-1.32	-1	0.07	1	0.32	-0.49	-2.84	-0.74	-0.92	-0.79	-0.76	2.64	1.87	2.02	1.65	1.02	0.93	0.43	-0.3	0.06	0.01	0.25	-0.51	-0.3	-0.92	-0.92	0.07	0.72	2.68		1	0.32	0.46	0.03	0.1	0.32	-0.07	0.44	0.5	0.33
YDL200C	-0.56	-0.64	-0.27	0.41	0.41	0.38	0.46	0.48	-0.18	-0.14	-0.03	0.08	0.08	0.48	0.52	-0.47	-0.17	-0.2	-0.6	-0.74	0.72	0.41	0.54	0.45	0.51	0.51	0.23	0.61	0	0.04	-0.14	0.55	0.03	0.72	1.4	-0.07	-0.22	0.03	0.01	0.1	-0.14	0.1	0.28	0.23	0.03	-0.06	-0.36	0.2	0.21
YDL201W	-1.25	-3.18	-2.84	-2.06	-1.74	-1.64	-0.54	-0.43	0.69	1.03	1.15	-0.62	-2.12	-1.09	0.36	0.04	1.04	0.76	0.82	0.3	-2.4	-1.6	-2.56	-1.94	-1.25	-0.94	-1.18	-0.15	-0.03	-0.76	-0.86	-0.03	-0.4	0.14	0.57	-1.6	-1.43	-1.47		-0.84	-0.54	-0.45	-0.58	-0.42	-0.4	0.03	-0.67	-0.29	-0.49
YDL202W	-0.64	-1	-0.64	-0.14	-0.14	-0.22	-0.3	-0.42	0.04	0.26	0.14	-0.34	0.04	0.15	0.3	0.33	0.31	-0.12	-0.09	-0.43	-0.25	-0.15	-0.09	0.06	0.56	0.01	0.07	0.1	-0.36	0.41	0.14	0.14	0.18	-0.2	0.29	-0.49	-0.47	-0.4		0.12	-0.4	-0.14	0.38	-0.09	0.12	0.18	-0.43	-0.18	0.23
YDL203C	-0.61	-0.76	-0.14	-0.33	-0.14	-0.21	-0.35	-0.36	0.11	0.03	-0.15	-0.14	0.01	-0.04	0.21	-1.02	0.12	-0.43	0.16	-0.4	0.29	-0.29	-0.25	-0.22	-0.39	-0.1	0.38	-0.02	0.1	-0.26	0.03	-0.02	-0.13	-0.16	-0.22	-0.38	-0.15	0.34		-0.22	-0.06	-0.22	0.15	-0.52	-0.34	-0.84	-0.6	-1.92	-0.23
YDL204W	1.21	2.86	4.81	5.1	4.75	3.71	1.09	0.96	-2.84	-2.64	-2.84	-1.74	1.56	0.28	-1.6	-0.67	-0.81	-0.71	-0.69	-1.03	5.37	4.94	4.91	3.87	3.24	2.29	3.04	1.46	-0.07	2.46	3.88	1.7	2.47	1.8	-0.62	0.64	1.48	1.41		2.24	2.22	1.48	1.21	0.9	0.85	-0.06	-0.14	0.19	0.33
YDL205C	-1.12	-2.06	-1.51	-1.09	-1.22	-0.94	-1.43	-1.56	-0.15	0.24	0.15	-0.09	-0.69	-0.42	0.14	-2.56	0.04	0.04	0.37	0.7	-0.43	-0.69	-1.09	-0.49	-0.62	-0.71	-0.71	-0.54	-0.38	-1.36	-0.36	-0.84	-0.67	-0.38	-0.47	-0.29	-0.4	-0.47		-1.06	-0.67	-0.49	-0.62	-0.49	-0.29	-0.42	-1.22	-0.69	-1.29
YDL206W									-2			-0.27	0	0	0					-0.58		1	1.58	0	-0.58		-0.58	2.32	2.58	1	0.26	0.9	0.2			1.36			5.39		-1.94		0.58			-1.64	-0.76		-1
YDL207W									0			-1		-1.6	0			-1.84	-0.25	1.28	1.32	-0.36	-0.58	-0.58	-1	-0.42	-1.15			-0.12	-0.64	-0.74		-1.47	-1.69			1.17	-0.62									-3.84
YDL208W											0							0.57			1.58	0	0.58	-1	-1				-2.94	-2.84				-1		-1.36	5.98		-4.64		-3.84
YDL209C									-0.32		1	1	2.58		1				0.81	3.19		-0.32			-1		-0.89		0.15	0.92		-1	1.94	-3.06	-2.25	-3.06	0.96											-0.45
YDL210W												0.81		-1.79		-0.47	-1.79	3.25	1	1.32			-0.42	0.32	0					1.22	1.32	1.44		-3.84					0.74
YDL211C											-1		-0.32	0	1.74			-1.74	-0.47		1	-3.06			0					-0.86			0.74	-2.12		-2.47	3.95		-0.27			0.58	-2.74	2.58	-0.14
YDL212W									-2.32			-0.3	-1	-0.15			-3.32			-0.94	2	0.74	0	-0.42	-0.42			1.22	-0.54	-0.84					-0.84	1.77			-0.29							-1.69
YDL213C									0.58		-0.58		-1	-1	-1	3.25			-0.89			0	0	1		-1.56				0.58			0.74	1.22		2.13	1.09		-1.29	-0.18					-0.58	0		-0.69
YDL214C													1.58		0.58	-0.92	-1.15	-2.84	-2.06		1.58		0.74	0	-0.27			0.37	-0.27	1.32	1		-2.64		-3.06	-1.6		-1.6	-0.58	-0.17							-1	-0.64	0.74
YDL215C		0.36	1.25	1.19		0.98	0.58	0.68	0.31	-0.79	-0.41	-0.17	-0.36	-0.81	-0.61	1.67	0.19	0.07	-1.09	-0.53	0.93	-0.33	1.36	2.19	-0.39	1.14	0.34	1.68	0.42	0.03	1.07	0.36	0.47	-0.66	-0.3	0.23	1.77	1.18	0.49	1.26	0.66	0.7	0.84	0.45	0.4	-0.29	0.01	-0.01	-0.14
YDL216C												-1	-0.58		1.53	0.2		-2.4	-3.06		1	0.32	1.14	0	0.41					1.22		2		-2				0.86	-0.42		3.7					2	-1.89
YDL217C									1			-0.32	1.14	-0.51	0.74	-2.4		0.58				-1	-0.58		-1.32	-1.79	0.7		-0.42	-0.07									-0.84
YDL218W	0.23	-0.09	0.52	0.43	0.15	0.03	0.19	0.14	-0.51	-0.01	-1	0.36	0.31	0.7	0.3	-0.56	-1.6	0.12	-0.97	-0.4	0.29	0.1	0.1	-0.25	-0.1	1.16	0.15	0.33	0.38	-0.06	0.96	0.32	1.7	-0.17	-0.25	0.81	0.86	0.74		0.32	0.34	0.2	0.24	0.11	-0.38	-0.1	0.39	-0.74	-0.06
YDL219W	0.1	-0.22	-0.45	-0.29	-0.32	-0.32	0.45	0.37	0.21	0.14	-0.42	-0.15	-0.29	-0.2	0.49	-0.92	-0.76	-0.56	-0.2	-0.34	-0.58	-0.3	-0.86	-0.86	-0.09	-0.18	-0.17	0.15	0	0.03	-0.07	0.14	0.15	0.06	0.53	0.69	0.11	0.54	0.79	0.19	0.38	-0.42	-0.42	-0.17	-0.45	0.29	0.53	0.28	0.39
YDL220C	0.18	-0.29	-0.25	0.19	0.03	0.21	0.33	0.19	-0.94	-0.1	-0.58	0.18	0.2	0.72	0.41	-0.64	-0.18	-0.1	-1.29	-0.15	0	-0.4	0.85	-0.42	-0.69		0.01	1.01	0.07	0.1	0.1	0.44	0.49	-0.54	0.25	0.11	-0.32	0.99	0.14	0.14	0.26	-0.25	-0.14	0	-0.32	0	0.28	-0.58	-0.42
YDL221W	0.2	0	0.26	0.11	0.21	0.56	0.53	0.45	-0.17	-0.14	-0.74	-0.25	-0.01	-0.1	0.54	-0.92	-1.03	-0.67	-0.89	-0.07	-0.71	-0.42	-0.4	-0.12	-0.22	-0.58	-0.07	0.23	0.08	-0.27	-0.2	-0.03	-0.01	-0.4	-0.14	-0.03	-1.18	0.14	-0.25	0.12	0.1	-0.3	-0.3	-0.22	-0.47	-0.22	-0.12	-0.43	-0.06
YDL222C	2	4.4	5.33	5.45	4.02	4.11	1.46	0.83	-4.32	-3.47	-2.56	-1.51	1.98	1.45	-2.64	-1.15	-0.94	-0.14	-1.69	-1.18	5.69	5.55	4.91	4.44	3.17		1.57	0.69	0.34	2.62	3.75	1.64	2.23	1.61	-1.29	1.24	1.74	0.71	0.73	0.48	0.31	0.33	-0.18	0.04	-0.54	-0.34	0.89	-1.32	-0.69
YDL223C	0	0.59	2.67	2.67	2.47	2.59	0.73	0.57	-1.29	-0.81	-0.74	-1.43	0.12	1.18	-0.64	-0.71	-0.42	-0.97	-0.81	-0.67	2.12	1.26	1.36	1.55	1.31	0.63	1.96	1.58	-0.01	1.07	3.33	2.26	1.04	0.94	0.52	0.53	-0.54	-5.64	0.23	-0.01	1.1	-0.43	-0.2	-0.09	-0.84	0.04	0.77	-0.15	0.38
YDL224C	-0.15	-0.04	0.24	0.11	-0.22	-0.14	-0.04	-0.06	-0.06	0.08	0	0.19	0.45	0.41	0.21	0.82	0.72	0.33	0.4	0.55	-0.47	0.37	0.2	-0.36	0.16	0.5	0.19	0.46	0.43	-0.12	0.33	0.04	-0.06	-0.58	-0.58	0.08	-0.01	0.62	-0.09	0.46	0.19	-0.23	-0.15	-0.04	-0.54	0.38	0.52	0.26	0.36
YDL225W	0.03	0.03	0.06	0.03		-0.15	0.33	0.21	0.32	0.23	-0.38	-0.17	-0.18	-0.29	0.12	0.33	0.16	0.42	-0.3	0.11	-0.92	-0.54	-0.45	-0.17	0.1	-0.07	-0.04	0.1	-0.27	0.16	0.43	0.38	0.23	0.08	0.4	0.06	-0.49	0.32	0.01	0.29	0.08	-0.43	-0.42	-0.51	-0.74	-0.12	0.52	0.3
YDL226C	-0.17	-0.45	-0.42	-0.43	-0.49	-0.74	0.11	-0.15	0.29	0.58	0.15	-0.1	-0.3	-0.03	0.56	0.04	-0.18	-0.29	-0.17	0.01	-1.06	-0.62	-0.69	-0.79	0.15	0.1	-0.17	0.14	0.16	0.14	-0.18	0.12	0.19	-0.04	-0.07	0.06	0.12	1.02	-0.07	0.37	0.16	-0.38	-0.17	-0.22	-0.74	-0.22	-0.03	-0.45	-0.14
YDL227C	-0.01	-0.15	-0.15	-0.22		0.04	-0.03	-0.34	0.43	0.17	-0.5	0.32	-0.04	-0.36	0	-0.32	-0.69	0.01	-1.1	-0.66	-0.31	0.23	-0.95	-0.93	-0.32	-0.89	-0.12	-0.85	-0.68	-0.23	0.26	0.15	-0.01	-0.67	-0.16	0.85	0.03	0.29	0.04	0.03	0.09	-0.31	-0.07	0	-0.09	0.37	0.39	0.12	0.39
YDL228C	0.09	-0.03	-0.07	0.13	0.73	-0.51	-0.24	-0.21	-0.31	-0.3	-0.68	0.03	-0.02	0.24	0.03	0.39	0.42	-0.5	0.29	0.57	0	0.05	-0.76	-0.93	-0.1	0.3	0.29	0.34	-0.1	-0.13	0.25	0.53	0.71	0	-0.17	-0.21	0.64	0.7	-0.59	0.25	-0.27	-0.12	0.12	-0.33	-0.2	-0.22	0.14	0	-0.21
YDL229W		-0.07	-0.34		-0.09	-0.09	-0.76	-0.3	0.41	-0.16	-0.4	-0.41	-0.32	-0.05	0.07	-0.38	0.06	-0.34	-0.48	-0.28	-0.63	0.5	-0.43	-1.09	-1.16	-0.26	0.16	-0.68	-0.5	0.36	0.25	0.19	0.53	0.28	-0.05	0.27	-0.01	-0.3	-0.78	-0.2	-0.3	-0.62	-0.01	-0.06	-0.38	0.14	0.57	-0.21	0.17
YDL230W	0.58	0.64		0.39		-0.1	0.2		0.07	-0.14	-0.3	-0.36	0.65	0.68	0.23	-1.03	-0.14	1.02	-0.43	-0.12	0.19	0.65	0.7	0.48	0.68	0.5	-0.15	0.29	0.04	0.72	0.24	-0.01	0.48	0.06	0.07	0.18	0.04	0.59	-0.31	-0.1	0.34	-0.27	0.03	-0.1	-0.56	-0.09	-0.18	-0.84	-0.36
YDL231C	-0.43	-0.39	-0.31	-0.82	-0.56	-0.03	-0.42	-0.43	0.17	-0.19	-0.26	-0.52	0.15	-0.04	0.21	-0.45	0.34	-0.58	0.18	-0.06	-0.68	-0.28	-0.82	-0.41	-0.27	0.67	-0.07	0.26	0.1	-0.43	-0.09	-0.26	-0.55	-0.65	-0.01	-0.27	0.4	-0.3	-0.61	0	0.04	-0.39	-0.24	-0.33	-0.42	0.16	0.01	0.03	0.01
YDL232W	0.37	0.17	0.07	-0.16	-0.29	-0.15	0.13	-0.29	0.58	-0.14	0.39	0.02	-0.74	-0.18	0.18	0.23	0.39	0.29	-0.24	0.76	-0.51	-0.28	0.87	-0.24	0.41	0.39	0.16	0.15	-0.23	-0.54	0.46	-0.1	-0.7	-0.76	-0.08	0.33	0.18	0.2	0.26	0.18	0.1	-0.22	-0.69	-0.11	-0.42	-0.11	-0.14	0.19	0.43
YDL233W		1.5	2.08	1.09		0.97	0.38	0.29	0.18	-0.79	-1.15	-0.06	0.71	0.31	-0.15	-1.89	-0.45	-0.97	-0.74	-0.38	0.46	1.12	1.2	0.77	0.56		0.39	0.12	-0.01	0.14	0.37	0.03	0.11	-0.06	0.14	0.43	-0.38		0.36	0.16	0.11	-0.36	-0.34	-0.3	-0.45	-0.09	-0.01	0.06	0.14
YDL234C	0.85	0.7		0.85	0.7	0.14	0.32	0.24	-0.45	-1.6	-0.29	0.21	0.6	0.57	-0.45	0.23	0.23	0.41	-1.4	-0.06	0.59	0.93	0.69	0.88	1.46	0.83	0.84	0.44	0.06	0.61	0.94	0.19	1.18	-1.74	0.72	0.76	1.48		-0.92	1.37	1.04	0.01	0.12	-0.27	-0.47	0.29	1.22	0.48	0.68
YDL235C	-0.27		-0.25	-1		0.52	-0.3	-0.12	0.38	0.11	-0.58	-0.25	0.03	-0.84	0.37	0.15	0.6	-0.38	0.86	0.32	-0.51	-0.29	-0.49	-0.27	0.1	0.79	0.21	0.49	-0.25	0.16	0.2	0.34	0.07	0.23	0.59	0.54	0.07	1.07	0.86	0.58	0.3	-0.58	-0.47	-0.34	-0.71	0.32	0.49	0.15	0.43
YDL236W	-0.2	-0.67	-0.71	-0.67	-0.74	-0.71	0.03	-0.23	0.56	0.45	0.51	0.08	-0.25	0.29	0.39	0.42	0.45	0.45	0.45	0.62	-1.32	-0.89	-0.89	-0.81	0.2	0.16	0.06	0.3	0.28	0.15	0.11	0.18	0.07	0.01	0.23	0.24	-0.22	0.4	0.22	0.26	0.11	-0.49	-0.22	-0.3	-0.67	0.31	0.69	0.7	0.41
YDL237W	-0.1	0.7	1.06	0.18		0.9	-0.03	-0.42	0.15	-0.15	-0.94	-0.22	0.39	0.6	0.11	-0.36	-0.4	-0.86	-0.38	0.06	0.9	1.04	0.86	0.58	0.55	0.61	0.53	0.48	0.25	-0.07	0.24	0.01	0.03	-0.01	0.23	1.01	0.69		-0.04	1.14	0.51	-0.42	-0.17	-0.32	-0.49	0.36	0.93	0.83	0.8
YDL238C	0.71	0.55		1.26		0.65	0.88	0.58	-0.12	-0.69	-1.15	0.46	0.76	0.49	-0.36	-0.6	-0.49	-0.67	-1.06	-0.76	1.37	1.49	1.43	1	0.77	0.34	0.43	-0.1	-0.1	0.21	0.49	0	0.6	0	-0.22	0.08	-1.06		-0.24	0.56	2.43	0.15	0.37	-0.01	-0.2	-0.14		2.08	0.24
YDL239C			0.3				-0.54	-0.71	0.91	-0.2	-0.61	-0.43	-0.67	-0.29	0.29	-2.4	-0.24	1.13	-2.06	-0.1	0.89	-1.16	-0.48	0.5	-0.37	-2.56	0.05	-0.76	-0.32	0.6	1.07	0.64	0.11	-0.47	-0.62	0.58	0.37	0.62	0.29	0.24	0.47	0.07	-0.26	-0.21	0.14	0.22	0.31	0.24	0.29
YDL240W	-0.4	-0.67	-0.4	-0.67		-0.89	-0.2	-0.58	-0.25	1.17	-0.14	0.75	-0.04	-0.12	0.03	-0.17	0.11	0.32	-0.06	-0.12	-1.25	-0.51	-1	-0.69	-0.56	0.36	0.03	0.18	-0.25	-0.17	0.31	0.08	0.33	-0.36	-0.17	0.61	0.08	0.74	-0.36	-0.3	-0.06	-0.62	0.1	-0.6	-0.86	-0.12	0.38	0.34	0.21
YDL241W	0.21		-0.1	-1.22		-0.64	-0.76	-0.81	1.06	0.79	-1.74	0.51	0.26	-0.43	0.31	-1.22	0.62	1.61	1.76	1.1	-1.4	-1	-1.32	-1.22	-1.25		-0.12	-0.06	-0.29	-0.23	-0.12	-0.18	0.99	-0.23	0.36	0.68	0.2	0.53	-0.47	0.1	-0.12	-0.6	-0.23	-0.23	-0.45	0.11	0.36	0.24	-0.03
YDL242W		-0.09	0.01	-0.04	-0.23	0.11	-0.06	-0.45	-0.32	-0.14	-0.49	0.51	0.86	0.84	0	-0.56	-0.3	-0.84	-1.06	-0.76	0.3	0.32	0.38	0.08	-0.6	0.29	0.07	-0.2	-0.42	-0.1	-0.3	-0.12	-0.3	-0.43	-0.23	0.39	-0.14	0.23	-0.12	0.16	0.32	0.15	-0.15	0.41	0.41	-0.15	0.29	0.52	0.41
YDL243C	-0.22	0.12	-0.06	0.38	-0.09	0.05	-0.21	-0.06	0.2	-0.58	-0.41	0.51	-0.18	-0.05	-0.23	-0.2	0.61	-0.68	0.55	-0.15	-0.07	0.01	-0.1	-0.13	-0.5	-0.37	-0.04	0.17	-0.24	0.02	-0.15	-0.48	-0.29	-0.26	-0.43	1.16	1.76	2.49	1.68	1.22	1.97	0.87	0.68	0.68	0.56	-0.02	0.41	0.86	0.99
YDL244W			0.44	0.2	0.53	0.54			-0.6	-0.03	-0.51	-0.15	0.52	0.78	0.41	-0.4	-0.34	-0.62	-0.67	-0.64	0.33	0	0.41	0.08	0.37	-0.49	0.07	-0.74	-0.47	-0.25	-0.17	-0.23	-0.71	-0.1	-0.36	1.29		-0.18	-0.05	0.46	1.41	1.27	1.24	0.81	1.27	-0.89	-0.22	0.1	0.77
YDL245C		-0.1	0.36	0.07		-0.01	-0.01	-0.06	-0.17	-0.56	-0.43	-0.42	0.5	-0.04	0.16	-0.22	-0.74	-0.92	-0.45	-0.45	0.41	0.31	0.38	0.36	0.03	-0.23	-0.04	-0.18	-0.03	-0.12	-0.14	-0.36	-0.2	-0.01	-0.43	-0.14	0.89	0.15	-0.04	0.44	0.48	0.24	0.18	0.33	0.4	0.01	0.32	0.06	-0.2
YDL246C	0.11		0.21		-0.18		-0.03		-0.34	0.24	-0.58	0.45	0.44	0.77	0.26	-0.58	-1.64	-0.74	-1.03	-0.67	-0.47	-0.17	0.08	0.14	0.4	0.06	0.01	-0.47	-0.27	0.04	-0.12	0.12	0.97	0.12	-0.2	0.32	0.48	0.44	-1.39	0.31	0.96	0.62	0.1	0.36	0.38	-0.49	0.19	-0.58	0.01
YDL247W		-0.27	-0.06			-0.4			0.3	-0.49	0.3	-0.15	-0.36	0.32	0.46	0.01	-0.86	-0.4	-0.86	-0.58	0.26	-1	-1.6	-0.74	0.41	0	-0.01	-0.1	0.28	-0.54	-0.43	-0.4	-0.49	-0.36	-0.27	-0.51	-0.07	1.58	0.26	0.03	0.28	0.41	0.14	0.42	0.48	0.06	0.15	0.07	0.07
YDL248W	0.26	0.49	0.97	0.77	0.16	0.3	0.21	-0.15	-0.37	-0.31	-0.31	-0.09	0.58	0.31	0.15	-0.24	-0.57	0.69	-1.97	0.16	0.23	1.13	0.56	0.27	0.73	0.56	0.51	-0.08	0.93	-0.09	0.21	-0.29	0.25	-0.14	0.29	0.71	0.77	0.43	1.14	0.43	0.47	0.36	0.05	0.59	0.43	-0.04	-0.4	0.54	0.54
YDR001C	2.26	2.79	3.52	3.24	3.33	2.22	1.56	1.43	-1.84	-2.25	-1.79	-0.79	0.96	0.69	-0.94	-0.27	-0.51	-1.29	-0.94	-1.43	3.56	3.56	3.22	2.97	1.82	1.66	2.15	1	0.36	1.4	2.27	1.09	1.53	1.24	0.2	1.12	1.66	2.18	0.5	1.53	1.79	1.23	1.07	0.97	1.1	0	1.1	0.57	0.45
YDR002W	0.26	0.04	-0.22	0.08	-0.42	-0.76	0.11	0.45	0.55	0.44	0.51	0.12	0.4	0.01	0.06	0.34	0.18	0.3	1.27	0.37	0.15	0.28	0.06	-0.14	0.25	0.11	-0.1	-0.04	-0.04	0.56	0.21	0.29	0.6	0.66	0.5	-0.17	-0.32	-0.6	-0.92	-0.29	0	0.42	-0.18	0.39	0.4	-0.29	-0.79	-1.09	-0.79
YDR003W	0.96	1.39	1.26	1.06	0.56	0.36	0.25	-0.09	-0.15	-0.79	-1.03	-0.2	0.73	0.01	-0.58	-0.22	-0.71	-0.76	0.04	-0.12	1.1	1.06	1.27	1.28	0.62	0.65	0.54	-0.27	-0.06	0.52	0.31	-0.15	0.21	-0.01	-0.49	1.52	1.18	1.59	0.43	0.75	0.71	0.39	0.26	0.36	0.46	0.01	0.59	0.3	0.72
YDR004W	0.31	0.16	0.07		-0.07	0.15	0.19	-0.1	-0.14	0.04	-0.22	0.32	0.4	0.64	0.06	-0.09	-0.22	-0.29	-0.54	-0.62	0.29	0.49	0.34	0.29	0.52	-0.01	0.08	2.3	-0.06	0.32	-0.06	0.12	-0.03	0.24	-0.04	-0.01	0.69	0.06	-0.52	0.14	0.24	0.2	-0.09	0.28	0.38	0.16	0.62	0.3	0.32
YDR005C	0.97	0.84	0.55	0.41	0.32		0.16	0.16	0.31	0.06	-0.42	-0.29	0.28	-0.36	-0.14	-0.17	-0.03	0.16	-0.12	-0.04	0.4	0.38	0.41	0.37	0.14	0.16	-0.23	-0.1	0.01	0.1	0.18	-0.01	0.07	-0.04	-0.1	0.32	0.43	0.75	0.29	0.24	0.34	0.36	-0.17	0.11	0.3	0.14	0.46	0.28	0.28
YDR006C	-0.12	-0.36	0.38	0.16	-0.03		-0.18	-0.01	0.18	-0.58	0.14	0.39	0	-0.34	-0.51	-0.74	-0.6	-1.22	-1.29	-0.64	-0.25	0.33	0.08	-0.03	0.03	0.69	0.23	0.49	0.23	0.04	0.7	0.42	0.6	0.64	0.62	-0.09	0.07	0.28	-0.5	0.12	0.06	0.15	-0.09	0.07	0.29	-0.47	0.07	0.03	-0.2
YDR007W	-0.22	0.52	0.29	-0.25	-0.06	0.18	-0.14	-0.22	-0.15	-0.01	-0.27	-0.18	0.28	-0.18	0.19	0.1	0.78	0.15	0.9	0.06	0.66	0.23	0.31	0.24	0.25	1.16	0.44	0.19	0.04	0.23	0.41	0.36	0.52	0.52	0.24	-1.09	-0.56	-0.04	-1.29	0.55	0.69	0.44	-0.01	0.37	0.33	0.85	1.1	0.31	0.54
YDR008C	-0.03	0.31	0.07	-0.04	-0.06		-0.12	0.07	0.07	-0.14	-0.09	-0.09	0.68	0	-0.09	0.24	0.68	-0.27	0.8	0.01	0.51	0.52	0.4	0.15	0.59	0.4	0.26	0.21	0.15	0.41	0.29	0.41	0.41	0.66	0.46	0	0.72	0.67	-0.2	0.53	0.45	0.42	-0.07	0.41	0.48	0.3	0.34	0.12	0.42
YDR009W			0.73				-0.38	-0.38	-0.6	-0.22	-0.86	-0.4	0.54	0.16	0.41	0.57	-1.43	-0.76	-3.18	-0.97	0.51	-0.71	-0.17	0	-0.62		0.2	0.28	-0.38	-0.4	-0.69	0.03	0.89	-0.94	-0.3	-0.4	-0.32		-0.96	0.28	0.58	0.72	0.52	0.44	0.77	-0.25	-1.18	0.3	0.23
YDR010C		0.15	0.4	0.18	0.25		-0.27	-0.01	-0.1	-0.74	-0.69	0.87	0.11	0.46	0.38	-0.76	-0.49	-0.34	-0.97	-0.38	0.66	0.3	0.33	0.19	0.12	0.51	0.23	-0.14	-0.42	-0.14	-0.47	-0.2		-0.34	-0.23	-0.01	-0.07	0.94	0.26	-0.18	0.14	0.43	0.15	0.51	0.67	-0.29	-0.79	-0.22	-0.4
YDR011W			0.2					-0.4	-0.49	-0.35	-1.03	0.03	0.42	-0.19	0.03	1.81	-1.09	0.09	-1.16	0.09	1.16	0.05	-0.55	-1	-0.86	0.52	0.57	-0.61	0.76	0.39	0.39	0.54	-0.15	-0.3	-0.23	0.67	0.82	0.13	0.69	-0.02	0.21	0.04	0.4	0.17	0.54	-0.01	0.78	0.64	0.43
YDR012W	-0.25	-0.79	-1.43	-2	-2.18		-0.86	-0.89	1.02	1.15	1.01	0.59	-0.67	-0.67	0.32	0.6	0.68	0.3	1.7	1.3	-2.4	-2.4	-2.25	-1.79	-0.36	-0.12	-0.38	-0.34	0.59	-0.17	-0.76	-0.6	0	-0.34	-0.54	-0.2	-0.67	-1.06	-0.86	-1.18	-0.56	-0.01	-0.56	0.18	0.28	-0.49	-1.03	-1.12	-1.06
YDR013W	-0.01		-0.64	-0.92	-0.56	-0.49	-0.23	-0.34	0.43	0.2	-0.17	-0.07	-0.12	-0.18	-0.07	-0.43	-0.4	0.04	0.3	0.39	-0.42	-0.71	-0.92	-0.69	-0.3	-0.04	-0.06	-0.22	-0.25	-0.32	-0.56	-0.09	-0.34	-0.3	-0.06	0.75	0.44	0.2	0.44	0.42	0.04	0.01	-0.32	0.15	0.12	0.24	0	0.18	0.01
YDR014W	-0.23	-0.15	-0.43	-0.27	-0.45		-0.18	-0.15	0	-0.18		0.97	0.11	1.05	-0.2	-0.49	0.3	-0.47	-0.71	-0.4	-0.17	-0.12	-0.45	-0.43	-0.43	-0.69	-0.3	-0.38	-0.58	-0.27	-0.23	0	-0.2	-0.23	-0.06	0.19		0.52	-0.45	0.03	-0.06	0.11	-0.42	0.08	0.34	-0.29	-0.03	-0.23	-0.14
YDR015C									0.16	-2.32	0	-0.17	-0.4	-0.25	0						0.49		-0.58	4.92		0.33				-0.94	-1.51	0.65		-1.06		-0.32	2.03	-0.76	-1.06	0.68	0.11	0.46	0.31	0.28	1.03	-0.58			0.03
YDR016C	0	0.54	-0.09	-0.04	-0.14		-0.36	0.06	-0.09	0.07	0.18	0.9	0.26	-0.25	0.2	-0.74	-0.43	-0.62	0.04	0.14	0.68	0.18	0.12	-0.04	0.42	-0.03	0.25	-0.36	-0.18	0.21	0.07	-0.17	0	0.06	-0.4	0.81		0.67	0.83	-0.2	-0.03	0.07	-0.56	0.06	0.33	-0.04	0.1	0.07	0.06
YDR017C		-0.2	-0.35	-0.12	-0.18				-0.02	-0.57	-0.23	0.42	-0.04	0.02	0.33	-0.06	-2.22	-0.85	-1.15	-0.49	-0.26	0.57	-0.33	0.35	-0.32	-0.06	-0.35	-1.54	-1.18	-0.76	-0.15	-0.47	-0.47	-0.28	-0.23	-1.28	-0.42	-1.15	-0.47	0.41	0.37	0.08	-0.27	-0.24	0.01	0.02	-0.09	0.3	0.21
YDR018C			2.34	1.5	1.7	0.32			-1.6	-0.43	-1	-0.43	1.41	0.68	-0.14	-0.47	-0.62	-0.71	-1.94	-0.97	1.92	1.1	1.53	0.67	1.12	0.7	-0.29	-0.34	-0.47	0.08	0.37	-0.22	1.03	-0.17	-0.4	-0.14	0.83	1.91	-0.04	0.33	0.41	0.28	0.48	0.64	0.24	-0.38	0.16	0.98	0.52
YDR019C	0.14	0.73	1.95	2.66	3.29	2.9	2.52	2.49	-2	-2.06	-1.51	-1.84	0.12	1.01	0.52	0.08	-1.69	-0.09	-2.06	-2	3.62	2.81	2.5	2.1	0.88	1.41	1.35	1.26	0.54	0.23	1.79	1.61	1	0.89	1.12	-0.43	-0.1	0.69	-0.23	1.28	1.36	1.24	1.76	1.13	1.19	0.14	-0.32	-0.15	0.58
YDR020C	-1.15	-2.18	-2.32	-1.79	-2	-1.4	-0.92	-0.76	0.39	0.38	0.37	0.23	0.04	0.39	0.42	0.42	0.31	-0.18	-0.25	-0.03	-1.89	-0.74	-1.36	-1	-0.51	-0.79	-3.18	-0.17	-0.17	-0.64	-0.34	0.25	-0.15	0.1	0.37	-0.22	-0.69	-1.12	-1.09	-0.62	-0.29	-0.03	0.48	0.1	0.2	0.29	0.26	0.41	0.16
YDR021W	-1.22	-1.03	-1.94	-1.69	-1.36	-1.32	-0.54	-0.23	0.38	1.22	-0.14	-0.15	-0.79	-1.15	-0.04	0.37	0.58	-0.42	0.32	-0.01	-1.94	-1.74	-2.18	-1.84	-1.29	-1.94	-0.56	0.14	-0.17	-1.32	-0.71	0.49	-0.49	0.24	0.77	-0.97	-2.47		-0.16	-0.84	-0.22	-0.17	0.2	-0.27	-0.03	-0.01	-0.79	-0.36	-0.42
YDR022C	0.18	0.24	0.6	0.68	0.81	0.23	0.64	0.54	-1.25	-0.45	-0.69	0.24	0.58	0.31	0.12	-0.76	-0.81	-1.25	-0.74	-0.42	0.93	0.53	0.79	0.66	0.78	0.25	1.12	0.24	0	0.39	0.43	0.41	0.55	0.7	0.3	0.07	1.12	0.92	1.51	0.28	0.2	0.32	0.33	0.4	0.37	-0.12	0.39	0.74	0.41
YDR023W	0.04	-0.58	-1.12	-1.15	-1.25	-1.18	-0.56	-0.47	0.49	0.68	0.32	0.01	-0.34	-1.12	-0.43	0.58	0.73	0.86	0.82	0.93	-1.84	-1.79	-1.6	-1.22	-0.89	0.08	-0.32	-0.32	-0.18	0.16	0	-0.18	0.08	0	0.07	-0.18	-0.54	-0.49	-0.32	-0.56	-0.25	-0.14	0.21	-0.23	0.08	0.16	0.18	0.15	-0.14
YDR024W		-0.17	-1.22	-1.09	-1.32	-1.29	-0.67	-0.81	-0.09	-0.23	-0.17	0.39	0.21	0.07	-0.51	0.12	0.32	0.57	0.8	0.36	-0.71	-0.4	-0.62	-0.67	-0.67	-0.17		-0.27	-0.17	-0.03	-0.2	-0.15	-0.07	-0.1	0.03	-0.62	-1.56	-0.94	-1.44	-1.32	-0.49	-0.32	-0.06	-0.12	-0.12	-0.74	-0.38	-0.42	-0.6
YDR025W	-0.17	-0.79	-1.79	-2.18	-1.84	-1.56	-1.12	-1.12	0.76	1.1	0.7	0.23	-1.12	-1.03	-0.38	0.56	0.91	0.61	1.66	1.42	-3.06	-3.18	-3.06	-2	-0.47	0.08	-0.42	-0.4	0.38	0.01	-0.51	-0.36	-0.2	-0.25	-0.15	-0.76	-1.29	-1.03	-0.81	-0.81	-0.71	-0.51	0.26	-0.22	-0.04		0.3	0.15	-0.2
YDR026C	-0.34	-0.84	-1.06	-0.34	-0.34	-0.58	0.1	0.07	-0.43	0	0.28	0.28	0.14	0.43	0.04	0.25	-0.25	-0.1	-0.18	-0.23	0.15	-0.42	-0.29	-0.32	-0.45	-0.15	-0.06	-0.12	-0.64	-0.04	-0.15	0.37	0.18	0.11	0.26	-0.25	-1	-0.32	-1.09	-0.54	-0.3	0.07	0.24	0.11	0.11	-0.22	0.06	-0.07	-0.29
YDR027C		0.38	0.26	0.21	0.23		-0.06	-0.17	0.12	-0.51	-0.58	0.53	0.64	0.1	-0.15	-0.29	-1.09	-0.42	-0.92	-0.22	0.39	0.07	0.08	0.38	-0.22	1.14	0.43		-0.07	0.42	0.34	-0.03	0.06	-0.62	0.42	-1.15	-0.89	1.08	-0.32	-0.17	-0.12	0.1	0.53	0.04	0.75	-0.1	0.2	-0.23	0.07
YDR028C			-0.92	-0.18	-0.32		-0.51	-1.69	-0.5	-0.15	-0.38	-0.07	0.42	0.33	0.18	0.23	0.3	-0.06	-0.37	-0.03	-0.09	-0.81	-0.53	0.95	0.25	-0.16	0.08	-0.98	-0.07	-0.08	0.1	0.02	0.45	-0.18	-0.29	0.07	0.33	0.18	-0.97	0.37	-0.12	-0.01	0.38	-0.05	0.16	0.02	0.4	-0.15	-0.22
YDR029W	0	-0.36	0.16	0.42	0.54	0.04	0.31	0.11	-0.54	-0.54	0.26	0	-0.01	-0.36	-0.32	0.26	-0.09	-0.36	-0.89	-0.03	0.26	0	0.14	-0.36	0.12	0.43	0.37	-0.04	-0.34	-0.27	0.54	-0.14	0.01	-0.17	0.08	0.16	0.41		0.83		-0.09	0.39	0.52	0.03	0.29	-0.32	0.26	-0.15	0.12
YDR030C	0.34			-0.2			-0.49	-0.29	0.25	0.46	0.02	0.97	-0.03	0.29	0.03	0.78	-1.19	-0.95	-0.49	0.47	0.07	0.92	0.11	0.16	-0.3	-0.49	-0.15	0.21	-0.54	0.05	0.28	-0.04	-0.14	-0.8	0.19	-0.42	-0.74	-0.65	-0.36	0.01	0.41	0.34	0.19	0.48	-0.03	-0.25	0.05	0.23	0.05
YDR031W	0.43		1.04	0.46	1.08		0.2		-0.74	-1.06	0	-0.2	0.38	0.36	-0.32	-0.97	-0.94	-1.18	-0.54	-0.64	1.14	0.56	0.69	0.82	0.28	1.16	0.86	0.2	0	0.25	0.57	0.18	0.29	0.39	-1.36	0.7	0.86	1.67	2.26	1.51	0.97	0.58	0.49	-0.17	0.66	0.19	0.7	0.85	0.55
YDR032C	0.87	1.97	2.42	2.35	2.44	2.02	1.53	1.23	-1.15	-1.12	-0.84	-0.81	0.56	1.3	0.33	-0.18	-0.69	-0.97	-0.69	-0.97	2.92	2.7	2.55	1.96	1.98	0.96	1.52	1.21	0.82	0.64	1.07	1.01	0.58	0.93	0.49	0.81	0.44	1.71	0.98	1.1	0.79	1.34	1.18	0.86	0.93	-0.62	0.91	1.69	1.68
YDR033W	-0.25	-0.42	-0.36	-1.06	-0.79	-0.07	-0.81	-0.4	0.07	0.18	0.42	-0.09	-0.15	0.08	0.26	-1.32	-1.22	-0.97	-0.49	-0.62	0.29	0.7	0.04	-0.29	-0.71	-0.14	-0.49	-0.15	0.36	-0.54	-0.79	-0.38	-0.47	-0.51	-0.67	-0.67	-1.22	-0.97	-0.99	-0.25	-0.22	0.14	0.36	-0.22	0.33	0.77	0.78	0.61	0.29
YDR034C	-0.04	-0.22	-0.22	-0.34	-0.49	-0.76	0.03	-0.17	-0.15	-0.12	0.1	-0.43	-0.1	0.01	0.1	-0.15	0.19	0.04	-0.27	-0.25	-0.06	-0.1	-0.23	-0.49	0.16	0.38	0.21	0.03	0.03	-0.38	0		0.11	0.04	0.52	0.25	0.19	0.31	-0.36	0.12	-0.07	0.07	0.45	-0.15	0.34	-0.49	0.45	0.31	0.11
YDR035W	-0.34	-0.67	-0.67	-0.94	-0.69	-0.47	-0.94	-1.22	0.24	0.45	0.38	-0.15	-0.06	0.06	0.19	1.81	2.27	1.36	1.57	0.93	-0.6	-0.34	-0.54	-0.47	-0.07	0.03	-0.36	-0.23	-0.25	-0.22	-0.34	-0.38	-0.32	-0.3	-0.6	0.77	0.3	0.48	-0.4	1.07	0.46	-0.18	0.06	-0.32	-0.2	0.76	0.77	0.34	1.09
YDR036C	-0.38	-0.45	0.04	0.14	0.01	-0.18	-0.12	-0.17	0.01	0	0	0.21	-0.12	0.43	0.08	0.65	0.36	-0.23	-0.6	0.37	0.28	0.12	0.15	0.1	0.4	0.03	0.15	0.08	0.31	-0.29	0.11		0	0.24	0.46	0.77	0.34	0.32	0.37	0.29	0.21	0.12	0.57	0.03	0.36	-0.04	1.02	1.21
YDR037W	-0.17	-1.09	-1.89	-2.18	-1.84	-1.15	-0.74	-1.06	0.46	0.74	0.7	0	-0.92	-1.09	0.12	0.67	1.39	0.89	1.44	0.5	-2.4	-2.64	-2.74	-2	-1.09	0	-0.62	-0.22	-0.12	-0.12	-0.58	-0.32	-0.15	0.06	0.18	0.38	-0.12	-0.36	-0.54	-0.04	-0.22	-0.22	0.01	-0.03	-0.07	0.25	0.21	0.08	-0.12
YDR038C	0.55	0.43	0.79	0.62	0.3	-0.03	-0.06	-0.07	-0.79	-0.81	-0.32	0.67	0.37	0.19	-0.4	0.77	0.37	0.06	-0.22	0.19	0.49	0.53	0.38	0.54	0.48	-0.01	0.08	-0.15	0.41	-0.04	-0.36	-0.3	-0.2	-0.54	0.15	-0.38			0.16	0.3	0.12	0.29	0.5	0.08	0.31	-0.47	-0.25	0.06	0.19
YDR039C	0.42	0.24	1	0.4	0.15	0.69	0.19	0.53	-1.04	-1.07	-0.94	0.14	0.61	0.34	-0.32	0.83	0.62	0.4	0.36	0.41	0.39	0.86	0.17	0.72	0.65	0.71	0.48	0.58	0.41	0.62	0.64	0.09	0.18	-0.27	0.25	0.33		-0.03	-0.94	0.52	0.22	-0.07	0.18	-0.15	-0.2	0.52	0.19	-0.07	0.34
YDR040C			0.78	-0.14		-1.03	-0.56	-0.43	-0.71	-1.16	-0.55	0.59	0.39	-0.09	-0.73	0.34	-0.16	0.33	0.07	-0.21	0.21	0.94	-0.54	0.56	-0.01	-0.27	0.2	-0.34	0.72	0.2	1.34	0.26	-0.05	0.24	0.91	0.24	1.92	0.48	-0.01	-0.04	-1.75	0.09	0.23	0.24	0.24	0.42	0.14	0.2	0.25
YDR041W	-0.01	0.42	0.26	0.19	0.3	0.28	-0.29	-0.29	-0.12	-0.2	-0.45	-0.07	0.07	0	0.24	-0.6	-0.43	-0.54	0.25	0.07	0.04	0.16	0.08	0.23	0.65	0.38	0.49	-0.2	-0.3	0.24	0.49	-0.07	-0.06	0.43	-0.54		3.88		0.28	-0.56				-0.2	0.58
YDR042C		-0.94	-0.18		-0.25	-0.09	-0.32	-0.51	-0.12	-0.2	0	-0.29	0.36	0.51	0.23	-0.15	0.78	0.85	0.87	1.86	-0.09	0	0.04	0	0.37	0.28	-0.3		-0.4	0.23	-0.25	-0.62	-0.29	-1.64	0.14	0.14	0.51	0.52	-0.84	-0.38	-0.29	-0.04	0.34	0.26	0.18	-0.36	-0.76	-0.38	-0.06
YDR043C	2	1.53	1.28	1.16	1.02	0.78	0.43	0.3	-1.69	-1.6	0.41	0.51	0.21	-0.23	-0.45	-2.84	-0.34	-0.29	-0.92	-0.45	2.92	1.48	1.34	0.83	0.2	1.08	0.18	-0.6	0.28	0.99	-0.34	-0.43	-0.97	-0.84	-1	-0.03	0.32	2.32	0.43	0.07	0.08	0	0.03	0.12	0.25	0	0.34	0.41	0.7
YDR044W	0.12	-0.71	-0.86	-1	-1.36	-0.56	-0.32	-0.51	0.4	0.79	0.67	0.61	-0.23	0.52	0.08	-0.23	0.54	0.57	0.46	0.6	-0.92	-0.34	-0.36	-0.79	-0.71	0.34	-0.62	-0.51	-0.25	0.23	-0.64	-0.81	-0.07	-1.15	-0.84	-0.51	-0.94	-0.67	-0.24	-0.67	-0.76	-0.54	-0.49	-0.89	-0.76	0.15	-1	-0.81	-0.67
YDR045C	-0.69	-1.25	-1.74	-1.69	-0.71	-1.22	-0.2	-0.22	0.39	0.24	0.81	-0.51	-1.51	-0.79	0.25	-0.03	0.37	-0.71	0.71	-0.1	-1.22	-1.43	-0.74	-1.22	-0.81	-0.6	-0.62	0.03	-0.01	-0.32	-0.6	-0.04	-0.2	0.18	0	-0.94	-1.29	-0.4	0.77	-0.49	-0.29	-0.06	-0.34	-0.17	-0.06	0.08	-0.76	-0.23	-0.23
YDR046C	-0.54	-1.89	-0.86	-0.62	-0.34	-0.07	-0.36	-0.47	-0.2	0.14	0.5	-0.36	-0.32	0.23	2.81	-0.71	1.35	-0.79	1.32	0.96	-1.25	-1.06	-0.71	-0.17	-0.14	0.48	0.11	0.53	0.21	0.26	0.21	-0.03	0.39	0.06	-0.07	-0.22	-0.3	-0.47	-1.04	-0.27	-0.25	-0.17	0.41	0.04	0.15	-0.18	-0.34	-0.07	0.07
YDR047W	-0.34	-0.23	-0.54	-0.45	-0.4	-0.2	-0.25	-0.62	0.04	0.3	0.39	-0.3	0.19	-0.1	0.15	-1.06	-0.15	-0.79	0.01	0.8	-0.03	0.15	-0.22	-0.14	-0.22	-0.74	0.03	0.26	0.07	0.33	0.23	0.06	-0.04	0.01	-0.17	-0.6	-1.84	0.14	-0.15	-0.45	0.03	0.41	-0.38	-0.42	-0.12	-0.45	-1.06	-0.29	-0.62
YDR048C		-0.86	-1.29	-0.3	-0.43	-0.04		-0.22	-0.47	-0.38	-0.36	0.28	0.25	0.29	-0.1	-1.94	-0.64	-0.23	-1.03	-0.76	-0.36	-0.47	-0.23	-0.36	-0.56	0.15	-0.01	0.26	-0.3	0.01	-0.14	-0.03	-0.15	-0.12	-0.25	-0.25	-0.09	-0.18	0.12	-0.06	-0.34	-0.18	0.06	-0.25	-0.18		-0.81	0.04	-0.45
YDR049W	-0.54	-0.56	-0.67	-0.69	-0.09	-0.49	-0.12	-0.15	-0.3	-0.49	-0.54	-0.45	-0.29	-0.45	0.1	-0.06	0.37	0.5	0.4	-0.09	-0.18	-0.6	-0.71	-0.43	-0.64	0.44	-0.03	0.64	-0.17	0.29	0.34	0.61	-0.64	-0.23	0.16	-0.43	-1.22		-1.19	-0.34	-0.22	-0.47	-0.4	-0.6	-0.36	-0.43	-1.18	-0.17	-1
YDR050C	0.32	0.14	0.04	0.14	-0.18	-0.3		-0.07	-0.67	0.6	0.63	0.23	0.61	-0.69	0.07	-0.01	-0.25	-0.81	0.42	0.82	0.54	0.56	0.67	0.29	0.14	0.43	0.31	0.12	0.31	0.33	0.01	-0.04	0.24	0.3	-0.17	-0.67	-0.54	-0.58	-0.76	-0.69	-0.17	0.03	-0.1	-0.04	0.04	-0.56	-1.09	-1.22	-0.69
YDR051C	-0.03	0.18	-0.3	-0.06	0.31	-0.45	-0.07	0.16	-0.45	0.16	0.15	-0.42	0.24	-0.07	-0.29	-0.47	-0.03	-0.18	0.32	0.06	0.4	0.04	-0.04	-0.04	-0.17	0.14	0.01	0.16	-0.22	0.36	0.21	0.14	-0.2	-0.1	0.37	-0.23	-0.47	-0.04	-0.15	-0.25	-0.04	-0.15	-0.4	-0.15	0.01	0.34	0.2	0.42	0.26
YDR052C		-1	-2.47	-0.32	-0.92	-0.29		-0.27	-1.29	-1	-0.58	0.74	-0.04	0.6	0	-0.97	0.28	0.36	0.15	0.52	-0.49	-0.38	-0.32	-0.3	-0.43	0.99	0.06	0.72	-0.51	0.28	0.26	0.89	0.7	-0.92	0.57	-0.4	-0.86	-0.47	-1.36	-0.45	-0.51	-0.2	-0.03	-0.14	-0.17	-0.69	-0.64	-0.47	-0.3
YDR053W	-0.18	-0.32	-0.67	-0.86	-0.51	-0.74	-0.23	-0.6	-0.29	0	-0.27	-0.15	-0.27	-0.54	-0.25	-1.94	-1	-0.43	-0.06	-0.12	-0.49	-0.51	-0.64	-0.42	-0.71	0.23	-0.18	0.12	-0.27	0.18	0.16	0.01	-0.03	0.01	0.31	-0.76	-1.89	-0.42	-0.39	-0.64	-0.4	-0.32	-0.23	-0.4	-0.17	-0.58	-1.03	-0.6	-1.22
YDR054C	0.08	0.06	0.07	0.24	0.11	-0.4	-0.51	-0.17	-0.12	-0.06	0	0.41	0.39	-0.27	-0.29	0.33	0.34	-0.01	0.06	0.01	0.21	0.31	0.34	0.46	0.11	0.32	0.11	0.12	-0.27	0.68	0.41	0.21	0.77	0.29	0.49	-0.38	-0.42	-0.07	-0.49	-0.38	-0.01	-0.07	-0.3	-0.18	0.1	-0.2	-0.89	-0.49	-0.27
YDR055W	-0.18	1.09	1.65	1.55	1.79	2.67	0.69		-1.32	-1.29	-0.79	-1.64	0.37	1.21	0.26	-1.25	-1.32	-1.43	-1.43	-1.36	2.86	2.29	1.98	1.42	1.4	1.46	1.46	0.96	0.83	0.04	1.24	0.53	0.65	1.08	0.44	-0.6	-0.92	-0.1	-0.5	0.53	-0.04	-0.51	-0.14	-0.09	0.32	0.26	0.28	0.61	0.8
YDR056C	-0.15	-0.2	-0.23	0.04	0.1	-0.06	-0.23	-0.17	-0.07	0.15	-0.1	0.21	-0.01	0.31	-0.1	-0.07	-0.04	0.1	0.18	0	0.97	0.34	0.19	0.18	0.07	0.1	0.1	0.11	0.08	0.23	0.08	0.01	0.4	0.19	0.26	-0.6	-0.54	-0.1	0.03	-0.06	0.31	-0.01	-0.22	-0.03	0.15	0	-0.27	0.03	0.2
YDR057W	-0.18	0.19	0.1	-0.03	0.11	0.24	-0.3		-0.54	-0.2	-0.69	-0.71	0.4	-0.09	0.04	-1.18	0.16	-1.12	-0.09	-0.54	0.64	0.26	0.23	0	-0.74	-0.2	0.93	0.52	-0.09	0.1	0.29	0.34	-0.14	-0.17	0.26		-0.3	-0.04	-1.17	0.53	-0.09	-0.17	-0.09	-0.38	-0.17	0.44	-0.06	0.1	0.56
YDR058C		0.74	0.98	1.2	1.34		0.29	0.4	-0.94	-1.74	0	0.38	0.58	0.48	-0.1	-1.4	-0.76	-0.6	-2.12	-1.15	1.71	1.11	1.14	0.81	0.39	0.55	0.73	-0.22	-0.01	0.66	0.57	0.34	0.49	0.97	-0.04	-0.43	0.52	2.19	0.21	0.85	0.85	0.41	0.28	0.31	0.48	-0.17	0.07	0.53	0.77
YDR059C	-0.23	0.74	1.06	0.66	0.58	1.01	0.06		-0.56	-0.84	-0.62	-0.64	0.52	0.63	0.11	-0.04	-0.17	-0.86	-0.01	-0.43	1.23	0.63	0.97	1.05	1.01		0.79	0.25	0.15	0.24	0.29	-0.12	-0.17	0.16	-0.4	-0.03	-0.1	0.65	0.12	1.78	0.98	0.29	0.1	-0.09	0.14	0.24	0.54	0.3	1.11
YDR060W	-0.46	-1.59	-3.21	-1.69	-1.26	-1.34	-0.75	-0.42	0.2	0.14	0.37	0.44	-1.74	-0.67	-0.14	-0.28	0.42	-0.55	-0.25	0.52	-2.49	-1.38	-1.53	-1.58	-1.37	-0.41	-0.65	0.26	-0.18	-1.04	-0.47	0.21	-0.43	-0.14	0.53	-0.71	-1.43	-1.25	-0.23	-0.7	-0.45	-0.27	-0.16	-0.23	-0.28	-0.07	-0.47	-0.46	-0.83
YDR061W	-0.27	0.03	0.38	0.07	0.3	0.75	0.19		-0.12	-0.3	-0.64	-0.67	0.39	0.03	0.37	-1.6	-0.22	-0.74	0.15	-0.4	0.77	0.15	0.42	0.4	0.51	2.88	0.49	0.29	-0.56	0.44	0.43	0.23	-0.03	0.18	0.24	-0.03	-0.23	-0.04	-0.39	0.42	0.07	-0.17	-0.04	-0.32	-0.06	0.32	-0.07	0.07	0.66
YDR062W	-0.67	-1.03	-0.64	-0.67	-0.86	-0.62	-0.74	-0.67	0.19	0.28	0.2	0.31	-0.3	-0.04	-0.12	0.43	0.58	0.18	0.46	0.79	-0.25	-0.36	-0.94	-0.71	-0.69	0.25	-0.07	0.36	0.38	0.06	-0.27	-0.23	-0.07	-0.14	0.16	-0.56	-0.69	-0.1	-0.43	-0.38	0.14	-0.14	-0.38	-0.12	0.16	-0.23	-0.47	-0.32	-0.2
YDR063W	0.03	0.6	0.34	0.28	0.37	-0.06	-0.27		-0.22	-0.1	-0.42	-0.4	0.49	0.01	-0.17	-0.76	-0.3	-0.67	0.19	-0.14	1.66	0.91	0.72	0.54	0.81	1.64	0.6	-0.18	-0.23	0.62	0.45	-0.03	0.11	0.37	0.07	-0.06	0.11	1.05	0.29	0.33	-0.1	-0.07	-0.04	-0.14	0.06	0	0.01	0.51	0.46
YDR064W	-0.84	-1.25	-1.79	-1.94	-2.06	-1.74	-1.03	-0.74	0.99	1.06	1.18	0.21	-0.89	-0.84	-0.04	0.77	0.9	0.92	1.03	1.3	-2.18	-2.94	-2.84	-1.09	-0.71	-0.06	-0.15	-0.25	0.46	-0.12	-0.4	-0.54	-0.18	-0.03	-0.18	-0.74	-0.89	-0.89	-0.63	-0.94	-0.56	-0.42	-0.47	-0.09	-0.01	0.07	-0.51	-0.17	-0.25
YDR065W	-0.81	-0.34	0.04	-0.25	0.15	-0.03	-0.22		0.26	-0.25	0	-0.43	-0.43	-0.03	-0.07	-1.18	-0.49	-0.54	-0.97	-0.34	0.21	-0.4	-0.12	0	0.16		0.37	0.64	-0.79	0.03	0.37	0.2	-0.06	-0.03	0.32	-0.22	-0.17	0.19	0.46	0.15	-0.51	-0.34	-0.22	-0.51	-0.32	-0.2	-0.14	0.14	0.04
YDR066C	-0.71	-0.69	-0.12	0.33	0.21	-0.6	-0.81	0.67	-0.29	0.16	-0.43	0.14	0.16	0.41	0.43	-0.42	-0.36	-0.38	-0.58	-0.86	0.07	0.2	-0.14	0.04	0.08	-0.4	-0.23	-0.14	-0.23	0.03	-0.15	0.14	-0.01	0.04	-0.38	-0.18	0.7	1.11		0.3	0.4	-0.18	-0.32	-0.04	-0.4	0.28	0.39	0.34	0.42
YDR067C	-0.18	0.04	0.15	0.34	0.2	-0.14	-0.07	0.2	0.1	0.12	-0.03	-0.06	0.18	-0.14	0.01	-0.29	-0.2	0.03	-0.15	-0.58	0.39	0.31	0.28	0.31	0.53	-0.58	-0.22	-0.45	-0.36	0.06	-0.18	-0.15	0.1	0.31	-0.01	0.75	0.38	0.85	1.34	0.24	0.12	-0.25	-0.49	-0.2	-0.47	0.15	0.53	0.44	0.44
YDR068W	0.29	-0.07	-0.2	0.7	0.58	-0.49	0.48	1.11	-0.04	0.38	0.12	0.28	0.18	0.16	-0.03	-0.56	-0.79	-0.3	-0.14	-0.32	0.26	0.51	0.08	-0.15	0.58	0.1	-0.12	-0.17	-0.58	0.24	0.19	0.21	0.29	0.14	0.14	0.96	0.76	0.93		0.45	0.33	-0.03	-0.14	0.06	-0.43	0.32	0.65	0.37
YDR069C	0.56	0.19	0.92	0.79	0.81	0.73	0.69	0.64	-0.36	-0.58	-0.76	-0.2	0.33	-0.2	-0.3	-0.64	-0.79	-0.09	-1.22	-0.51	0.62	0.67	0.78	0.61	0.63	0.2	0.3	0.07	-0.09	0.08	0.36	0.03	0.34	-0.06	0.12	2.27	1.48	1.46	0.39	0.62	0.58	-0.15	-0.14	-0.09	-0.22	0.08	1.27	0.85	0.77
YDR070C	0.33	2.01	2.61	2.47	3.19	1.26	0.44	0.79	-1.07	-1.49	-1.82	0.42	1	0.74	-0.59	-0.6	-0.59	-0.39	-0.71	-0.99	3.13	2.83	2.3	1.39	1.88	2.25	1.68	0.71	-0.38	1.62	2.61	1.32	1.19	0.24	-0.38	0.55	1.07	2.31	3.08	2.21	2.51	0.7	0.92	0.83	0.26	-0.49	0.23	0.31	1.12
YDR071C	-0.01	0.07	-0.29	-0.17	0.04	-0.51	0.18	0.43	0.53	0.54	0.49	-0.06	-0.1	-0.43	-0.38	0.19	0.31	0.4	0.45	0.29	-0.51	-0.14	-0.01	0.14	0.55	-0.22	-0.15	-0.3	-0.42	0.19	-0.06	0.04	0.29	0.26	0.15	0.92	0.66	1.01	1.44	0.32	0.26	-0.34	-0.4	-0.25	-0.51	0.34	0.68	0.7	0.67
YDR072C	-0.18	-1.15	-0.56	-0.58	-1.18	-1.09	-0.6	-0.45	-0.07	0.41	0.06	0.56	-0.27	-0.22	-0.54	0.36	0.03	0.41	0.49	0.51	-0.49	0.34	0.16	-0.1	0.38	-0.2	0.16	-0.56	0.15	-0.4	-0.74	-0.76	-0.86	-0.76	-1.03	0.86	-0.03	0.31	0.11	-0.18	0.14	-0.36	-0.29	0	-0.47	0.01	0.1	-0.32
YDR073W	0.34	0.54	0.36	0.04	-0.15	-0.27	-0.1	0.26	-0.04	0.01	-0.09	0.12	0.18	-0.32	-0.07	-0.03	0.15	-0.23	0.28	-0.01	-0.23	0.25	0.48	0.44	0.58	-0.45	-0.4	-0.69	-0.34	0.01	-0.51	-0.54	0.12	-0.07	-0.27	0.21	-0.01	0.19	-0.4	0.2	0.1	-0.36	-0.27	-0.29	-0.43	0.12	0.25	0.04	0.48
YDR074W	3.57	3.4	4.16	4.24	3.31	1.78	1.89	1.76	-2.74	-2.56	-2.84	0.77	1.32	0.31	-1.56	-0.81	-1.29	-0.89	-1.29	-0.22	3.54	4.47	4.15	3.11	2.92	2.4	3.75	-0.1	0.2	2.23	1.62	-0.49	0.89	-0.6	-1.6	0.24	3.1	3.13	1.92	2.08	1.18	0.62	0.78	0.59	0.45	0.39	2.49	2.02	1.3
YDR075W	-1.64	-1.84	-1.43	-1.84	-1.51	-1.25	-0.74	-0.45	0.63	0.74	0.36	-0.54	-1.32	-0.74	0.38	0.68	0.73	0.86	0	-0.12	-2.12	-1.29	-1.6	-1.25	-0.49	-1.15	-0.64	-0.36	-0.18	-0.74	-0.56	0.15	-0.49	0.15	0.25	-0.94	-0.84	-0.42	-0.49	-0.22	0.01	-0.49	-0.54	-0.29	-0.74	0.14	-0.09	-0.1	-0.01
YDR076W	-0.14	-0.18	-0.23	-0.14	-0.1	-1.18	0.4	0.52	-0.01	0.33	-0.6	0	0.49	0.41	0.46	-0.1	-0.38	-0.22	-0.71	-0.89	-0.4	0.1	-0.23	0	0.44	-0.79	-0.45	-0.4	-0.14	-0.45	-0.81	-0.27	-0.27	-0.38	-0.43	0.15	0.32	0.78	1.07	0.55	0.42	0.1	-0.1	-0.09	-0.27	0.24	0.41	-0.27	-0.07
YDR077W	0.38	1.37		2.14	2.43	2.89	1.52	1.36	-1.06	-0.69	-0.92	-0.89	0.36	1.67	0.64	-0.49	-0.4	-1.18	-0.29	-1.18	2.51	3.63	3.37	2.77	1.7	0.3	0.78	0.74	0.58	0.06	-0.07	-0.01	0.26	0.28	-0.22	0.11	0.4	1.2	0.97	1.26	1.18	0.28	0.31	0.43	0.14	0.15	0.37	0.38	0.49
YDR078C	0.04	-0.18	0.12	0.32		-0.07	0.4	0.43	0.03	0.19	-0.2	0.12	0.16	0.26	-0.01	-0.27	-0.09	-0.03	0.12	-0.4	0.51	0.65	-0.22	-0.07	0.44	-0.32	-0.01	-0.06	-0.07	-0.07	-0.18	0	0.07	-0.23	-0.25	0.8	0.45	0.5		0.37	0.56	-0.3	0	0.16	-0.38	-0.07	0.49	0.34	0.31
YDR079W	-0.34	0.26	0.33	0.15	0.96	0.59	0.56	0.34	0.46	-0.03	-0.62	-0.47	0.26	0.04	0.23	-0.42	-0.03	-0.04	0.21	-0.32	0.3	0.48	0.29	0.38	0.88	0.06	0.19	-0.2	-0.29	0	0.23	0.01	-0.15	0.28	0.19	0.83	0.89	1.12	1.21	1.27	0.73	-0.15	-0.23	0.01	-0.17	0.15	0.58	0.63	0.9
YDR080W	0.14	0.08	0.11	0.28		-0.2	0.3	0.14	0	-0.66	-0.22	0.04	0.33	-0.02	0.08	-0.2	-0.16	-0.32	0.01	-0.33	0.15	0.37	-0.58	0.11	-0.38	0.27	0.26	0.53	0.1	0.03	0.74	0.59	0.49	-0.06	0.63	0.57	0.4	0.74	0.29	0.34	0.24	-0.29	-0.07	-0.23	-0.86	-0.11	0.58	0.17	0.25
YDR081C	-0.81	-1.12	-0.58	-1.22		-0.01	-0.15	-0.29	0.25	0.24	-0.22	-0.74	-0.01	-0.2	0.25	0.34	0.49	0.38	0.01	0.16	-0.97	-0.23	-0.49	-0.32	-0.2	0.16	-0.42	0.14	-0.34	-0.62	-0.1	0.1	-0.51	-0.4	0.34	-0.22	-0.49	0.04	-0.27	0.37	0.06	-0.79	-0.51	-0.6	-0.81	0.12	0.63	0.24	0.14
YDR082W	-0.06	-0.25	-0.38	-0.34	0.01	-0.25	0.54	0.7	-0.01	0.25	-0.32	0.04	0.19	0.18	0.42	-0.2	-0.18	-0.3	-1.06	-0.71	-0.18	0.19	-0.09	-0.12	-0.04	-0.74	-0.42	-0.34	-0.34	-0.6	-0.45	-0.09	-0.22	-0.25	0.11	-0.01	-0.17	0.38	-0.14	0.1	0.18	-0.27	-0.29	-0.34	-0.49	0.1	0.48	0.34	0.29
YDR083W	-1.69	-2.94	-2.94	-3.64	-2.4	-1.64	-1.06	-0.81	0.73	1.34	0.94	-0.29	-0.92	-1.29	0.06	0.65	0.98	0.99	1.15	0.54	-3.47	-3.18	-3.06	-2.84	-1.74	-1.64	-1.64	-0.32	-0.45	-1.36	-1.32	-0.1	-0.94	-0.27	0.62	-1.22	-2.64	-1.94	-1.47	-0.34	-0.3	-0.56	-0.69	-0.51	-0.89	0.21	-0.09	-0.58	-0.43
YDR084C	-0.04	0.45	0.67	0.4	0.01	0.08	0.16	-0.06	-0.07	0.1	0.01	-0.07	0.2	0.61	0.31	-0.54	-0.43	-0.27	-0.01	0.06	0.91	1.11	0.93	0.52	0.61	-0.17	-0.09	-1.79	0.26	-0.29	-0.32	-0.18	-0.17	-0.18	-0.18		-0.34	0.01	-0.45	-0.09	0.07	-0.51	-0.2	-0.32	-0.6	-0.01	0.33	0.31	0.2
YDR085C	0.76	2.03	2.87	2.3	2.58	1.74	0.58	0.83	0.01	-1.03	-1.56	-0.94	1.29	0.59	-0.58	-0.81	-1.03	-0.92	-1.03	-1.12	2.07	2.21	2.08	1.99	1.46		1.16	0.37	-0.34	0.31	0.93	-0.09	0.45	0.33	-0.12	0.11	1.63	1.99	0.33	2.18	0.96	0	0.14	-0.18	-0.15	0.33	1.41	1.06	1.53
YDR086C	0	-0.54	-1.18	-0.79	-0.94	-1.4	-0.06	-0.12	0.54	0.69	0.4	0.24	-0.22	-0.2	0.08	0.14	0.77	0.7	1.1	0.86	-1.51	-1.06	-1.03	-0.92	0.1	-0.3	-0.38	-0.25	-0.22	0.03	-0.15	0	0.33	0.28	0.28	0.03	-0.47	0	0.2	-0.17	-0.01	-0.54	-0.36	-0.43	-0.86	0.29	0.15	0.18	0.04
YDR087C	-1.03	-2.47	-3.32	-4.06	-2.84	-1.56	-0.49	-0.36	0.87	1.29	0.85	-0.4	-1.94	-1.43	-0.04	0.2	0.62	0.19	0.98	0.12	-4.06	-3.47	-3.64	-2.84	-1.69	-1.69	-1.56	-0.25	-0.42	-1.18	-1.4	-0.14	-1.25	-0.18	0.59	-0.81	-1.4	-1.15	-0.1	-0.25	-0.32	-0.64	-0.58	-0.43	-0.92	0.52	0.07	-0.25	-0.23
YDR088C	0.07	0.71	-0.18	0.28	0.16	-0.49	0.38	0.43	0.3	0.39	0.14	0.34	0	-0.2	-0.04	-0.15	0.01	0.03	0.24	-0.42	-0.58	-0.23	-0.25	0.04	0.31	-0.51	-0.4	-0.32	-0.69	-0.09	-0.2	-0.04	0.03	-0.04	0.04	0.37	-0.1	-0.09	0.07	0.04	0.12	-0.4	-0.32	-0.15	-0.64	0.08	0.46	0.15	-0.12
YDR089W	0.24	0.01	0.48	-0.45	0.31	0.74	0.46	0.56	0.11	-0.27	-0.74	-0.14	0.04	0.1	0.31	-0.81	-0.89	-0.89	-1.22	-0.43	0.11	-0.04	0.12	0.07	-0.34	0.64	-0.3	-0.29	-0.54	-0.27	-0.6	-0.76	-0.51	-1	-0.38	-0.07	0.25	0.16	-0.54	0.41	0.15	-0.12	0.16	-0.09	-0.25	0	0.43	-0.23	0.07
YDR090C	-0.51	-0.51	0.08	0.03	-0.34	0.28	-0.27	-0.3	0	0.29	0.25	-0.25	0.25	0.43	0.39	-0.06	-0.09	-0.17	-0.18	0.08	-0.06	-0.12	0.36	0.37	0.48	-0.29	-0.23	0.28	0.1	-0.2	-0.62	-0.56	-0.45	-0.38	-0.45	-0.29	0.36	-0.36	-0.47	0.01	0.41	0.37	-0.38	0.3	0.16	0.19	0.42	0.54	0.44
YDR091C	-0.74	-2.47	-2.84	-2.47	-1.94		-0.76	-0.76	1	1.06	0.95	-0.2	-2.56	-0.81	0.25	0.82	1.03	1.14	0.34	0.61	-2.94	-2.74	-2.94	-2.06	-0.89	-0.94	-1.09	-0.43	0.3	-1	-1.32	-0.74	-1.09	-0.67	-0.62	-0.94	-1.51	-1.47	-0.15	-0.74	-0.4	-0.06	-0.69	0	0.01	0.31	0.8	-0.47	-0.4
YDR092W	-0.39	-0.06	-0.22	0.04	0.13	-0.02	0	0.06	0.2	0.31	0.29	-0.13	0.01	0.38	0.04	-0.53	-0.21	-0.5	0.3	-0.05	0.37	0.17	0.46	0.43	0.58	-0.15	-0.06	-0.18	-0.19	0.11	-0.01	-0.05	-0.36	0.03	-0.13	-0.06	0.52	0.61	0.82	0.68	0.27	0.29	-0.13	-0.01	-0.13	0.42	0.67	0.99	0.84
YDR093W	0.08	-0.92	-0.59	-0.58	-0.45	-0.62	-0.34	-0.45	-0.49	-0.25	-0.21	-0.33	-0.04	-0.22	0.16	-0.78	-0.29	-0.03	-0.17	0.16	-0.68	-0.49	-0.24	-0.47	-0.77	0.34	0.19	0.02	-0.04	-0.21	0.08	-0.09	-0.19	-0.56	-0.27	-0.88	-0.21	-0.16	0.08	0.01	-0.14	0.13	-0.05	0.18	0.26	-0.18	-0.21	-0.3	-0.54
YDR094W	-0.12	-0.64	-0.18	-0.34	-0.54	0.11	-0.06	-0.17		0.16	-0.06					-0.27	-0.38	-0.54	-0.15	0.4	-0.58	-0.29	-0.2	-0.04	-0.06	-0.3	0.01	0.2	0.31	-0.17	-0.47	-0.45	-0.42	-0.47	-0.49	-0.29	0.62	-0.03	-0.71	-0.32	-0.25	0.59	0.03	0.75	0.1	-0.38	-0.4	-0.74	-0.54
YDR095C	0.16	-0.14	-0.17	-0.74	-0.47	-0.45	-0.6	-0.54	0.12	-0.63	-0.54	0.28	-0.29	-0.23	-0.12	-2.59	-0.52	0.03	-0.01	0.1	0.16	-0.03	-0.03	-0.32	-0.58	-0.32	-0.36	-0.18	-0.22	-0.49	-0.64	-0.76	-0.88	-0.94	-0.47	-0.85	-0.69	-0.06	-0.39	-0.91	-0.95	0	-0.32	0.07	0.04	-0.47	-0.91	-0.75	-1.12
YDR096W	1.91	1.7	2.52	2.34	1.48	0.91	-0.03	0.18	-1.22	-1.4	-1.84	0.59	1.14	0.3	-0.94	0.01	-0.36	-0.69	-0.3	0.19	2.51	2.6	2.54	2.27	1.29	0.62	0.3	-0.56	-0.07	0.45	0.12	-0.43	0.2	-0.54	-1.03	1.08	1.78	1.04	0.83	0.29	0.43	0.37	0.44	0.37	0.58	-0.54	0.51	0.26	-0.03
YDR097C	-0.51	-1.89	-1.89	-2.12	-2.18	-0.86	0	-0.42	0.55	0.33	0.07	0.16	-1.29	-1.69	0.64	-0.4	-0.74	0.39	-0.01	0.41	-2	-1.64	-2.12	-1.56	-1.06	-0.76	-0.89	-0.07	0.04	-0.94	-1.09	-0.18	-0.74	-0.67	0.18	-0.74	-1.79	-0.47	-0.29	0.18	0.08	0.14	-0.14	0.07	0	-0.36	-0.01	-0.54	-0.76
YDR098C	-0.12	-0.34	-0.45	-0.06	-0.25	0.06	0.16	0.28	0.21	0.7	0.52	0.34	0.03	0	0.26	-0.45	-0.23	-0.38	0.15	0	-0.15	-0.18	-0.09	0.19	0.44	-0.17	-0.18	0.01	-0.01	0.2	-0.23	0.15	0	0.37	0.53	0.15	0.57	-0.29	0.04	0.01	0.2	0.3	-0.34	0.2	0.21	0.26	0.26	0.26	0.25
YDR099W	0.4	0.8	1.04	1.11	0.81	0.55	0.53	0.32	0.2	0.07	-0.01	-0.29	0.42	0.33	-0.2	0.07	0.03	0	0.25	0.28	1.16	0.98	1.04	1	0.76	-0.22	0.51	0.01	0.01	0.43	0.6	0.23	0.37	0.64	0.03	-0.22	-0.25	0.2	0.25	0.69	0.46	0.24	0	0.2	0.48	0.41	0.64	0.87	0.68
YDR100W	-0.03	0.91	1.25	1.02	0.48	0.48	0.04	0.06	-0.32	-0.4	-0.32	-0.1	0.71	0.6	0.29	-0.69	-0.86	-1.06	-0.4	-0.34	1.44	1.5	1.48	1.23	1.18	-0.04	0.54	0.11	0.49	0.11	0.18	0.12	-0.06	0.33	-0.04	0.55	1.66	1.24	1.37	0.3	0.15	0.31	-0.25	0.33	0.18	0.25	0.25	0.5	0.36
YDR101C	-2.06	-3.47	-3.64	-3.47	-3.32	-1.94	-1.18	-1.09	1.38	1.45	1.34	-1.06	-2.74	-1.64	0.16	1.3	1.43	1.23	1.05	0.62	-3.32	-3.64	-3.84	-3.06	-1.84	-1.94	-1.64	-0.29	0.26	-1.89	-1.6	-0.42	-1.25	-0.22	-0.03	-1.43	-0.97	-1.22	-0.84	-0.67	-0.32	-0.18	-0.18	-0.09	-0.14	0.67	0.14	-0.07	-0.14
YDR102C	-1	-0.69	-0.51	-0.42			-0.67	-0.36	0.3	-0.51	-0.4	1.01	0	0.33	0.16	-0.29	-0.17	-0.36	-1.22	-0.71	-0.51	-0.43	-0.27	-0.15	-0.34	-0.76	-0.2	-0.94	-0.34	-0.51	-0.74	-0.42	-0.86	-0.43	-0.62	0.19	1.59	0.57	-0.45	0.16	0.1	0.18	-0.47	-0.12	0.1	-0.25	0.21	0.26	0.55
YDR103W	-0.14	0.11	0.74	0.14	0.45	0.78	0.33	-0.17	-0.14	-0.32	-0.4	-0.38	0.18	0.15	-0.67	-0.06	-0.12	-0.07	-0.45	-0.23	0.96	0.45	0.67	0.67	0.2	-0.09	0.07	-0.07	0.18	-0.32	-0.01	-0.23	-0.4	-0.17	-0.36	0.01	0.38	0.5	0.34	0.42	-0.15	-0.12	-0.3	-0.27	0	0.23	0.54	0.26	0.25
YDR104C	-0.29	0.19	-0.3	0.16	0.25		0.15	0.23	0.15	-0.17	-0.36	0.4	0.21	0.28	0.03	-0.15	-0.14	-0.07	-0.56	-0.29	0.23	0.1	0.29	0.06	0.15	-0.1	0.25	0.1	-0.04	-0.22	0.31	0.5	-0.36	0.04	0.2	0.06	0.88	-0.07	-0.38	0.03	0.14	0.24	-0.25	0.08	0.14	-0.22	0.36	-0.03	0.04
YDR105C	-0.04	0.38	0.95	0.32	0.58	0.98	0.23	-0.1	-0.18	-0.32	-0.43	-0.36	-0.01	0.8	-1.89	-0.79	-1.09	-0.84	-0.76	-0.36	1.5	0.96	0.88	0.93	0.56	0.2	0.32	-0.14	0.12	-0.25	-0.32	-0.47	-0.67	-0.51	-0.67	0.12	0.56	0.43	-0.38	0.55	0.33	0.16	-0.51	0.04	0.18	0.51	0.52	0.81	0.43
YDR106W		0.04	-0.76					-0.32	0.5	-0.03	-0.22	1.17	-0.32	-0.03	0.07	-1.03	-0.67	-0.92	-1.12	-0.89	-0.03	-0.49	-0.29	-0.22	0.08	-1.4	-0.43	-1.36	-0.62	-0.43	-0.84	-0.51	-0.74	-0.54	-0.69	-0.54	0.62	-0.56	-1.22	-0.17	0.03	0.15	-0.22	0.29	0.14	-0.47	-0.18	-0.17	-0.54
YDR107C	-0.2	0.24	0.58	-0.18	0.18	0.67	0.24	-0.15	0.01	-0.49	-0.92	-0.43	-0.01	0.48	0.16	-0.03	-0.84	-0.29	-0.79	-0.51	1.06	0.6	0.43	0.6	0.38	0.19	0.37	0.21	0.07	-0.51	-0.06	-0.15	-0.43	-0.38	-0.29	0.8	1.2		0.6	0.74	0.52	0.3	-0.18	0.1	0.23	0.14	0.31	0.28	0.37
YDR108W	-0.18	-0.25	-0.17	-0.34	-0.34		0.03	0.08	0.33	0.28	0.07	0.66	0.38	-0.04	0.11	0.01	-0.06	-0.6	-0.58	-0.3	0.21	0.39	0.03	-0.1	0.18	-0.6	-0.36	-0.3	-0.01	-0.2	-0.43	-0.14	-0.36	-0.06	-0.29	0.28	0.31	-0.01	0.04	-0.06	0.08	0.21	-0.4	0.11	0.19	0.12	0.43	0.23	-0.01
YDR109C	-0.51	-0.42	0.43	0	0.45	0.49	0.33	0.11	0.19	-0.17	-0.34	-0.54	0.08	0.36	0.11	-0.4	-0.51	-0.69	-0.22	-0.79	0.84	0.29	0.54	0.44	-0.18	-0.22	-0.09	-0.23	-0.29	-0.4	-0.38	-0.03	-0.84	-0.43	-0.4	0.51	0.01	0.44	-0.22	0.18	-0.43	-0.12	-0.23	-0.15	0.01	-0.38	0.08	0.01	-0.2
YDR110W	-1	-1.79	-1.43	-1.36	-1.22		-0.07	-0.18	0.58	0.59	0.44	0.32	-0.51	-0.3	0.08	-0.43	-0.49	-0.54	-0.64	-0.36	-0.94	-0.81	-0.97	-0.54	-0.54	-1.22	-0.81	-0.47	-0.17	-0.84	-0.62	0.08	-0.79	-0.04	0.12	-0.6	-0.04	-0.56	-0.79	-0.36	-0.07	0.16	-0.36	0.21	0.16	-0.25	-0.51	-0.6	-0.6
YDR111C	-1	-1.22	-1.4	-2.25	-1.79	-1.6	-1.51	-1.84	0.56	0.89	0.67	-0.2	-0.64	-0.43	-0.4	-0.09	0.63	0.56	1.7	1.24	-1.51	-1.22	-1.09	-0.38	-0.49	-0.22	-1.09	-0.92	-0.71	-0.49	-1.22	-1.18	-1.32	-1.32	-1.09	-0.23	-2	-0.64	-1.12	-0.29	-0.38	-0.36	-0.27	-0.22	-0.03	-0.38	-0.43	-0.38	-0.32
YDR112W	-0.76	-1.51	-1.29	-1.69	-1.89		-1.51	-1.51	0.46	0.46	-0.22	0.56	-0.45	-0.58	-0.67	-0.06	-0.14	0.04	-0.1	0.87	-2.12	-1.51	-1.36	-0.74	-0.1	-0.74	-0.94	-1.09	-0.56	-0.43	-1.03	-0.81	-1.4	-0.69	-0.92	-0.43	-0.42	-0.56	-0.84	-0.89	-0.3	0	-0.42	0.18	0.15	-0.36	-0.42	-0.62	-0.36
YDR113C	0.04	-0.06	-0.36	-1.12	-0.29	-0.58	0.01	0.12	0.28	0.2	0.14	-0.29	-0.38	-0.27	0.28	-0.86	0.7	-2.06	0.55	0	-0.12	-0.54	-0.32	-0.09	-0.23	-0.22	-0.54	-0.49	-0.71	-0.22	-0.74	-0.45	-1.06	-0.86	-0.29	-0.17	-0.27	-0.38	-0.89	0.04	-0.12	-0.17	-0.74	-0.3	-0.12	-0.06	-0.54	-1.25	-0.58
YDR114C			-0.38	-0.18	-0.07		-0.43	-1.4	-0.36	-0.29	-0.15	0.44	0.3	0.5	-0.04	-0.29	-0.6	-0.49	-0.4	-0.3	0.16	-0.1	-0.04	-0.18	0	-0.32	-0.09	-0.67	-0.51	-0.22	-0.47	-0.42	-0.32	-0.62	-0.23	-0.47	-0.42	0.11	0.08	-0.07	-0.09	0.04	0.36	0.19	0.45	-0.54	0.2	0.43	0.18
YDR115W	-0.62	0.18	0.26	0.29	0.48	0.39	-0.04	-0.03	0.15	-0.09	-0.22	-0.49	0.11	0.19	0.04	-0.25	-0.32	-0.29	0.1	0.19	0.42	0.16	0.11	0.39	0.91	0.01	0.3	-0.64	0.2	0.07	0.03	-0.2	-0.45	0.14	-0.07	-0.2	-0.04	0.2	0.19	0.26	0.37	0.39		0.43	0.44	0.15	0.24	0.71	0.38
YDR116C	-0.12	0.03	0.37	0.82	0.66	0.2	0.21	0.18	-0.18	0.06	0	0.24	0.58	0.54	0.26	0.19	0.04	-0.2	0.03	0.08	0.18	0.44	0.58	0.6	0.59	0.2	0.33	-0.34	-0.15	0.42	0.19	-0.06	0.21	0.58	0.07	0.45	0.19	0.62	0.41	0	0.06	0.11	0.57	0.39	0.59	0.52	0.54	0.86	0.73
YDR117C	-0.09	-0.51	-0.34	-0.27	-0.29	-0.34	-0.29	-0.34	0.42	0.33	0.16	-0.1	0.01	-0.4	-0.49	-0.03	-0.18	0.31	-0.1	0.03	-0.43	-0.64	-0.74	-0.4	-0.29	-0.29	-0.42	-0.58	-0.58	-0.06	-0.2	-0.27	-0.56	-0.34	-0.27	-0.22	-0.07	0.26	0.57	-0.42	-0.29	-0.06	0.2	-0.18		-0.09	0.08	0.21	-0.06
YDR118W	0.01	-0.36	-0.22	-0.09	-0.23	-0.43	-0.14	-0.12	-0.09	0.07	0.04	0.24	0.25	0.14	-0.14	-0.64	-0.22	-0.38	-0.51	-0.47	0.41	0.06	0.15	0	0.57	0.12	-0.15	-0.45	-0.18	0.01	-0.58	-0.43	-0.34	-0.25	-0.43	0.31	-0.15	0.04	2.71	-0.25	-0.25	-0.03	0.38	0.07	0.37	-0.14	0.04	-0.07	-0.01
YDR119W	-0.34	-1.36	-0.92	-1.09	-0.94	-0.47	-0.6	-0.51	0.14	0.43	0.32	-0.14	-0.69	-0.23	-0.09	0.36	-0.04	0.37	-0.74	0.4	-0.81	-1.06	-1.15	-1	-0.58	-0.47	-0.43	-0.07	0.24	-0.79	-0.76	-0.38	-0.86	-0.56	-0.29	-0.79	-0.67	-0.79	0.37	-0.74	-0.43	-0.29	0.18	-0.18	0.03	0.19	0.21	0.11	-0.18
YDR120C	-1.32	-3.06	-3.32	-2.84	-2.64	-2	-0.67	-0.45	0.99	1.21	1.21	-0.3	-2.12	-1.09	0.06	1.09	1.18	0.99	0.86	0.46	-2.18	-2.25	-2.84	-2.74	-1.43	-1.69	-1.64	-0.18	0.01	-1.29	-1.51	-0.06	-0.92	-0.2	0.31	-1	-2.56	-2.74	0.79	-1.09	-0.74	-0.23	0.15	-0.22	-0.22	0.4	0.06	-0.34	-0.2
YDR121W	-0.84	-1.43	-1.89	-1.64	-0.94	-1.03	-0.45	0.14	0.69	0.77	0.66	-0.45	-1.4	-0.6	-0.12	0.6	0.44	-0.1	0.84	-0.17	-2	-1.84	-1.74	-1.03	-0.86	-0.84	-0.97	-0.4	-0.38	-0.58	-1	0.11	-0.86	-0.17	0.15	-0.47	-0.6	-0.74	-0.1	-0.38	-0.2	-0.15	0.31	-0.12	0.01	0.04	-0.71	-0.76	-0.54
YDR122W	0.65	0.52	1.64	1.59	1.36	0.77	0.54	0.43	-1.09	-0.81	-0.97	0.11	0.89	0.46	-0.4	-0.67	-0.71	-1.06	-0.25	-0.36	1.55	1.74	1.93	1.66	0.73	1.05	0.86	0.08	-0.25	0.59	0.54	-0.01	0.52	-0.01	-0.12	0.46	-0.17	0.08		-0.12	0.37	0.26	0.5	0.28	0.31	-0.6	0.01	-0.42	0.04
YDR123C	-0.04	-0.12	0.18	0.12	0.43	0.28	0.48	0.56	0.07	-0.09	-0.27	-0.2	0.11	-0.4	-0.23	-0.32	-0.86	-0.18	-0.51	-0.89	0.4	0.23	-0.03	0.08	-0.74	-0.4	-0.25	-0.47	-0.22	-0.42	-0.34	-0.14	-0.18	-0.06	-0.51	-0.74	-0.81	-1.06		-0.79	-0.06	-0.1	0.34	-0.18	-0.06	-0.47	-1.06	-0.47	-0.67
YDR124W	0.44		0.79	0.63	0.71	0.21	0.54	0.08	-0.89	-0.36	-0.43	0.28	0.73	0.48	-0.12	-0.17	-0.76	-0.34	-0.74	-0.71	1.04	0.69	0.99	0.94	-0.04	-0.14	0.03	-0.64	-0.06	-0.01	-1.12	-0.3	-0.22	-0.47	-0.6	-0.07	-0.18	0.32		0.08	0.38	0.4	0.54	0.37	0.25	0.03	0.26	0.37	0.51
YDR125C	0.4	-0.04	1.18	0.96	1.12		0.2	0.6	0.11	-0.56	-0.62	-0.17	0.58	-0.06	-0.42	-0.4	-0.62	-0.58	-1.15	-0.97	1.13	0.65	0.65	0.55	0.11	-0.1	-0.18	-0.89	-0.25	-0.25	-0.56	-0.49	-0.84	-0.54	-0.84	-0.15	0.34	0.38	0.55	0.15	0.18	0.19	0.63	0.01	0.25	0.34	0.11	0.45	0.4
YDR126W	-0.84	-1.22	-0.97	-0.81	-0.74	-0.62	-0.34	-0.3	0.34	0.31	0.29	0.1	-0.76	0.36	0.52	0.33	0.41	0.07	-0.15	-0.03	-0.84	-0.64	-0.94	-0.67	-0.07	-0.49	-0.58	-0.67	0.07	-0.6	-1.4	-0.94	-0.76	-0.58	-0.54	-0.09	-0.56	0.43	-0.3	-0.3	-0.06	0.23	0.54	0.21	0.32	-0.92	0.14	0.18	0.1
YDR127W	0.4	0.29	-0.29	-0.33	-0.45		-0.07	-0.42	-0.31	-0.14	-0.21	-0.09	-0.21	-0.04	0.45	0.66	0.59	0.7	-0.49	0.37	-0.8	-0.63	-0.77	-0.68	-0.38	0.69	0.57	0.55	0.26	-0.23	0.17	0.08	0.26	-0.02	0.25	0.26	-0.69	0.35	0.1	0.9	0.52	-0.1	0.48	-0.24	-0.07	0.04	0.81	0.98	0.44
YDR128W	-0.59	-1.57	-0.48	-0.47	-0.44	-0.81	-0.4	-0.32	-0.05	0.07	0.03	-0.17	0.23	-0.17	0.03	0.2	0.09	0.19	-1.29	0.22	-0.15	-0.01	0.11	0	-0.29	0.52	0.07	0.58	0.01	-0.13	0.02	0.19	0.24	-0.05	0.29	-0.32	-0.04	-0.16	-0.27	-0.26	-0.42	-0.03	0.39	-0.07	0.04	-0.42	-0.35	-0.23	-0.46
YDR129C	0.34	0.98	1.9	1.59	1.58	1.3	0.48	0.11	-0.79	-0.54	-0.56	-0.32	0.82	0.28	-0.36	-0.56	-0.06	-0.62	0.31	-0.2	1.86	1.93	1.83	1.79	0.76	0.4	0.58	0.08	0.1	0.2	0.36	-0.15	0.34	0.31	-0.18	0.23	0.59	0.21	0.61	0.7	0.15	0	0.14	-0.04	-0.09	0.32	0.51	0.82	0.31
YDR130C	0.45	-0.27	0.26	0.48	0.26	-0.76	0.25	0.63	-0.18	-0.12	0	0.56	0.18	-0.29	-0.27	-0.79	-0.2	-0.36	-0.62	-0.38	0.53	0.28	0.33	0.29	0.39	-0.04	-0.36	-0.64	-0.38	0.03	-0.6	-0.49	-0.4	-0.74	-0.3	-0.84	-0.15	-0.43	-0.51	-0.14	-0.1	0	0.24	-0.25	0.11	-0.62	0.06	0.03	0.03
YDR131C	0.99	0.62	0.97	0.59	1.12	0.71		0.41	-0.54	-0.56	-0.94	-0.14	0.49	0.31	0.12	-1.09	-0.69	-0.58	-0.54	-0.92	1.52	0.67	1.08	0.74	0.15	-0.36	-0.06	-0.38	-0.09	-0.15	-0.42	-0.38	-0.43	-0.2	-0.64	0	0.58	0.48	0.53	0.54	0.12	0.03	0	-0.18	0.11	0.24	0.61	0.49	0.26
YDR132C	-0.17	-0.86	-0.74	-0.69	-0.67	-0.84	-0.42	-0.23	0.2	0.28	0.18	0.73	-0.09	-0.29	-0.15	-0.03	-0.18	-0.03	-0.45	-0.15	0.25	-0.18	-0.06	-0.15	0.03	-0.51	-0.69	-0.76	-0.12	-0.51	-1.32	-0.67	-0.51	-0.45	-0.45	4.59	3.62	2.68	1.98	0.84	0.63	0.32	0.86	0.2	0.56	-0.56	2.24	2.52	1.54
YDR133C	1.57	2.35	1.96	0.82	0.77	0.21	-0.04	0.11	-0.67	-0.74	-0.62	0.2	1.1	0.2	-0.4	0	-0.42	-0.49	0.95	0.58	2.65	2.58	2.11	1.34	1.06	0.59	0.08	-0.56	0.28	0.51	-0.43	-0.89	-0.12	-0.27	-0.62	-0.25	-0.79	-0.64	-0.67	-0.6	-0.47	-0.38	-0.22	-0.12	-0.17	-0.62	-0.74	-0.89	-0.79
YDR134C	1.28	1.58	1.25	0.66	0.18	-0.76	-0.1	-0.01	-0.01	-0.03	-0.12	0.33	0.61	0.01	-0.38	0.68	0.16	-0.04	0.04	1.08	1.5	1.13	1.18	0.67	1.1	0.43	0.01	-0.25	0.64	0.53	-0.18	-0.45	0.1	0.04	-0.27	-0.03	-0.32	-0.62	-1.25	-1.25	-0.34	-0.18	0.15	0.01	0.16	-1.18	-1.03	-1.06	-1
YDR135C			-1.4	-0.38	-0.17	-0.01	-0.45	-1	0.08	-0.86	-0.21	0.2	-0.11	-0.1	0.14	-1.99	-1.6	-0.49	0.09	-0.11	0.09	-0.1	0.86	-0.86	-0.38		-0.21	-0.34	-0.38	-0.42	-0.42	-0.16	-0.33	-1.21	-0.46	0.43	0.26	-0.05	-0.17	0.05	-0.24	-0.14	0.01	-0.08	-0.09	-0.01	-0.1	-0.17	0.13
YDR136C	0.64		-0.76	-0.64	-0.43	-0.49			0.03	-0.14	-0.54	0.07	0.36	-0.04	-0.27	-0.84	-0.71	-1.69	-3.06	-0.67	-0.17	-0.4	-0.34	-0.4	-0.1	-0.51	-0.15	-0.97	-0.23	-0.64	-1.09	-0.84	0	-0.54	-0.51	-0.22	-0.54	-0.79	-0.71	-0.12	-0.2	0.07	0.1	0.1	0.07	-0.86	-0.38	-0.4	-0.25
YDR137W	-0.25	-0.71	-0.22	-0.42	0.16	0.03	-0.18	0.1	0.3	0.16	-0.45	-0.01	0.07	-0.14	-0.12	-0.45	-0.64	-0.43	-0.4	-0.36	0.33	0.08	0.2	0.31	-0.04	-0.03	-0.34	-0.43	-0.81	-0.3	-0.42	-0.45	-0.76	-0.27	-0.54	-0.3	-0.12	0.19	0.3	0.32	-0.06	-0.1	0.01		0.06	0.34	0.69	0.5	0.3
YDR138W	-0.03	-2.18	-0.97	-0.43	-0.58	-0.32		0	-0.86	0.45		-0.29	-0.29	0.57	-0.18	0.43	0.06	0.37	-0.84	0.24	-0.23	-0.47	-0.34	-0.03	-0.09	0.26	-0.01	0.38	-0.17	0	-0.04	-0.01	0.1	-0.36	0.38	0.06	-0.06	-0.03		-0.43	-0.43	-0.12	0.03	-0.1	-0.04	-0.07	-0.2	-0.15	0.07
YDR139C	-0.4	-0.25	-0.67	-0.45	-0.22	-0.54	-0.22	-0.23	0.07	0.16	0	-0.23	-0.15	-0.2	-0.07	-0.2	0.1	0.06	0.43	-0.09	0.45	-0.12	-0.04	-0.09	-0.12	-0.23	-0.38	-0.45	-0.22	-0.06	-0.3	-0.18	-0.29	0.11	0.06	-0.56	-0.22	0.19	0.77	-0.43	-0.2	-0.15	-0.56	-0.32	-0.14	-0.07	-0.49	-0.07	-0.01
YDR140W	-0.14	-0.51	-0.2	0.01	0.08	0.16		0.42	-0.2	0.39	0.23	-0.22	0.28	0.08	0.2	-0.4	-0.07	-0.04	0.29	-0.42	0.51	0.07	0.26	0	-0.07	-0.23	-0.18	-0.09	0.16	-0.06	-0.62	-0.06	-0.23	0.08	0.1	-0.09	0.23	0.15		-0.18	0.04	0.15	0.08	0.01	0.06	0.01	-0.12	0.08	0.07
YDR141C	0	-0.12	0.25	0.21	0.28	0.16	0.01	-0.23	-0.74	0.03	-0.69	-0.79	0.4	-0.43	-0.34	-1.03	-0.23	0.08	-0.1	0.04	1.14	0.54	0.31	0.18	-0.25	0.58	0.32	0.49	0.18	-0.22	0.54	0.01	0.07	-0.22	0.1	-0.51	-0.38		0.6	-0.56	-0.17	-0.25	-0.29	-0.38	-0.14	-0.56	-0.6	-0.09	-0.09
YDR142C		-0.36	0.06	0.18	-0.01	-0.07	-0.4	-0.07	-0.2	0.11	0.26	-0.23	0.45	-0.03	-0.07	0.11	0.07	-0.3	0	0.06	0.58	0.32	0.34	0.49	0.28	-0.03	-0.03	-0.29	0.16	0.04	-0.62	-0.49	-0.2	-0.34	-0.25	0.31	0.73	0.12	1.11	-0.38	-0.3	-0.12	-0.1	-0.18	-0.09	-0.04	-0.25	0.36	0.08
YDR143C	-0.18	-0.6	-0.45	-0.43	-0.42	-0.29	-0.4	-0.56	-0.1	0.34	0.15	-0.32	-0.2	-0.22	0.19	-0.1	-0.01	-0.03	0.97	0.72	0.12	-0.23	-0.34	-0.4	-0.54	-0.03	-0.34	-0.25	0.08	-0.17	-0.29	-0.42	-0.56	-0.45	-0.22	-0.92	-1.74	-0.25	0.19	-0.86	-0.58	-0.43	-0.49	-0.54	-0.3	-0.62	-1.12	-0.62	-0.86
YDR144C	-0.43	-2.4	-2.32	-1.69	-2	-0.92	-0.71	-0.64	0.25	0.28	0.91	0.3	-1.22	0.38	0.41	0.03	0.12	0.25	-0.4	0.98	-1.64	-1.43	-1.43	-1.69	-1.12	0.44	-0.01	0.51	0.54	-0.64	0.14	0.12	-0.54	-0.67	0.19	-0.56	-0.6	-0.97	0.72	-1	-0.64	-0.3	-0.3	-0.3	-0.29	-0.17	-0.4	-0.07	-0.74
YDR145W	-0.3	-0.54	-0.29	-0.17	-0.14	-0.54	-0.17	-0.01	0.06	0.24	0.23	-0.4	0.18	-0.51	-0.3	0.07	0.16	0.25	0.79	0.32	0.38	0.14	0.1	0.2	-0.17	0.29	-0.04	0.06	-0.23	0.1	0.32	0.1	0.07	-0.09	0.37	-0.89	-0.86	-0.34	-0.07	-0.6	-0.27	-0.4	-0.51	-0.62	-0.17	-0.42	-0.64	-0.62	-0.6
YDR146C	-0.1	-0.79	-0.47	-0.14	-0.56	-0.45	-0.36	0.75	-0.06	0.4	0.12	-0.17	0.3	0.49	-0.3	-0.1	-0.47	0.19	-1	-0.14	-0.3	-0.22	-0.07	0.07	0.28	0.42	0.06	-0.18	-0.38	0.31	0.14	-0.4	0.33	-0.51	-0.42	-1.06	-1.6	-1.22	-0.15	-1.15	-0.94	-0.22	-0.04	-0.34	-0.01	-0.4	-0.3	-0.3	-0.47
YDR147W	-0.25	-0.27	-0.45	-0.42	-0.25	-0.38	-0.03	0.06	-0.07	0.23	-0.04	-0.06	0.15	-0.45	0.2	-0.74	-0.1	-0.89	0.26	-0.17	0.37	0	-0.07	-0.47	-0.43	0.4	-0.27	0.04	-0.17	0	0.07	-0.22	-0.76	-0.47	-0.22	-1	-1.84	-0.92	-0.15	-0.74	-0.49	-0.45	-0.49	-0.76	-0.42	-0.07	-0.76	-0.47	-0.36
YDR148C	0.5	0.43	1.07	1.36	1.09	0.72	0.11	-0.06	-0.42	-0.12	0.04	-0.18	0.62	0.51	-0.17	-0.34	-0.23	-0.22	0.49	0.43	1.7	1.8	1.6	1.3	1.18	0.59	0.39	-0.06	-0.17	0.56	0.26	-0.22	0.39	0.1	-0.49	-0.27	0.1	0.79	0.87	0.24	0.11	0.11	0.07	0.11	0.44	-0.38	-0.3	0.32	-0.07
YDR149C	-0.45	-0.6	-0.86	-0.23	-0.38	-0.56	-0.06	0.24	-0.51	-0.2		-0.49	-0.07	-1.06	-0.4			0.74			0.38	0.11	0	-0.15	-0.62		-0.84		-1.4	-2.56		-0.81	-1			-1	-1.15	-0.56	-2.32	-0.76	-0.56	-0.2	-0.58	-0.58	-0.17	-0.71	-0.56	-0.76	-0.64
YDR150W	0.07	-0.13	-0.62	0.1	-0.07	-0.17	-0.02	-0.56	-0.35	-0.82	-0.13	0.05	0.11	0.14	-0.3	1.06	-0.1	-0.17	-0.62	0.3	0.24	0	-0.02	0.3	-0.9	0.74	0.16	0.98	0.1	0.25	0.1	0.35	0.47	0.03	0.47	-0.48	-0.29	-0.32	-0.34	-0.28	-0.08	-0.14	0.08	0.09	-0.09	-0.37	-0.24	-0.35	-0.17
YDR151C	0.97	0.9	0.45	0.28	0.41	0.45	0.32		-0.54	-0.36	-0.47	0.41	0.46	-0.6	-0.4	-0.22	0.07	0.03	0.01	-0.34	1.28	1.4	1.03	0.65	0.68	0.77	-0.38	-0.54	-0.22	0.29	-0.51	-0.45	-0.14	-0.27	-0.2	0.12	-0.04	0.07	-0.07	-0.23	-0.45	-0.36	-0.25	-0.6	-0.2	0.21	-0.03	0.21	0.23
YDR152W	-0.43	-1.56	-1.89	-1.32	-1.06	-1.15	-0.36	0.15	0.43	0.88	1.05	0.21	-0.69	-0.67	0.01	0.52	0.18	0.6	-0.09	0.08	-1.12	-1.12	-1.36	-1	-0.76	-0.64	-0.97	-0.34	-0.38	-0.23	-0.74	-0.12	-0.27	0.12	0.41	-1.4	-0.76	-0.62	-1.09	-1.03	-0.49	-0.12	-0.4	-0.14	-0.07	-0.58	-1.32	-0.94	-1.29
YDR153C	-0.29	0.03	0.04	0.08	0.28	0.18	-0.25		-0.07	0.2	0.01	-0.3	0.14	-0.12	-0.38	-0.38	0.53	-0.86	0.89	-0.12	0.6	0.36	0.38	0.26	0.19	-0.06	-0.27	-0.25	-0.47	0.11	-0.17	-0.18	-0.22	0.08	0.14	-0.69	-0.84		-0.76	0.07	-0.34	-0.34	-0.09	-0.62	-0.42	-0.09	-1.06	-0.67	-0.15
YDR154C	0.36	0.7	0.74	0.7	0.51	0.63	0.29	0.15	0.15	0.11	0.16	0.14	0.76	0.93	0.62	-0.34	-0.42	-0.76	0.31	-0.45	1.23	1.37	0.91	0.99	0.69	0.44	0.5	0.5	0.34	0.21	0.18	0.3	0.36	0.6	0.4	0.16	0.46	0.69	0.04	0.01	0.29	-0.22	-0.74	-0.3	-0.15	-0.79	-1.06	-0.42	-0.29
YDR155C	-0.15	0.79	0.82	0.41	0.46	0.86	0.14	-0.34	-0.06	0.45	0.14	-0.17	0.39	0.96	0.45	-0.18	-0.54	-0.71	0.24	-0.45	1.23	1.19	0.9	1.12	1.14	0.5	0.54	0.55	0.29	0.07	0.03	0.12	0.08	0.57	0.38	-0.12	-0.89		0.48	0.19	0	-0.29	-0.45	-0.58	-0.38	-0.67
YDR156W	0	-0.62	-0.74	-0.86	-0.92	-0.12	-0.32	-0.38	0.54	0.76	0.9	0.19	-0.47	-0.42	0.19	-0.29	0.41	-0.43	-0.42	0.38	-1.03	-0.92	-0.86	-0.94	-0.76	-0.14	-0.43	0.25	0.58	-0.49	-0.71	0.04	-0.36	0.15	0.34	-0.92	-2.84	-0.64	-0.54	-0.94	-0.64	-0.45	-0.18	-0.03	-0.14	-0.32	-0.94	-0.92	-0.42
YDR157W	-0.97	-0.49	-1.12	-1.43	-0.89	-0.04	-0.79	-1.06	0.21	0.33	-0.23	-0.4	-0.94	-0.38	-0.25	-1.64	-0.12	-0.81	0.82	0.1	-1	-0.94	-1.22	-0.86	-0.56	-0.47	-0.56	-0.01	0.1	-0.79	-0.94	-0.34	-0.92	-0.29	0.08	-1.29	-0.92		-1.06	-1.22	-0.38	-0.69	-0.4	-0.71	-0.54	-1.6		-1.6
YDR158W	0.15	-0.06	0.07	-0.1	-0.38	-0.6	0	0.06	0.24	0.41	0.55	0.04	0.23	-0.22	0.33	0.84	1.06	0.54	0.79	0.63	0.37	0.16	0.19	0.14	-0.09	0.15	-0.07	-0.01	0.43	-0.07	-0.34	-0.45	-0.1	-0.22	-0.1	0.19	0.29	0.51	-0.45	0.63	0.29	-0.04	-0.64	-0.43	-0.2	1.08	0.99	0.67	1.26
YDR159W	-0.4	-0.2	-0.6	-0.6	-0.32	0.12	-0.38		0.03	-0.1	0.23	-0.32	0.03	-0.17	-0.32		0.4	-0.92	0.5	0.41	0.61	0.67	0.04	0.11	-0.07		0.76	0.58	-0.01	-0.2	-0.1	0.62	0.11	-0.56	0.33	-0.29		-0.29	0.08	-0.17	-0.69	-0.22	0.11	-0.27	0.1	-0.56	0.1	-0.15	-0.42
YDR160W	-0.23	-0.27	0.03	-0.03	-0.09	-0.06	-0.15	-0.27	-0.03	-0.01	0.06	-0.34	0.28	-0.18	-0.01	-2	0.34	0.58	-0.97	-0.18	0.42	-0.12	0.24	0.08	-0.32	-0.01	0.1	-0.42	0.08	-0.14	-0.29	-0.51	-0.23	-0.25	-0.34				-0.17					0				0
YDR161W	-1.15	-2.64	-3.18	-3.32	-1.89	-1.51	-0.84		1.01	1.36	0.39	-0.29	-1.89	-1.18	0.01	0.2	0.9	0.34	1.3	0.23	-2.25	-2.64	-2.94	-2.32	-1.51	-1.32	-1.74	-0.2	-0.3	-0.84	-1.64	-0.3	-1.36	-0.32	0.39				-0.49					-0.27		0.49
YDR162C	-0.06	-0.45	-0.14	0.29	0.42	0.04	0.29	0.39	0.36	0.31	-0.09	-0.01	0.01	0.58	-0.14	-0.03	-1.12	-0.69	2.98	-0.3	0.03	-0.22	0.26	-0.01	-0.1	0.92	-0.14	0.56	-0.2	0.19	0.11	0.48	0.11	0.44	0.66	0.84	-0.18	0.38	-0.56	0.21	0.18	-0.04	-0.34	0.16	-0.25	0.06	0.28	-0.56	0.33
YDR163W	0.07	0.25	-0.32	0.21	0.59	-0.25	0.64	0.38	0.21	0.18	0.16	0.53	0.01	0.15	0.01	-0.29	-0.18	-0.09	-0.2	-0.51	-0.09	0.16	-0.09	0.2	0.36	-0.43	-0.27	-0.17	-0.43	0	-0.09	0.2	0.12	0.37	0.14	-0.06	-0.67	0.1	-0.43	-0.47	-0.18	-0.36	-0.42	-0.42	-0.64	-0.58	-0.58	-0.69	-0.43
YDR164C	-0.67	-1.36	-0.49	-0.12	-0.15	0.84	0.12	0.07	0.01	0.3	-0.09	-0.15	0.12	0.49	-0.07	0.64	0.14	0.19	-0.29	-0.04	-0.6	-0.58	-0.09	-0.43	0.3	0.94	0.08	0.6	-0.17	0.01	0.4	0.5	0.3	0.16	0.59	0.99	0.15	0.43	0.08	0.19	0	-0.07	-0.27	-0.01	-0.38	0.19	0.51	0.38	0.29
YDR165W	-1.03	-2.94	-3.32	-2.84	-2.64	-1.69	-0.64	-0.45	0.81	1.17	0.93	0	-1.94	-1	0.54	0.77	0.91	0.91	0.55	0.37	-2.84	-2.74	-2.94	-2.47	-1	-1.15	-1.22	-0.09	-0.64	-0.84	-1.18	-0.06	-0.62	0.08	0.45	-0.07	-1.36	-1.06	-0.47	-0.54	-0.18	-0.4	-0.4	-0.3	-0.56	0.45	0.03	-0.15	-0.18
YDR166C		-0.3	-0.03	0.01	0.2	0.51	-0.2	-0.29	-0.22	-0.23	-0.48	-0.1	0.37	0.1	0.18	-0.05	-0.14	0.29	-0.81	-0.29	-1.32	0.5	-1	-2	-1.32	0.29	0.27	0.36	-0.63	0.25	-0.09	0.61	0.53	0.42	1.64	0.81	0.36	0.46	0.58	0.06	0.06	-0.42	-0.06	-0.34	-0.56	0.05	0.32	0.18	0.2
YDR167W	0.14	-0.42	-0.81	-0.47	-0.4	-0.67	-0.04	0.21	0.28	0.65	0	0.3	-0.25	-0.2	-0.29	0.08	0.5	-0.27	0.43	-0.69	-0.6	-0.54	-0.74	-0.62	0.03	-0.51	-0.42	-0.25	-0.42	0.07	-0.27	0.04	-0.01	0.11	-0.01	-0.3	-0.86	-0.64	-0.45	-0.14	0.39	-0.3	-0.4	-0.23	-0.6	-0.06	0.08	-0.25	-0.14
YDR168W	0.28	0.28	0.8	1.12	1.15	0.92	0.75	0.82	-0.42	0.12	-0.51	-0.34	0.56	0.39	-0.22	0.03	-0.07	-0.01	-0.23	-0.18	1.18	0.86	1.06	0.74	0.66	0.41	0.34	0.43	-0.38	0.54	0.55	0.63	0.74	0.7	0.44	0.84	0.86	1.32	0.26	0.69	0.5	0.08	-0.42	0.2	-0.29	0.45	0.66	0.53	0.86
YDR169C	0.34	0.44	0.89	0.82	0.66	0.45	0.32	0.41	-0.34	-0.51		0.11	0.56	0.19	-0.03	-0.42	-0.27	-0.2	-0.22	-0.29	0.65	1.14	1.21	0.84	0.56	0	0.23	-0.17	-0.04	0.49	0.32	0.01	0.36	0	-0.47	0.58	0.34	0.58	0.45	0.72	0.25	-0.15	-0.18	-0.32	-0.71	0.37	0.9	0.58	0.62
YDR170C	0.48	-1.26	-0.29	0.28	-0.07	0.44	1.04	0.12	-0.36	-0.23	-0.33	0.05	-0.25	-0.07	0.22	0.41	0.14	0.34	-0.07	0.19	-0.99	-1.15	-0.74	-0.99	0.18	3.44	0.17	0.54	-0.07	-0.17	0.6	0.1	2.88	-0.06	0.21	0.31	0.08	0.03	-0.19	-0.27	-0.09	-0.44	-0.01	-0.24	-0.57	-0.11	0.25	-0.51	-0.22
YDR171W	6.11	6.16	5.89	5.53	4.86	3.3	3.38	3.31	-4.32	-5.06	-5.06	0.84	1.87	-0.86	-2.84	-1.36	-1.12	-1.32	-1.4	-2.18	5.39	6.29	6.13	5.11	3.35	3.64	2.65	0	-0.36	3.73	2.19	-0.04	3.33	0.99	-0.42	3.06	3.24	3.07	2.01	2.48	2		0.58		-0.69		1.3	1.02	0.78
YDR172W	-0.56	-1.94	-1.22	-0.67	-0.64	-0.27	0.36	0.33	0.68	1.04	0.7	-0.2	-1.03	-0.12	0.44	0.84	1.31	0.55	0.57	0.04	-2.12	-1.69	-1.32	-1.36	-0.23	-0.07	-0.34	0.37	-0.09	0.14	0.06	0.29	0.28	0.06	0.4	1.12	-0.74	-0.42	-0.49	-0.43	-0.34	-0.2	-0.3	-0.2	-0.54	-0.03	-0.49	-0.69	-0.45
YDR173C	0.32	0.15	0.25	0.37	0.45	0.32	0.63	0.72	0.07	-0.18	-0.42	0.08	-0.36	0.01	0.25	-0.71	-0.38	-0.49	-0.36	-0.79	0.01	0.34	-0.1	0.31	0.31	-0.34	-0.2	-0.32	-0.04	0.12	-0.07	0.03	-0.47	-0.18	-0.36		3.42		0.23	1.14						-1	0.04	-0.15	-0.15
YDR174W	-0.38	-0.22	0.11	0.48	-0.23	-1	-0.81	-0.84	0.11	0.5	0.42	-0.07	0.24	0.38	-0.79	0.55	0.7	1.07	1.21	1.07	-1.89	-0.06	0.36	0.67	0.81	-0.17	0.08	0.03	0.07	0.06	0.2	0.2	0.3	0.41	0.29	0.29	0.03	0.36	-0.22	0.16	-0.18	-0.94	-0.67	-0.67	-0.74	0.34	0.59	0.57	0.62
YDR175C	-0.45	-0.18		-0.15	0.11	0.12	-0.01	-0.12	0.38	0.33	0.12	-0.51	-0.09	-0.12	0.21	-0.3	-0.32	-0.32	-0.06	-0.15	-0.49	-0.32	-0.2	0.19	0.4	-0.29	-0.01	-0.45	-0.38	0.04	-0.18	-0.17	-0.4	0.03	-0.15	0.14	0.19	0.41	-0.49	0.48	0.26	-0.14	-0.03	-0.18	-0.32	0.43	0.86	0.86	0.78
YDR176W	0.2	-0.29	-0.3	0.42		-0.71	0.7	0.84	-0.18	0.06	0.1	0.48	0.21	0.11	-0.04	-0.14	-0.62	-0.01	-0.03	-0.32	-0.23	-0.01	-0.01	0.16	0.21	-0.09	-0.15	0.1	-0.36	0.16	0.24	0.04	0.38	0.12	0.2	-0.03	-0.29	-0.07	-0.49	0	-0.22	-0.69	-0.45	-0.74	-0.6	-0.1	0.03	-0.3	-0.15
YDR177W	0.01	0.11		0.06	0.41	-0.06	0.48	0.83	0.33	0.31	0.14	-0.36	-0.29	-0.34	0.1	-0.4	-0.27	-0.36	0.19	-0.36	-0.58	-0.3	-0.07	0.2	0.57	-0.1	-0.01	-0.22	-0.4	0.31	0.14	0.15	0.16	0.36	0.31	0.11	0.08	0.7	0.04	0.56	0.39	-0.22	0.03	-0.1	-0.56	0.36	0.63	0.97	0.88
YDR178W	0.95	1.87	2.29	2.22		0.97	0.7	0.69	-1.18	-0.89	-1.09	-0.01	1.38	1.01	-0.18	-0.43	-0.42	-0.27	0.06	0.01	2.64	3.17	2.63	1.92	1.72	0.53	0.61	-0.25	0.34	0.6	0.25	-0.54	0.61	0.15	-0.67	0.41	0.32	0.67	-0.06	0.65	0.81	0.25	0.36	0.36	0.01	-0.03	0.24	-0.09	0.29
YDR179C	-0.01			-0.56		-0.79	0.92	1.26	0.49	-0.06	-0.64	-0.04	2.19	-0.4	0.49	-1.06	-0.76	-1	-0.43	-0.74	-0.67	-0.62	-0.81	-0.49	0.23	-0.71	-0.54	-0.14	-0.56	-0.4	-0.94	-0.03	-0.54	-0.22	0.15	-0.23	-1.18	-0.71	-0.43	0.07	0.37	0.03	-0.01	-0.15	-0.49	0.19	0.01	-0.23	-0.07
YDR179W-A	-0.62	-1.64	-1.47	-0.89	-0.86	-0.51	-0.15	-0.01	0.15	0.48	0.14	0.54	-0.22	0.52	0.12	-0.25	-0.23	-0.18	-0.29	-0.07	-0.76	-0.58	-0.69	-0.69	-0.04	-0.74	-0.36	-0.01	0.07	-0.47	-0.36	0.1	-0.56	-0.1	0.1	-0.4	-0.54	-1.15	-0.15	-0.45	-0.07	0.37	-0.56	0.28	0	0.19	-0.45	-0.27	-0.23
YDR180W	-0.34	-0.54	-0.36	0.26			-0.06	-0.23	-0.2	0	-0.23	-0.17	-0.06	0.11	-0.12	-0.18	0.03	0.59	0.48	-0.67	-0.09	0.55	-0.42	-0.54	0.2	-0.01	0.46	0.86	0.56	0.12	0.41	0.2	0.42	0.01	0.57	-3.84	0.06	-0.12	-0.06	0.19	1.66	-0.45	0.86	0.58	-0.74		-0.06	-0.49	-0.4
YDR181C	-0.25	-0.58		-0.06		-0.03	0.24	0.53	0.57	0.2	0.12	-0.06	-0.17	-0.4	-0.01	-0.43	-0.25	-0.27	-0.3	-0.38	-0.43	-0.15	-0.17	-0.04	0.16	-0.51	-0.42	-0.51	-0.6	-0.25	-0.32	-0.09	-0.15	-0.06	0.1	0.15	0.04	0.34	0.08	0.01	-0.01	-0.4	-0.34	-0.58	-0.84	0.01	0.39	0.07	0.11
YDR182W	0.23	0.06	0.64	0.66		-0.06	0.12	0.04		0	-0.06			0.68	3.46	-0.25	-0.14	0.1	0.16	0.1	0.2	1.01	0.74	0.3	0.41	-0.12	-0.1	-0.27	-0.14	0.03	-0.12	-0.25	0.11	0	-0.27	0.82	0.26	0.64	0.2	0.26	0.01	-0.25	-0.15	-0.32	-0.58	0.31	0.89	0.75	0.37
YDR183W	-0.27			0.12		-0.01	0.64	0.9	0.44	0.12	-0.18	-0.14	-0.34	-0.22	0.06	-0.71	-0.51	-0.49	-0.18	-0.62	-0.15	0	-0.15	0.06	0.25	-0.4	-0.17	0.03	-0.6	-0.2	-0.27	0.3	-0.03	0.44	0.55		1.02	1.24	1.72	0.6	0.53	-1.51					0.82	0.61	0.78
YDR184C	-2.32	-2.74	-3.84	-3.06	-1.94	-1.69	-0.32	0.19	0.81	1.25	0.9	0.15	-1.69	-0.69	0.58	0.94	0.97	0.89	0.26	0.06	-3.64	-2.64	-3.47	-2.74	-0.76	-1.51	-0.86	0.24	0.03	-1.06	-0.58	0.41	0.24	0.79	1.02		-2.18	-1.43	0.07	-0.4	-0.23						-0.14	-0.15	-0.15
YDR185C	-0.62			-1			-0.79	-0.34	0.42	0.58	-1	-0.09	-0.86	-0.51	0.29	0.21	0.1	-0.42	0.25	0.31	-0.84	-1.25	-1.03	-0.58	-0.15	-0.92	-0.54	-0.49	-0.22	-0.56	-1.12	-0.64	-0.69	-0.45	-0.2				-0.6			0.58
YDR186C	-0.3	-0.81	0	0.59	0.23	0	0.52		-0.54	-0.09	-0.42	-0.25	0.15	0.36	0.28	0.25	0.32	0.14	-0.49	-0.6	0.62	0.9	0.91	0.45	0.33	0.38	0.18	1.2	0.16	-0.04	0.51	0.64	0.8	0.43	0.59	0.42	0.06	0.4	-0.2	0.73	0.6	0.56	-0.34	0.38	0.45	0.29	0.53	0.28	0.31
YDR187C	-0.49	-0.97	-0.34	-0.42	-0.58	-0.56	-0.07	0	0.31	0.29	0.4	-0.22	-0.42	0.04	-0.09	-0.04	-0.38	-0.43	0	-0.06	-1.22	-1	-0.54	-0.4	-0.09	-0.67	-0.01	-0.04	-0.06	-0.14	-0.18	-0.17	-0.54	0.03	-0.1	0.42	-0.22	0.37	0.18	0.04	-0.3	-0.25	-0.29	-0.03	0.18	-0.18	-0.49	-0.3	0.04
YDR188W	-0.47	-0.86	-0.47	-0.23	-0.25	0	-0.09		0.14	0.82	0.6	-0.34	-0.18	0.3	0.41	0.33	0.58	0.32	0.32	0.21	-0.94	-0.56	0.03	-0.06	0.16	-0.38	-0.03	0.26	0.01	-0.03	-0.09	0.06	-0.04	0.36	0.08	0.64	0.07	-0.15	-0.54	-0.36	-0.51	0.03	-0.56	0.18	0.15	-0.79	-0.38	-0.74	-0.56
YDR189W	-0.01	-0.54	0	0.21	-0.15	-0.03	0.44	0.51	0.25	0.33	0.25	-0.14	-0.03	-0.07	0.19	0.08	-0.17	-0.14	-0.17	-0.2	-0.18	-0.01	-0.14	-0.17	0.08	-0.29	-0.36	-0.22	-0.1	0.08	-0.15	-0.07	-0.3	0	0.03	-0.3	0.46	0.19	-0.4	0.01	0.01	0.23	-0.27	-0.09	0.19	0.12	0.4	0.23	0.4
YDR190C	-0.49	-1.43	-1.22	-0.58	-0.56	-0.47	0.03		0.23	0.92	0.74	-0.22	-0.69	-0.03	0.42	0.25	0.99	0.12	0.83	-0.06	-1.51	-1.15	-0.89	-0.56	0.07	-0.32	-0.42	0.07	-0.29	-0.14	-0.23	0.33	0.29	0.42	0.28	-0.07	-1.18	-1	-0.69	-0.38	-0.3	0.15	-0.69	0.2	0.08	0.23	-0.38	-0.6	-0.01
YDR191W		0.24	-0.09	0.1	-0.03	-0.15	-0.07	0.1	0.29	0.37	0.06	0.26	0.11	0.33	-0.23	-0.84	-0.79	-0.58	-1.47	-0.6	-0.12	-0.4	-0.04	0.31	0.68	0.07	0.03	-0.34	-0.17	0.25	0	0.06	-0.25	0.03	-0.56	-0.43	-0.42	-0.71	-0.71	0.1	-0.23	0.31	-0.12	0.14	0.33	0.14	0.62	0.54	0.56
YDR192C	0.11	-0.06	0.38	0.64	0.48	0.33	0.77		-0.56	0.08	-0.18	-0.34	0.15	0.53	0.34	0.15	-0.14	-0.22	-0.36	-0.4	0.64	0.51	0.69	0.43	0.43	0.06	-0.04	0.07	0.18	0.12	-0.1	0.18	0.18	0.03	-0.03	-0.14	-0.03	-0.03	-0.49	-0.09	-0.12	0.14	-0.54	0.24	0	-0.06	-0.1	-0.3	-0.07
YDR193W		-0.01	0.41	0.33			0.34		0.21	-0.49	-0.2	0.14	0	0.43	0.15	-0.89	-1.36	-2	-1.12	-1.12	0.53	0.28	0.2	-0.07	0.46	-0.27	-0.15	-0.12	0.24	0.06	-0.32	-0.1	-0.47	-0.23	-0.25	-0.86	0.34		-0.64	-0.14	-0.12	0.21	-0.18	0.12	0.19	-0.06	0.55	0.54	0.61
YDR194C	-1.47	-1.74	-0.92	-0.18	-0.43	-0.47	-0.56		0.33	0.65	0.39	-0.71	0.08	0.52	0.03	0.68	0.56	0.53	-0.92	0.28	-0.94	-0.43	-0.12	-0.01	0.54	-0.25	0.01	-0.07	-0.51	-0.15	0.39	0.38	0.43	0.86	0.4	-0.01	0.5	0.52	0.62	0.04	-0.06	0.1	-0.62	0.39	0.32	-0.12	0.45	0.49	0.48
YDR195W	-0.97	-0.94	-1.06	-0.69	-0.69	-0.79	-0.4	-0.06	0.6	0.41	0.83	-0.18	-0.38	-0.06	-0.17	0.3	0.48	0.38	0.33	0.28	-0.49	-0.6	-0.54	-0.3	0.23	-1.6	-0.34	-0.54	-0.22	-0.1	-0.36	-0.12	-0.27	-0.07	-0.25	-0.3	0.19	-0.3	0.08	-0.2	-0.15	0.12	-0.01	0.29	0.12	-0.09	0.28	0.28	0.19
YDR196C	0.07	0.04	0.24	0.52	0.54	-0.29	-0.04	0.37	-0.09	0.43	0.33	-0.22	0.7	0.54	-0.49	-0.4	-0.32	-0.27	-0.32	-0.17	0.65	0.87	0.8	0.64	0.85	0.04	0	-0.32	-0.49	0.39	0.01	0.03	0.34	0.51	0.06	1.17	0.88	0.67	0.83	0.41	0.24	0.41	-0.23	0.58	0.03		0.9	0.99	0.71
YDR197W	0.57	0.75	0.99	1.14	1.04	0.51	0.33	0.62	0.08	-0.27	-0.2	0.11	0.32	0.16	-0.27	-0.67	-0.43	-0.49	-0.15	-0.4	1.33	1.35	1.06	0.98	0.89	-0.09	0.06	-0.43	0.03	0.31	0.12	0	0.2	0.32	-0.07				1.25		1				0.74		0.1	0.28	0.26
YDR198C	-1.32	-1.64	-1.12	-0.58	-0.71	-0.36	-0.2	-0.15	0.55	0.08	0.81	0.26	-0.42	0.38	0.06	0.21	0.49	0.46	0.1	-0.03	-0.71	-0.6	-0.51	-0.32	-0.42	-0.84	-0.51	-0.17	0.03	-0.45	-0.6	0.01	-0.22	0.33	0.39	-0.29	-0.79	-0.03	-0.34	-0.32	-0.14	0.08	-0.32	0.24	0.15	0.14	0.11	0.28	0.14
YDR199W	0.15	0.76	0.56	0.43	0.54	0.1	0.41	0.52	0.29	-0.43	-0.4	-0.3	0.12	-0.36	-0.25	-0.62	-0.43	-0.38	0.01	-0.45	0.59	0.3	0.23	0.6	-0.04	0.07	-0.06	-0.58	-0.42	0.31	-0.06	-0.17	-0.36	-0.1	-0.25	0.5	0.81	0.63	0.8	0.24	-0.04	0.1	0.01	0.01	0.29	-0.12	0.42	0.21	0.14
YDR200C	0.1	-0.04	0.48	0.82	0.52	-0.36	0.36	0.66	-0.15	-0.43	-0.12	0.36	0.42	0.14	-0.03	-0.45	-0.15	-0.49	-0.17	-0.47	0.59	0.54	0.72	0.87	0.45	0.16	-0.01	-0.25	-0.34	0.43	0.3	-0.14	0.2	-0.04	-0.1	0.56	0.19	0.43	0.07	0.07	0.11	0.38	-0.15	0.15	0.3	-0.38	0.01	0.15	-0.25
YDR201W	-0.23	0.19	-0.09	-0.14	0.06	-0.32	0.1	0.3	0.52	0.21	0.11	-0.12	-0.04	-0.22	-0.25	-0.84	-0.69	-0.84	-0.18	-0.29	0.69	0.15	0.15	0.19	0.38	-0.09	-0.06	-0.45	-0.3	0.01	-0.09	-0.15	-0.36	-0.07	-0.14	0.06	-0.03	-0.06	-0.38	-0.01	0.15	-0.01	-0.3	-0.14	0	0.16	0.52	0.28	0.28
YDR202C	0.54	0.99	1.13	1.35	1.19	-0.12	0.48	0.73	-0.15	-0.84	-0.22	0.24	0.79	0.33	-0.3	-0.64	-0.6	-0.76	-0.69	-0.67	2.04	1.82	1.71	1.24	1.02	0.34	0.32	-0.17	-0.14	0.7	0.19	0.12	0.31	0.43	-0.18	0.85	1.64	1.22	0.98	0.52	0.34	0.44	-0.18	0.26	0.32	0.03	0.6	0.68	0.52
YDR203W	0.52	1.12	0.98	0.99	1.06	0.32	0.19	0.39	0.53	-0.56	-0.6	-0.17	0.46	-0.15	-0.47	-0.74	-0.58	-0.94	-1.47	-0.97	1.74	1.32	0.99	0.78	0.43	0.21	0.31	-0.3	-0.64	0.32	0.31	0.07	0.03	0.18	-0.25	0.44	1.02	1.2	1.04	0.51	0.53	0.34	-0.01	0.12		0.18	0.94	0.72	0.78
YDR204W	0.57	1.59	2.26	2.24	1.88	1.31	0.87	0.81	-0.92	-0.49	-0.94	-0.18	1.05	0.9	-0.09	-0.76	-0.6	-1.15	-1.56	-1.09	2.98	2.6	2.71	1.92	1.65	0.59	0.87	-0.09	0.11	0.75	0.61	0.41	0.49	0.78	-0.22	0.48	1.49	0.39	-0.4	-0.03	0.81	0.62	-0.03	0.32	0.5	-0.56	-0.89	-0.74	-0.43
YDR205W	-0.62	-0.51	0.18	-0.15	-0.01	0.52	-0.06	-0.15	0.28	-0.07	-0.23	-0.62	-0.29	0.16	0.11	0.3	0.06	0.04	-0.34	-0.17	0.19	0.15	0.14	0.21	0.11	-0.1	0.08	0.04	0.21	-0.56	-0.15	-0.34	-0.56	-0.45	-0.3	0.14	0.44	0.08	-0.54	0.08	0.1	0.16	-0.3	0.06	0.2	0.67	0.46	0.33	0.64
YDR206W	-0.86	-1.69	-1.4	-1.25	-1.32	-0.71	-0.32	-0.17	0.41	-0.3	0.46	0.19	-0.47	-0.29	0.46	0.38	0.34	0.6	-1.84	0.46	-0.92	-0.71	-0.79	-0.69	0.44	-0.29	-0.15	0.48	0.36	-0.49	-0.1	0.2	0.07	-0.22	0.19	-0.09	-0.47	-0.62	-0.2	-0.58	-0.15	-0.14	-0.49	-0.15	0.06	-0.3	-0.32	-0.58	-0.34
YDR207C	0.01	0.11	-0.14	-0.18	0.12	0.39	0.29	0.2	0	-0.39	-0.47	-0.19	-0.23	-0.14	-0.06	0.28	0.57	0.45	0.54	0.37	0.32	-0.2	0.08	-0.37	-0.39	-0.07	0.01	0.44	0.09	0.2	0.17	0.48	-0.02	-0.29	0.28	-0.1	-0.14	0.03	-0.06	-0.27	-0.26	-0.02	-0.27	-0.27	0.01	-0.08	-0.27	0	-0.1
YDR208W	0.2	0.21	0.48	0.65	0.23	0.45	0.23	0.39	-0.14	-0.27	-0.6	0.25	0.63	-0.18	0.14	0.33	0.14	0.16	-0.81	0.03	0.52	0.81	0.62	0.32	0.18	0.58	0.4	0.52	0.29	0.39	0.5	0.33	0.58	0.08	0.6	-0.74	-0.67	-0.54	-0.19	0.06	-0.2	0.08	-0.06	-0.04	0.29	-0.12	0.15	0.2	0.03
YDR209C	0.54	0.76	0.19	0.01	0.24	-0.06	1.05	1.19	0.03	-0.06	-0.1	0.01	0.41	-0.51	-0.03	-0.84	-0.54	-1	0.1	-0.43	1.69	1.1	0.73	0.34	0.25	0.07	-0.1	-0.23	-0.01	0.14	-0.42	-0.18	0.5	0.48	0.26	-2.56	0.19		-0.69							2.58	1	-0.1
YDR210W	0.61	0.33	-0.15	0.45	0.33	-0.07	0.83		-0.32	0.01	-0.06	0.18	0.76	0.33	-0.04	-0.62	-0.32	-0.62	0.1	-0.6	1.63	0.82	0.86	0.21	0.66	0.33	-0.01	0.18	-0.12	0.41	-0.23	0.03	0.94	0.58	0.42	0.03	-1.15	-1.25	-0.97	-0.49	-0.6	0.06	0.19	0.11	0.1	0.6	0.26	0.23	0.3
YDR211W	-0.62	-1.89	-1.69	-1.09	-0.97	-0.58	-0.18	-0.1	0.41	0.62	0.61	-0.34	-1	-0.71	-0.14	-0.17	0.18	0.4	-0.38	-0.1	-1.4	-1.36	-1.25	-0.86	-0.38	-0.49	-0.64	-0.09	-0.14	-0.38	-0.51	-0.17	-0.18	0.15	0.3	-0.6	-0.58	-0.38	-0.27	-0.32	-0.09	0.16	0.07	-0.01	0.03	-1.74	-0.07	-0.15	-0.25
YDR212W	-0.45	-1.25	-0.54	-0.12	-0.15	0.16	-0.1		0.08	0.76	0.55	-0.23	-0.3	0.38	0.08	0.55	0.64	0.7	0.29	0.3	-0.76	-0.43	-0.17	-0.12	0.25	0.03	-0.18	0.2	0.19	-0.15	-0.34	-0.22	-0.18	0.11	-0.07	0.21	-0.36	0.16	0.23	0.07	-0.25	-0.03	0.08	0	-0.18	0.2	0.44	0.7	0.49
YDR213W	0.23	-0.64	-0.89	-0.47	-0.71	-0.79	-0.07	-0.04	-0.25	0.08	0.11	0.45	-0.45	-0.97	-0.49	-1.32	0.14	3.64	0.52	-0.38	-0.42	0	-0.07	-0.32	-0.03	-0.15	-0.38	-0.1	-0.06	-0.15	-0.17	-0.36	0.01	-0.34	-0.1	-1.43		-0.86	-0.71	-0.45	-0.34	-0.2	-0.45	-0.6	-0.34	-0.64	-1.09	-0.94	-1.32
YDR214W	2.35	2.53	3.09	3.19	2.98	2.7	2.54	2.61	-2.18	-1.64	-1.79	-0.03	1.43	0.64	-0.3	-0.43	-1.15	-1.22	-0.97	-2.32	4.41	3.98	3.73	2.96	1.96	1.81	1.84	1.19	0.41	1.61	1.41	0.91	2.09	2.18	1.54	-0.1	-0.64	-0.01	-0.12	-0.54	-0.42	-0.4	-0.4	-0.36	-0.06	-0.71	-1.03	-1	-0.74
YDR215C	1.11		-0.38	-0.43	-0.74	0.11	-0.83	-1.15	0.05	0	0.34	0.65	0.12	-0.17	-0.85	-1.36	-1.46	-1.06	-1.96	-2.1	-0.2	0.04	-0.01	0.04	-0.26	-0.71	-0.32	-1.64	-0.37	-0.37	-1.56	-1.67	-1.12	-1.29	-1.36	-0.87	0.29	0.41	-0.29	0.04	-0.46	-0.02	0.2	0.3	-0.21	-0.39	-0.79	-0.76	-0.69
YDR216W		0.15	1.22	1.8					-0.53	-0.18	-0.59	0.13	0.44	0.18	-0.37	0.88	-0.66	0.6	-1.64	-0.16	1.7	1.24	1.51	-0.14	0.33	1.2	0.78	-0.87	-0.69	1.03	1.37	0.33	1.8	-0.28	0.69	-0.2	-0.56	-0.18	-0.13	-0.33	-0.14	0.19	0.21	0.02	0.18	-0.43	-0.36	0.23	-0.1
YDR217C	0.03	-0.6	-0.81	-0.3	-0.47	-0.38	-0.03	-0.17	-0.04	-0.23	-0.29	0.51	-0.23	0.26	0.14	-1.6	0.6	0.3	-1.18	-0.49	-0.18	-1	-0.81	-1	-0.29	0.85	0.12	0.7	-0.03	-0.51	-0.45	-1.36	0.41	-1.29	0.51	-0.47	-1.12	0.1	-0.13	-0.51	-0.12	0.04	0.36	-0.09	-0.09	-0.09	0.32	-0.15	-0.54
YDR218C			-0.22						-1.03	-0.15	-0.89	0.28	0.43	0.44	-0.07	-0.62	-1.15	-1.06	-1.18	-1.74	-0.06	-0.17	0.72	-0.17	0.24	-0.18	-0.27	-0.84	-1.18	-0.36	-0.74	-0.32	-0.25	-0.32		-0.32	-0.36	-0.84		-0.36	-0.32	-0.32	-0.12	-0.14	-0.03	-0.79	-0.23	-0.15	-0.07
YDR219C	0.46	0.39	0.24	0.64	0.19	-0.45	0.32	0.53	0.12	-0.09	0.01	-0.01	0.41	-0.36	-0.4	-1.29	-0.64	-0.17	-0.74	-0.38	0.71	0.7	0.57	0.53	0.39	0.06	-0.09	-0.42	-0.6	-0.09	-0.07	-0.4	-0.09	-1.29	-0.3	0.26	0.23	0.21	3.02	-0.38	-0.29	-0.1	0.04	-0.43	-0.03	-0.01	0.19	-0.03	-0.22
YDR220C		-0.76	-0.23				-0.62		-0.76	-0.17	-0.54	0.34	0.54	0.44	-0.32	-0.45	-0.51	-0.71	-0.71	-1.32	0.08	-0.1	0	-0.3	-0.15	-0.58	-0.42	-1.36	-1.06	-0.38	-0.97	-0.49	-0.14	-0.51	-0.17	-0.29	0.07	-0.81	-0.08	-0.43	-0.56	-0.14	0.28	-0.04	0.08	-0.1	-0.3	-0.09	-0.03
YDR221W	-0.54	-1.12	0.11	0.37	-0.09	0.29	0.18	0.28	-0.62	-0.56	-0.42	-0.38	0.2	-0.06	-0.06	0.03	-0.38	0.06	-0.17	-0.3	0.82	0.7	0.77	0.57	0.2	-0.1	0.04	0.14	0.06	-0.42	-0.14	-0.22	-0.1	-0.12	-0.03	-0.3	0.41	-0.25	-0.14	-0.09	0.06	0.03	0.1	-0.43	-0.12	0.03	-0.09	-0.18	0.04
YDR222W	-0.03	-0.89	-1	-0.79	-0.38	1.28	1.89	1.46	-0.84	-0.6	-0.67	0.39	-0.92	-0.15	1.31	-1.15	-1.09	-1.15	-1.25	-0.86	0.46	-0.25	-0.07	0	0.57	0.04	0.2	1.12	0.8	0.06	-0.2	0.54	-0.36	0.6	0.7	-0.18	-1.29	-0.4	-0.1	0.44	0.34	-0.12	-0.04	-0.1	0.49	0.3	-0.47	-0.34	-0.43
YDR223W	-0.49	-0.3	-0.03	-0.15	0.26	0.59	0.23	0.25	0.33	-0.03	-0.03	-0.18	-0.27	0.04	0.08	-0.3	-0.4	-0.62	-1.03	-0.86	0.5	0.14	0.65	0.33	0.11	-0.36	-1.56	-0.74	-0.09	-0.4	-0.74	-0.3	-0.76	-0.38	-0.47	0.58	0.5	0.69	0.38	0.29	0.3	0.34	0.58	-0.27	0.07	0.18	0.08	0.2	-0.03
YDR224C	0.14	-0.22	-0.97	-0.89	-1.25	-1.74	0.3	0.38	0.61	0.91	1.03	0.07	0.12	-1.06	0.2	0.3	0.2	-0.06	1.02	1.37	-0.6	-0.62	-0.58	-0.64	-0.09	-0.27	-0.62	-0.42	0.14	0.23	-0.74	-0.89	0.12	-0.62	-0.42	-1.47	-2.06	-1.29	-0.76	-0.62	-0.47	-0.22	-0.22	-0.18	0.18	-0.03	-0.36	-0.36	-0.6
YDR225W	0.08	-0.15	-1.12	-1.6	-2	-2.25	-0.23	-0.23	0.8	0.73	0.94	-0.03	-0.12	-1.94	0.1	0.15	-0.04	-0.34	1.14	1.2	-0.6	-0.84	-0.97	-1.29	-0.74	-0.32	-0.89	-0.76	0.07	-0.22	-1.03	-1.25	-0.25	-1.12	-0.74	-1.94	-2.12	-1.64	-1.36	-1.06	-0.62	-0.38	-0.38	-0.01	-0.07	0.33	-0.42	-0.43	-0.84
YDR226W	-0.07	-0.42	-0.45	-0.23	-0.29	-0.32	0.2	0.53		0.86	0.77					-0.12	0.14	-0.47	0.77	0.42	-0.09	-0.36	-0.4	-0.1	0.31	0.19	0.06	-0.01	0.36	0.49	-0.01	-0.06	0.18	0.14	-0.04	-0.03	-1.25	-0.34	-0.17	-0.15	-0.12	0.21	0.28	0.04	0.24	0.77	0.63	0.54	0.62
YDR227W	0.16	0.34	-0.39	-0.64	-0.32	0.42	0.42	0.06	0.41	-0.7	-0.25	-0.62	-0.26	-0.53	0.09	-0.54	-0.16	-0.13	-0.21	-0.19	-0.48	-0.52	-0.84	-0.64	-0.47	0.25	-0.37	0.01	-0.21	-0.46	-0.28	-0.12	-0.57	-0.47	-0.11	-0.14	0.02	-0.3	-0.22	-0.12	-0.03	-0.43	-0.47	-0.32	-0.23	-0.23	0.08	0.03	-0.52
YDR228C	-0.4	-0.86	-0.18	0.37	0.06	-0.01	0.11	0.4	0.16	0.31	0.18	0.2	0.21	0.14	-0.06	0.3	0.23	0.21	0.18	0.06	0.18	0.14	0.38	0.34	0.42	0.23	0.31	-1.74	-0.18	0.34	0.45	-0.03	0.25	0.03	0.1	-0.18	-0.51	-0.32	0.08	-0.04	-0.4	0	0.25	-0.09	0.06	-0.01	0.14	0.18	-0.07
YDR229W	0.39	0.52	0.58	0.72	0.65	0.21	0.25		0.03	-0.17	-0.42	-0.32	0.23	-0.29	-0.47	-0.22	-0.71	-0.1	-0.1	-0.27	0.7	0.16	0.69	0.41	0	0.31	0.25	0.04	-0.25	0.32	0.36	0.18	0.26	0.3	-0.01	-0.36	-0.06	0.21	0.04	-0.27	-0.23	-0.12		-0.3	0.01	-0.49	-0.6	-0.62	-0.81
YDR230W	0.68	1.13	1.14	1.17	1.1	0.37	0.46	0.61	-0.6	-0.71	-0.34	0.14	0.82	0.44	-0.34	-1.36	-1.09	-1.32	-1.36	-1.06	1.05	1.25	1.33	0.77	1.29	0.33	-0.22		-0.51	0.58	-0.67	-0.51	-0.04	-0.03	-0.79	0.2	-1.06	0.53	-0.27	-0.36	-0.2	0.61	0.73	0.46	0.72	-0.36	-0.1	0.04	-0.45
YDR231C	0.56	1.13	1.14	1.18	1.24	0.68	0.45		-0.06	-0.56	-0.6	-0.17	0.63	0.16	-0.56	-1.09	-0.81	-1.06	-0.94	-0.58	1.2	1.32	1.43	1.1	0.84	0.59	0.3	-0.62	-0.74	0.63	0.18	-0.3	-0.09	0.01	-0.74	0.94	0.06	0.28	-0.38	0.18	-0.25			-0.29			-0.56	-0.07	-0.89
YDR232W	-0.77	-1.26	-0.86	-0.98	-1.02	-0.78	-0.61	-0.56	0.46	0.73	0.75	-0.26	-0.25	0.03	0.32	0.7	1.1	0.46	1.34	0.85	-0.75	-0.74	-0.36	-0.79	-0.68	0.2	-0.33	0.03	0.32	-0.46	-0.89	-0.54	-0.56	-0.43	-0.37	-0.84	-1.15	-1.06	-0.53	-0.6	-2.11	-0.06	0.12	0.16	0.25	-0.6	-0.86	-0.84	-0.71
YDR233C	-0.2	-0.4	-0.18	-0.51	-0.34	-0.04	-0.54		0.68	0.52	0.69	0.15	-0.23	0.15	0.06	0.29	0.37	0.58	0.43	0.85	-0.25	-0.56	-0.25	-0.14	-0.07	-0.22	-0.22	-0.23	0.4	-0.38	-0.64	-0.45	-0.56	-0.15	-0.38		-1		-0.09	-1.06				-0.42
YDR234W	-0.81	-3.64	-4.06	-3.64	-2.94	-1.32	-0.32		0.64	1.12	0.81	-0.01	-2.64	0.37	0.75	0.04	0.37	0.31	0.82	0.77	-2.94	-1.94	-2.47	-2.74	-2.06	-0.25	-1.51	0.68	0.23	-0.81	-2.25	-0.76	-0.84	-1.06	-0.23	-0.36	-2.4	-1.89	-0.32	-0.32	-0.27	0.5	0.91	0.43	0.25	-1.18	-1.15	-0.81	-0.94
YDR235W	-0.2	-0.4	-0.18	0.14	-0.2	-0.38	-0.48		-0.02	0.16	-0.23	0.41	0.39	0.38	-0.01	0.45	0.19	0.39	-0.09	0.09	-0.18	0.29	-0.25	-0.32	0.15	0.48	0.3	0.42	0.02	0.28	0.43	0.28	0.18	-0.08	0.03	0.36	0.38	0.32	0.46	-0.1	-0.11	0.04	-0.37	0.07	-0.36	-0.15	0.17	0.25	0.1
YDR236C	-0.1	1.15	0.42	0.2	0	-0.04	-0.22	-0.22	0.42	-0.29	0.06	-0.27	0.1	0.29	2.94	-0.97	-0.34	-0.45	-0.09	-0.07	0.82	0.69	0.82	0.6	1.34	0.15	0.18	-2.64	0.01	-0.38	-0.23	-0.22	-0.29	-0.04	-0.12	0.86	-0.56	0.11	0.53	-0.14	0.06	0.03	-0.38	-0.07	0.19	0.2	0.15	0.53	0.11
YDR237W	-0.36	-0.47	-0.09	0.38	0.21	0.46	-0.23	0.16	0.25	0.07	0.11	-0.43	0.15	0.32	0.4	-0.19	-0.16	-0.25	-0.04	0.03	0.04	0.11	0.53	0.06	0.96	0.04	0.24	-0.94	-0.18	0.26	0.37	0.1	-0.15	0.39	-0.14	0.18	0.48	0.18	0.29	0.43	0.29	0.15	-0.14	0.21	0.08	0.32	0.63	0.95	0.68
YDR238C	0.59	0.36	0.1	-0.12		-0.12	0.1		0.07	-0.18	-0.44	0.1	0.23	-0.11	-0.09	0.63	0.54	0.4	-0.67	0.44	-0.89	-0.44	-0.47	-0.45	-0.34	0.93	0.37	0.6	-0.1	0.25	0.82	0.14	0.2	-0.01	0.04	0.26	0.17	0	-0.46	0.07	-0.01	0.12	0.03	-0.08	-0.03	-0.09	0.29	0.21	-0.06
YDR239C	-0.36	-1.36	-0.34	-0.09	-0.18	0.01	-0.23	0.07	-0.25	0.2	-0.18	0.49	-0.07	0.56	0	0.1	0.03	-0.22	-0.81	-0.1	0.04	0	-0.01	-0.18	0.07	-0.45	-0.62	0.29	0.07	-0.25	-0.18	0	-0.51	-0.23	0.06	-0.27	-1.32	-0.6	0.4	-0.03	-0.27	0.07	-0.51	0.04	-0.06	-0.09	-0.15	-0.32	-0.29
YDR240C	-0.4		-1.15	-1	-0.3	-0.56	-0.36	-0.2	0.64	0.33	0.31	-0.25	-0.3	-0.29	-0.11	-0.06	-0.11	0.09	-0.64	-0.36	-0.36	-0.04	-0.97	-0.6	-2.39	-0.69	-0.42	-0.3	-0.15	-0.29	-0.28	0	-0.32	-0.19	-0.18	-0.04	-0.41	-0.15	0.44	-0.29	-0.14	-0.23	-0.28	-0.46	-0.25	0.43	0.13	0.31	0.15
YDR241W				0.2		0.14			0.28	0.46	0.81	1.3	0.52	0.51	0.77	0.36	-0.42	-0.23	-0.86	-0.14	-0.49	-0.29	-0.92	-0.54	-0.67	0.08	0.08	-0.23	-0.14	0.21	-0.14	0	0.07	0	0.31	0.21	-0.06	-0.07	-0.36	-0.06	-0.07	0	-0.07	0.18	0.56	-0.3	0.11	-0.14	-0.06
YDR242W	-0.17	0.4	-0.13	-0.34	0.07	0.42	0.07	0.24	0.71	-0.09	-0.46	0.15	0.37	0.35	0.31	-0.1	-0.02	0.06	-0.47	-0.14	0.19	0.21	0.26	0.02	-0.41	0.06	-0.07	0.39	0.1	-0.15	0.07	0.17	-0.12	-0.13	0.03	0.75	0.38	0.65	0.18	0.23	0.37	0.16	-0.01	0.06	-0.09	0.44	0.29	0.45	0.39
YDR243C	-0.25	-0.84	-0.89	-0.29	-0.62	-0.6	-0.14		0.44	0.08	-0.14	0.07	-0.29	-0.08	0.56	0.2	-0.21	0.32	-0.97	-0.31	-0.05	-0.04	-0.34	-0.14	0.32	-0.58	-0.26	0.19	-0.2	-0.46	-0.13	0.14	-0.38	0.23	0.37	0.27	-0.59	0.25	0.01	-0.15	-0.11	0.04	0.16	-0.22	-0.15	0.13	0.04	0.19	-0.03
YDR244W	0.72	0.76	0.59	0.75	0.88	0.41	0.23	0.36	-0.48	-0.5	-0.56	0.12	0.56	0.12	-0.37	0.99	0.16	0.48	-0.06	-0.08	0.92	1.07	1.03	0.8	0.17	0.57	0.08	0.25	-0.4	0.55	0.74	0.33	0.47	0.22	0.12	0.01	-0.04	0.65	1.2	0.2	0.12	0.01	-0.04	-0.24	-0.17	0.62	0.54	0.44	0.59
YDR245W	0.08	-0.79	-1.6	-1.09	-0.92	-0.62	-0.54	-0.4	0.85	0.59	0.6	-0.31	-0.63	-0.31	0.4	0.16	0.28	0.37	0.13	0.59	-1.6	-1.18	-1.47	-0.46	-0.25	-0.55	-0.44	-0.23	-0.11	-0.35	-0.42	-0.23	-0.24	-0.16	0.05	-0.22	-0.98	-0.63	-0.24	-0.56	-0.29	-0.1	-0.21	-0.33	-0.14	0.35	0.24	0.49	-0.15
YDR246W	0.43	0.74	0.37	0.56	0.18		0.07	0.08	0.21	-0.01	0.01	0.37	0.5	0.28	-0.42	-0.34	-0.45	-0.27	-0.25	-0.42	0.69	0.71	0.67	0.56	0.44	-0.01	-0.12	-0.25	-0.32	0.33	0.04	-0.07	0.18	0.39	-0.01	0.21		0.81		-0.1	0.31	0.29	-0.12	-0.06	0.31	-0.49	-0.42	-0.47	-0.64
YDR247W	1.13	1.42	1.65	1.01	0.61	0.7	-0.06	-0.15	-0.62	-0.94	-0.97	0.26	0.37	-0.14	-0.58	-0.79	-0.92	-0.3	-0.84	-0.17	1.13	1.66	1.57	1	0.69	-0.14	-0.27	-0.27	0.12	-0.1	-0.27	-0.79	-0.6	-0.71	-0.69	-0.25	-1.47	0.04	-0.36	0.34	0.3	-0.07	-0.43	-0.18	0.41	0.46	0.7	0.75	0.74
YDR248C	0.55		0.55		1.06	-0.06	0.79		-0.14	-0.32	-0.54	0	0.49	0.26	0.07	-0.94	-1.79	-1.6	-1.18	-1.06	-1	1.3	0.77	0.84	1.04	0.54	0.52	0.14	0.1	0.44	0.32	0.26	0.3	0.45	0.32	-0.4	-0.45	1	1.48	0.88	0.93	0.79	0.53	0.45	0.66	0.32	0.15	0.98	1.22
YDR249C	-0.36	-0.2	-0.45	-0.62	-0.64	-0.6	-0.25	-0.34	0	0.11	0.4	0.33	-0.06	0	0.3	-0.62	-0.29	-0.03	0.16	-0.23	0.28	-0.3	0.04	-0.23	-0.22	-0.6	-1	-0.14	0.32	-0.54	-0.51	-0.22	-0.69	-0.22	-0.03	-0.15	-0.43	-0.25	0.41	-0.54	-0.42		-0.22	-0.32	-0.12		-0.27	0.1	0.18
YDR250C		-1.6	-0.38		-0.49	-0.43	-0.45		-0.84	0.19	-0.79	0.2	0.51	0.3	-0.76	-5.06	-0.64	-0.38	-2.56	-0.97	-0.07	-0.07	0.1	0.31	-0.62		-0.23		-0.58	-0.4	-0.58	-1	-0.97	-0.47	-0.79	0.24	-0.1	-0.58	-0.04	-0.58	-0.92	-0.27	0.1	-0.15	0.03	-0.36	-0.29	0.03	-0.32
YDR251W	0.08	-0.18	1.01	0.59	0.01	-0.14	-0.27	-0.4	-0.56	-0.25	-0.3	0.07	0.52	-0.07	-0.43	-0.29	-0.42	-0.25	-0.42	0.21	0.93	0.88	0.99	0.9	0.44	0.9	-0.4	-0.04	-0.12	0.42	0.33	-0.38	0.16	-0.42	-0.29	0.7	0.72	0.62	0.71	0.06	-0.32	-0.2	-0.2	-0.34	-0.03	0.07	0.5	0.56	0.12
YDR252W	0.01	-0.62	-0.09	-0.29	-0.32	-0.32	-0.47		-0.42	0.04	-0.15	-0.14	0.19	0.42	0.11		-0.49	-0.56	-0.79	-0.29	0.21	-0.06	0.29	0.07	0.15	1.97	0.06	1.7	-0.09	0.19	-0.36	-0.34	0	-0.3	-0.04	-0.18	-0.84	-0.64	-0.62	-0.45	-0.38	0.01	0.25	0.06	-0.04	0	-0.15	0.15	-0.03
YDR253C	-0.04	0.31	0.06		-0.15		-0.07	-0.01	-0.15	-0.18	0.08	0.42	-0.06	-0.03	-0.01	-1.64	-1	-0.92	-1	-0.12	0.28	-0.09	-0.09	-0.14	-0.22	-0.04	-0.84	-0.17	-0.06	-0.01	-0.38	-0.45	-0.38	-0.4	-0.27	-0.34	-0.01	-0.14	0.04	-0.4	-0.22	-0.01	-0.04	-0.06	-0.04	0.06	-0.29	0.06	0
YDR254W	0.37	0.19	0.82	1.03	0.9	0.58	0.31		-0.58	-0.22	-0.23	-0.1	0.68	0.14	0.06	-1.94	-0.92	-0.71	-0.69	-0.25	1.41	1.16	1.44	1.22	0.9	3.11	0.3	0.42	-0.14	0.73	0.26	-0.25	0.1	-0.36	-0.22	0.26	0.67	0.69	1.25	0.28	-0.06	0.32	0.67	0.15	0.15	-0.17	0.18	0.62	0.2
YDR255C		0.77		1.25	0.93			0.52	-0.81	-0.89	-0.64	-0.27	0.92	0.11	-0.36	-1.94	-1.56	-0.47	-1.03	-0.42	1.89	1.19	1.36	0.95	0.4	0.99	-0.54	0.1	-0.06	0.72	0.45	-0.15	0.3	-0.01	-0.12	0.34	1.11	1.06	1	0.29	0.25	0.16	0.3	0.07	0.29	-0.07	0.16	0.81	0.39
YDR256C	-0.07	-1.18	-0.42	-0.6	-0.38	-0.18	-0.38		-0.15	0.4	0.15	-0.06	0.16	0.1	0.44	-3.06	-0.06	-0.07	-0.07	0.24	0.66	0.55	0.54	0.33	-0.3		-0.32	0.8	0.01	-0.04	-0.23	-0.32	-0.51	-0.54	-0.17	0.43	0.39	0.61	0.96	0.01	0.06	0.01	0.44	0.11	0.24	-0.32	-0.06	-0.22	-0.27
YDR257C	-0.36	-1.06	-0.14	-0.12	-0.22	-0.45	-0.22	-0.14	0.26	0.24	0.14	-0.15	-0.01	0.01	-0.12	-0.22	0.36	0.29	-0.42	-0.36	-0.03	-0.4	-0.23	-0.12	-0.2	0.01	-0.22	-0.01	-0.22	0.1	0.1	-1.15	-0.14	0.26	0.37	0.19	0.41	-0.17	0.44	-0.42	-0.25	-0.12	-0.36	-0.25	-0.07	0.24	0.1	0.26	0.26
YDR258C	4.35	3.98	4.67	3.61	4.39	3.34	3.17	3.37	-4.06	-3.32	-3.17	0.34	1.73	0.6	-1.76	-3.64	-2.84	-3.45	-4.08	-3.82	5.38	5.3	4.78	3.92	1.39		2.63	1.73	-0.07	3.32	2.73	0.83	3.47	1.63	1.32	0.93	0.63	0.72	-0.47	0.99	0.18	0.26	0.64	0.27	0.48	0.27	0.65	1.24	0.93
YDR259C	0.85	1.17	1.59	1.71	1.53	0.84	0.34	0.19	-1.12	-1.25	-0.92	0.33	0.21	0.37	-0.09	-3.06	-0.79	-0.38	-1.03	-0.32	1.57	0.97	1.06	1.22	0.75	1.54	0.58	0.52	0.04	1.44	0.66	0.07	1.18	0.82	0.43	0.03	0.7	0.69		0.52	0.15	0.2	0.04	-0.09	-0.03	-0.29	0.14	0.43	0.01
YDR260C	-0.49	-0.42	-0.56	-0.3	-0.45	-0.34	-0.29	-0.18	0.31	0.51	0.65	0.58	0.25	0.44	0.04	-0.69	-0.23	-0.67	-0.4	-0.38	0.14	0.86	0.42	0.03	-0.22	-0.4	-0.36	-0.23	-0.23	-0.17	-0.2	0.06	-0.32	-0.14	0	-0.15	-1.32	-0.42	-0.49	-0.38	-0.04	0	-0.14	0.01	0	-0.23	-0.81	-0.71	-0.56
YDR261C	-0.23	-0.03	0.45	0.31	0.45	0.7	0.7	0.73	-0.47	-0.14	-0.27	-0.51	0.14	0.2	0.82	-0.43	-0.34	-0.89	-0.34	-0.43	0.76	0.16	0.61	0.63	0.34	0.2	0.18	0.21	0.42	-0.07	-0.01	-0.23	-0.25	0.2	0.32	-0.89	-0.92	-0.56	0.62	-0.3	-0.49	-0.2	-0.67	-0.42	-0.27	0.52	0	0.01	0.28
YDR262W	-0.25	0.06	0.45	0.29	0.07	0.28	-0.28	-0.13	-0.06	0.02	0.07	-0.25	0.47	0.21	0.21	0.17	0.34	0.36	0.32	0.11	0.78	0.68	0.82	0.66	0.28	0.06	-0.18	-0.05	0.27	0.06	-0.24	-0.24	-0.45	-0.18	-0.22	0.04	0.18	0.16	-0.07	0.24	0.03	0.08	0.07	0.15	0.07	0.2	-0.01	0.44	0.32
YDR263C	-0.12	-0.75	-0.9	-0.72	-0.97	-1.06	-0.45	-0.12	0.12	0.35	0.23	-0.1	-0.3	-0.32	-0.1	-0.94	-0.08	-0.2	0.18	-0.14	0.62	-0.34	-0.52	-0.45	-0.41	0.01	-0.45	-0.37	-0.03	-0.2	-0.3	-0.54	-0.93	-0.99	-0.55	0.63	0.82	0.84	0.37	0.81	0.3	0.38	0.21	0.32	0.49	-0.21	-0.64	-0.11	-0.22
YDR264C	-0.43	-0.54	0.29	0	-0.07	0.38	0.12	0.21	-0.2	-0.05	-0.04	-0.4	0.57	-0.02	0.24	-0.17	0.23	-0.74	0.35	-0.12	0.8	0.25	0.3	0.14	-0.47	0.16	0.02	0.31	0.25	-0.21	0.19	0.03	-0.15	-0.07	0.12	0.4	0.16	0.23	0.65	0.13	0.06	0.09	-0.22	-0.3	-0.24	0.42	-0.01	0.07	0.29
YDR265W	-0.42	-0.42	0.03	-0.01	0.1	0.2	-0.02	0.13	-0.27	-0.12	-0.14	-0.17	0.1	-0.06	-0.01	-0.69	-0.42	-0.11	-0.05	-0.24	0.72	0.24	0.47	0.33	-0.09	-0.35	-0.09	0	-0.12	0.2	-0.15	-0.05	-0.15	-0.67	-0.17	0.06	-0.47	-0.18	-0.38	-0.06	-0.35	-0.15	-0.22	-0.27	-0.04	0.23	-0.19	0.09	0.35
YDR266C	-0.3	-0.68	-0.07	0.12	0.21	0.36	0.16	0.25	-0.15	0.18	0.05	-0.12	0.02	0.16	0.24	-0.33	0.25	0.19	0.23	-0.12	0.68	0.31	0.4	0.3	-0.1	-0.05	-0.09	0.21	-0.03	0.19	0.14	0.11	-0.04	0.12	0.34		0.79	-1.89	-0.55		-4.64
YDR267C	-0.89	-1.29	-0.95	-1.15	-1.04	-0.85	-0.72	-0.55	0.56	0.96	0.9	-0.09	-0.75	0.06	0.26	-0.38	0.25	-0.17	-0.31	0.58	-1.64	-1.33	-0.79	-0.75	-0.24	-0.39	-0.5	-0.18	-0.31	-0.47	-0.48	0.01	-0.28	-0.13	0.12	0.34	-0.47	-0.21	-0.7	0.09	0.18	-0.27	-0.45	-0.18	-0.58	0.2	0.14	-0.27	0.1
YDR268W	-0.28	-0.21	0.23	0.22	0.47	0.15	0.16	0.36	-0.12	0.11	-0.23	-0.14	0.19	0.43	0.46	-0.28	-0.36	-0.5	-0.43	-0.34	-0.12	0.23	0.09	0.1	0.35	-0.56	0.11	0.06	-0.05	0.14	0.06	0.26	0.18	0.27	0.17	0.94	0.93	1	0.24	0.7	0.63	0.19	-0.09	0.11	-0.24	0.33	1.03	1.03	1
YDR269C	0.12	-1.05	0.45	0.4	0.15	1.44	0.24	0.17	-0.41	-0.47	-0.81	0.07	0.38	0.06	-0.13	-1.1	-0.76	-0.43	-1.56	-1.17	-0.49	-0.17	0.2	-0.38	-0.18	-0.15	-0.23	-0.48	-0.46	-0.42	-0.05	-0.21	0.41	-0.07	-0.35	0.85	1.47	1.21	-0.31	0.54	0.59	0.19	-0.14	0.05	-0.41	-0.09	1.29	0.92	0.95
YDR270W	0.01	0.23	0.82	0.58	0.34	0.87	0.48	0.42	-0.43	-0.21	-0.49	-0.01	0.5	0.34	0.14	-1.05	-0.64	-0.59	-0.69	-0.17	-0.03	0.22	0.48	0.12	0.04	-0.01	0.07	0.1	0.08	0.03	0.67	0.3	0.52	0.37	0.18	0.96	1.05	0.84	0.26	0.52	0.53	0.25	0.07	-0.16	-0.57	0.01	1.16	0.91	1.2
YDR271C	-0.01	0.68	0.91	0.57	0.36	0.57	0.46	0.36	-0.43	-0.4	-0.42	0.26	0.51	0.19	-0.05	-1.35	-0.71	-0.73	-0.3	-0.15	0.11	0.15	0.25	-0.07	-0.07	-0.27	0.09	-0.07	0.12	0.18	0.45	0.17	0.4	0.39	0.17	0.92	0.96	1.23	0.06	0.67	0.51	0.22	0.14	-0.05	-0.31	0	0.73	0.78	1.07
YDR272W	0.65	0.98	1.2	1.69	1.58	0.69	0.91	1.11	-0.54	-0.31	-0.61	-0.2	0.66	0.55	0	-0.67	-0.74	-0.69	-0.66	-0.89	1.6	1.57	1.52	1.16	1.31	0.3	0.66	0.45	-0.01	0.75	0.9	0.64	0.83	0.7	0.55	0.48	0.5	1.07	0.36	0.97	0.85	0.29	0.04	0.29	-0.29	0.21	0.7	0.86	0.8
YDR273W	0.48	-0.38	0.18	0.38			0.37	0.36	0.12	-0.11	-0.34	0.17	-0.23	0.13	0.11	-0.63	-0.6	-0.78	-0.98	-0.96	0.17	0.12	0.8	0.58	0.25	-0.71	-0.23	-0.31	-0.48	-0.06	-0.26	-0.19	-0.19	-0.4	-0.07	0.34	0.2	0.56	0.09	0.03	-0.11	-0.14	0.12	-0.26	-0.64	-0.58	-0.13	-0.4	-0.06
YDR274C	-0.57	-0.53	-1.12	-1.35	-1.38	-0.51	0.14	0.33	0.13	0.31	0.17	0.11	-0.05	-0.6	0.38	-0.4	0.61	-0.15	-1.12	-2.16	-1.11	-0.65	-0.6	-0.98	-1.29	-1.43	-0.88	0.22	0.04	-0.68	-0.94	0.22	-0.23	-0.52	0.27	-0.6	-0.01	0.06	-0.65	-0.14	0.01	0.33	0.28	-0.05	-0.24	-0.44	-0.51	-0.46	-0.49
YDR275W	-0.54	-0.14	0.1	-0.16	0.01	-0.13	0.02	0.36	0.22	0.18	-0.01	-0.06	0.12	0.11	0.12	0.57	0.56	-0.19	-0.38	-0.8	-0.73	-0.02	-0.58	-0.53	-0.28	-0.24	-0.7	-0.32	-0.33	-0.53	-0.47	0.07	-0.35	-0.18	0.09	-0.67	-0.36	-0.04	-0.1	-0.11	-0.11	0.07	-0.08	-0.19	-0.31	0.05	0	0.1	0.26
YDR276C	0.33	0.86	1.09	0.66	0.23	0.01	-0.27	-0.18	-0.18	-0.06	0.11	0.18	0.9	0.94	0.15	-0.18	-0.22	-0.25	0.46	0.98	0.69	1.32	1.1	0.96	1.31	0.39	0.44	0	0.33	0.26	0.59	0.11	0.83	0.52	0.14	0.81	0.37	0.88	1.01	0.31	0.12	-0.54	-0.25	-0.12	-0.54	0.32	0.38	0.31	0.39
YDR277C	2.7	2		2.11	1.93	0.48	0.08	0.12	-0.07	-1.06	-1.25	0.42	0.58	-0.18	-0.97	0.49	-0.86	-0.94	-0.69	-0.18	1.49	1.8	1.74	1.27	0.68	1.01	-0.51	-0.79	-0.51	-0.14	-0.4	-0.81	-0.51	-1.15	-0.56	-0.17	0.42	0.37	-0.23	0.58	0.19	-0.07	0.48	0.08	0.2	0.36	0.23	0.14	0.61
YDR278C	0.43		-0.32	-0.58			-0.79	-0.69	0.11	-0.18	-0.34	0.86	0.19	0.67	-0.29	-4.06	-0.74	-0.43	-2.25	-2.12	-0.62	-0.42	-1	0.44	-0.76	-1.4	0.73		-1.56	-0.58	-0.79	0.07	0.16	0.12	-2.74	0.65	-0.1	0.52	0.38	0.2	-0.32	-0.22	-0.3	0.1	-0.47	-0.15	0.29	-0.25	0.07
YDR279W	-0.71	-1.09		-1.56	-0.97	-0.49	-0.27	-0.34	0.5	0.61	0.29	-0.38	-0.79	-0.58	0.3	-0.36	-0.14	0.15	0.34	0.18	-1.74	-1	-1.03	-0.86	-0.38	-0.4	-0.81	-0.17	-0.38	-0.62	-0.97	0	-0.49	-0.12	0.3	0.4	-0.17	-0.04	1.12	0.15	0.11	-0.29	-0.22	-0.45	-0.49	0.32	0.24	0.12	0.19
YDR280W	-1.12	-1.36	-1.25	-1.36	-1.32	-1.56	-0.62	-0.38	0.87	1.12	1.02	-0.23	-0.51	-0.23	-0.09	0.7	0.96	0.34	1	0.58	-1.69	-1.25	-1.29	-0.92	-0.17	-0.71	-0.56	-0.06	-0.12	-0.32	-0.42	0.11	0.01	0.23	0.42	-0.36	-0.97	-0.81	-0.42	-0.3	-0.25	-0.64	-0.43	-0.34	-0.84	0.38	0.31	-0.03	-0.01
YDR281C				1.1		1.4		0.65	0.6	0.84	0.38	-0.69	-2.47	-1.22	0.66	0.86	-0.81	-1.03	0.1	0.49	-2.06	-1.47	-1.74	-0.79	-0.4		-1	0.43	-0.56	-0.81	-0.64	-0.69	-0.34	0.43	1.23				-0.75								1.54	0.93	1.58
YDR282C	0.68	0.1	0.82	0.54	0.92	0.04	0.2	0.19	-0.69	-0.09	-0.4	-0.32	0.88	0.63	-0.1	-0.67	-0.42	-0.22	-1.12	-0.74	0.61	0.57	0.88	0.38	0.49	0.03	0.03	0.16	-0.17	0.19	0.11	0.28	0.04	0.28	0.15	0.19	0.12	0.39	0.58	0.41	0.39	0.7	-0.15	0.67	0.25	-0.1	0.52	0.56	0.64
YDR283C									0.41	-0.3	-0.14	-0.86	-0.1	-0.56		0.15	0.2	0.73	-0.06	0.2	-0.74	0	-0.42	0.81	-0.81	0.42	0.01	1.2	-0.09	0.25	0.23	0.12	0.15	-0.71	0.25	-0.03	0.52	-0.03	0.02	-0.1	-0.03	0.2	-0.36	0.21	0.28	-0.36	0.23	-0.38	-0.09
YDR284C	-0.36	-0.12	0.43	0.37	0.18	0.28	0.01	-0.29	-0.1	0.39	0.15	-0.22	0.58	0.69	-0.12	-0.32	-0.56	-0.43	0.1	0.23	0.71	0.71	0.84	0.6	0.87	0.15	0.24	-0.12	0.03	-0.03	-0.3	-0.23	-0.32	-0.42	-0.71	0.65	1.26	0.58	0.59	0.37	0.31	0.39	-0.3	0.51	-0.03	0.25	0.58	0.77	0.57
YDR285W		0.3	0.37						-0.11	-0.28	-0.69	0.08	0.65	0.51	0.11	-1.24	-0.47	-0.46	-0.81	-0.97	0.7	0.17	0.07	0.42	0.11	0.91	0.05	1.08	-0.55	0.15	-0.05	0.2	0.02	-0.69	-0.26	0	0.51	0.34	-0.01	0.03	-0.13	0.18	-0.18	0.05	0.12	-0.42	-0.14	0.01	-0.09
YDR286C	-0.2	0.34	0.58	0.63	0.94	0.54	0.45	0.32	-0.56	-0.15	-0.62	0.07	0.85	0.73	0.03	-0.71	-0.51	-0.58	-0.47	-0.62	1.32	0.64	1.26	1.15	0.98	0.19	0.14	-0.12	-0.14	0.24	-0.04	0.3	0.15	0.25	-0.18	0.82	1.34	1.07	1.73	0.6	0.7	0.74	0	0.8	-0.1	0.08	0.33	0.57	0.61
YDR287W	0.53	1.06	1.62	1.6	1.5		0.93	0.93	-0.1	-0.49	-0.6	-0.23	0.4	0.6	1.2	-0.84	-1.06	-1.06	-0.94	-0.81	1.71	1.34	1.5	1.37	1.06	-0.1	0.41	-0.17	0.11	0.51	0.33	0.37	0.31	0.39	-0.2	0.21	0.87	0.96	0.39	0.29	0.08	0.38	-0.18	0.33	0.16	-0.76	-0.29	-0.25	-0.1
YDR288W	0.16	-0.18	0.16	0.32	0.49	-0.15	0.19	0.36	-0.23	0.37	0.21	0.1	0.21	0.51	-0.29	0.19	0.43	0.11	-0.17	-0.2	0.46	0.28	0.57	0.4	0.45	-0.22	-0.06	-0.15	-0.25	0.39	-0.15	0.11	0.19	0.21	0.07	0.38	1.03	0.42	0.51	0.12	0.12	0.28	-0.6	0.4	0.24	0.25	0.49	0.69	0.58
YDR289C	0.33	0.31	0.43	0.7	0.65		0.38	0.64	0.34	0.11	0.11	0.06	-0.07	0.1	-0.22	-0.67	-0.27	-0.3	-0.42	-0.27	0.67	0.49	0.5	0.53	0.38	0.03	0.03	-0.34	-0.51	0.39	0.14	-0.06	0.03	0.08	-0.14	0.2	0.5	0.45	1	0.24	0.31	0.28	-0.3	0.06	0.24	0.12	0.36	0.26	0.18
YDR290W		-0.15	-0.12	0.1	0.12	-0.43	-0.4	-0.51	-0.92	-0.29	-0.42	0.42	0.49	0.57	-0.42	-0.71	-0.42	-0.3	-1.84	-0.76	0.21	0.19	0.36	0.33	0.08	0.49	0.12	0.12	-0.71	0.28	-0.23	-0.01	0.16	-0.22	-0.34	0.23	0.63	0.46	0.3	-0.01	0.19	0.19	-0.49	0.23	-0.01	-0.14	0.37	0.12	0.36
YDR291W	0.67	0.73	-0.2				-0.07	-0.12	0.12	0.04	-0.25	-0.56	-0.07	-0.17	-0.06	0.2	-0.29	0.32	-0.12	-0.15	-0.22	-0.54	-0.09	-0.1	-0.15	-0.01	0.26	0.07	0.01	0.01	0.28	0.04	0.04	0.12	2.14	-0.67	0.31	-0.1	-0.45	0.1	-0.03	0.04	-0.12	-0.07	0.1	-0.15	0.14	-0.18	0.11
YDR292C	-0.56	-1.4		-0.56	-0.76	-0.2	-0.14	-0.12	0.25	0.6	0.58	-0.09	-0.07	0.25	0.45	0.4	0.54	0.34	0.04	0.11	-0.49	-0.3	-0.3	-0.36	0	-0.34	-0.42	-0.18	-0.32	-0.09	-0.14	0.11	0.04	0.15	0.18	0	0.12	-0.23	-0.43	-0.43	-0.22	0.11	-0.79	0	0.12	0.06	0.24	0.1	0.01
YDR293C	0.28	0.2	1.16	1.03	0.62	0.43	0.19	0.14	-0.56	-0.47	-0.6	-0.34	0.63	0.21	-0.27	0.57	0.12	0.12	0.04	0.23	0.96	1.26	1.28	1.2	0.53	0.69	0.7	-0.01	0.28	0.29	0.77	-0.15	0.34	-0.06	-0.32	0.11	0.49	0.57	0.01	0.7	0.33	0.55	0.49	0.38	0.42	-0.74	0.18	-0.04	0.01
YDR294C	0.01	0.14	0.9	1.01	0.72	0.86	0.44	0.5	-0.4	-0.23	-0.17	-0.2	0.34	0.57	0.08	-0.38	-0.64	-0.64	-1.25	-0.18	1.1	1.16	1.16	0.84	0.79	0.19	0.45	0.14	0.11	0.14	0.32	0.12	0.1	0.4	-0.1	0.42	0.29	1.16	-0.22	0.38	0.79	0.41	-0.3	0.19	0.57	-0.27	0.07	0.23	-0.2
YDR295C	0.34	0.31	0.37	0.4	0.83		0.7		-0.15	-0.58	0.3	-0.05	-0.24	-0.33	-0.16	-1.9	-0.51	-0.23	-0.61	-0.32	0.42	-0.52	-0.84	-0.37	-0.09	0.38	-0.16	-1.2	-0.37	-0.14	-0.27	0.11	0.2	-0.04	0.36	-0.87	-2.77	0.18	1.88	-0.2	-0.52	-0.64	-0.07	-0.54	-0.99	0.11	0.04	0.25	-0.01
YDR296W	0.18	0.21	0.18	0.16	0.39	-0.27	0.34	0.38	-0.34	-0.17	-0.22	0.13	0.34	0.16	0.17	-0.05	-0.22	-0.23	-0.18	0	0.63	0.29	0.6	0.22	0.07	0.51	0.33	0.44	-0.17	0.47	0.52	0.28	0.36	0.17	0.42	0.05	0.16	0.57	0.36	0.24	-0.15	-0.01	-0.14	0.04	0.3	-0.23	-0.12	0.17	0.03
YDR297W	0.1	-0.4	-0.86	-1.74	-1.43	-0.49	0.25	-0.17	0.43	0.46	0.57	0.2	-1.03	-0.79	0.41	-0.27	-0.2	-0.04	1.34	0.18	-1.03	-0.67	-0.81	-1.09	-0.74	-0.49	-1.25	-0.36	0.28	-0.64	-1.64	-0.67	-0.81	-0.92	-0.49	-1.06	-1.03	-1.47	-1.15	-0.89	-0.4	-0.42	-0.76	-0.51	-0.17	-0.29	-1.32	-1.32	-1.6
YDR298C	-0.23	0.28	0.28	0.06	-0.42	-0.15	-0.29	-0.1	0.41	0.64	0.56	0.01	0.31	0.32	0.19	0.18	0.1	-0.2	0.62	1	-0.12	0.2	0.3	0.34	0.74	0.16	-0.22	-0.71	0.2	0.12	-0.4	-0.79	0.06	-0.2	-0.76	-0.47	-0.76	-0.36	-0.14	0.3	0.31	0.31	-0.1	0.39	0.48	0.36	0.34	0.37	0.36
YDR299W	-1.56	-2.47		-5.06	-3.32	-1.6	-0.22	-0.06		1.08	0.74	-0.58				0.7	0.9	0.65	0.67	0	-4.32	-3.47	-4.64	-3.84	-2.25	-1.89	-1.25	-0.04	-0.84	-1.64	-0.84	0.38	-0.42	0.48	0.7	-1.69	-2.4	-1.47	-0.49	-0.47	-0.14	-0.03	-0.34	-0.06	-0.01	0.3	-0.36	-0.47	-0.36
YDR300C	-0.42	-2.12	-3.18	-2.64	-1.94		-0.34	0.01	0.87	1.08	1.08	0.43	-1.94	-0.74	0.24	0.45	0.71	0.29	0.81	0.34	-2.74	-2.25	-2.4	-1.89	-0.92	-0.81	-1.15	-0.15	-0.12	-0.67	-1.32	0.03	-0.71	-0.18	0.15	-0.4	-0.97	-1.79		-0.49	-0.1	0.1	-0.51	0.07	0.19	0.14	-0.1	-0.22	-0.01
YDR301W	0.05	-0.1	-0.45	-0.62	-0.5	-0.27	-0.17	-0.45	0.42	-0.07	-0.34	0.1	0	-0.22	-0.35	0.61	0.26	0.28	-0.44	0.06	-0.41	-0.41	-0.58	-0.54	0.31	1.21	0.3	0.14	0.95	-0.27	0.14	0.02	0.17	-0.35	-0.29	0.25	0.49	0.23	-0.33	-0.17	0.02	-0.3	-0.25	-0.23	-0.12	-0.11	0.48	0.08	-0.09
YDR302W	-0.25	-0.2	-0.17	-0.47	-0.67		-0.32	0.08	0.42	0.45	0.61	0.36	-0.09	0.07	0.19	-0.3	-0.25	-0.42	-0.01	0.41	-0.2	-0.09	-0.09	-0.22	0.1	-0.22	-0.34	-0.34	0.34	-0.45	-0.76	-0.45	-0.54	-0.4	-0.45	0.38	0.07	-0.54	0.9	-0.4	-0.06	0.1	-0.56	0.18	0.26	0.11	-0.06	-0.1	-0.1
YDR303C	-0.29	-0.27	0.12	-0.4	-0.1	0.24	-0.04	-0.17	-0.23	-0.22	-0.56	-0.32	-0.09	-0.09	-0.06	0.3	-0.23	0.12	-0.42	-0.04	0.37	0.24	0.18	0.1	-0.22	-0.97	0.08	0.16	0.01	-0.38	0.06	-0.12	-0.12	-0.43	-0.04	-0.17	0.03	-0.14	0.07	-0.12	-0.34	-0.03	-0.32	-0.32	0.12	-0.04	0.52	0.14	-0.17
YDR304C	0.07	0.73	0.73	0.59	0.31		0.26	0.1	-0.09	0.03	0.04	-0.04	0.32	0.71	0.25	-0.4	-0.17	-0.86	0.31	0.04	1.33	1.38	1.03	0.45	0.82	0.23	0.31	0.24	0.54	0.18	-0.06	0.16	0.08	0.24	0.14	0.37	0.25	0.54	-0.21	0.59	0.36	0.31	-0.29	0.26	0.36	0.71	0.4	0.15	0.71
YDR305C	0.3		0.3	-0.03	0.42	0.08	0.11	0.04	0.21	0.23	-0.22	-0.12	0	0.21	0.06	-0.54	-0.4	-0.76	0.16	-0.06	0.73	0.1	0.24	0.37	-0.29	2.07	0.15	-0.18	-0.43	0.21	-0.04	-1.12	-0.23	-0.03	-0.42	-0.1	0.08	0.29	0.06	0.31	0.2	0.25	-0.14	0.06	0.37	0.12	0.26	0.1	0.26
YDR306C	0.46	0.41	0.69	1.01		0.48	0.32	0.31	-0.79	-0.32	-0.56	-0.32	0.46	0.57	-0.32	0.1	-0.25	-0.18	-0.6	-0.15	1.32	0.92	1.09	0.62	0.78	0.98	0.43	0.36	-0.27	0.54	0.37	0.44	0.46	0.01	-0.18	0.63	0.53	0.21	0.28	-0.01	-0.15	0.21	0.41	0.14	0.31	-0.12	0.32	0.41	0.32
YDR307W	0.4	0.32	1.11	1	0.73	0.44	0.28	0.37	-0.54	-0.45	-0.17	-0.74	0.41	0.55	0.08	-1.22	-1.09	-0.47	-0.69	0.06	1.1	1	0.57	0.43	0.68	0.11	0.45	0.14	0.26	-0.27	-0.04	-0.36	-0.23	-0.51	0	0.12	0.07	0.62	0.22	-0.01	0.11	0	0.41	0.12	0.2	0.37	0.43	0.39	0.31
YDR308C	-0.14	-0.45	-0.4	-0.12	0.15	-0.23	-0.09	-0.07	-0.15	0.26	-0.06	0.21	0.33	0.53	0.04	-0.14	-0.23	-0.36	0.03	-0.4	0.14	-0.09	-0.04	-0.18	0.31	-0.23	-0.15	-0.29	-0.3	-0.06	-0.23	0.03	0.11	0.11	0.15	0.48	0.14	-0.01	0.98	-0.23	-0.14	0.19	0.15	0.29	0.24	0.08	-0.03	0.1	0.14
YDR309C	-0.76	-0.74	-0.97	-1.36	-1.6	-0.45	0.14	-0.36	0.3	0.62	0.63	-0.62	-0.25	-0.43	0.33	-0.79	-0.54	-0.1	-0.04	0.06	-0.81	-0.6	-0.62	-0.92	-0.29	-0.42	-0.29	0.14	0.39	-0.4	-0.74	-0.09	-0.92	-0.23	-0.01	-1.12	-0.76	-1.09	3.61	-0.89	-0.47	-0.49	0.01	-0.22	-0.2	0.16	-0.17	-0.3	-0.27
YDR310C	-0.45	-0.94	-0.58	-0.1	-0.1	-0.07	-0.01	-0.14	-0.4	0.03	0	-0.3	0.28	0.51	0.1	-0.45	0.51	-0.89	-0.45	0.37	-0.42	-0.07	-0.15	0	0.2	0.78	0.34	0.82	-0.03	0.06	0.56	0.56	0.89	0	0.76	-0.32	-0.51	-1.25	0.67	-0.29	-0.34	0.1	0.23	0.25	0.18	-0.54	-0.42	-0.58	-0.4
YDR311W	0.06	-0.4	-0.22		0	-0.3		0.38	-0.09	0.32	-0.07	-0.14	0.18	-0.15	2.12	0.1	-0.07	-0.12	-0.42	-0.74	0.14	-0.29	0.26	0	0.04	-0.06	0.06	0.38	-0.14	-0.2	0.28	-0.03	0.19	-1.69	0.33	0.15	-0.14	0.23		-0.25	-0.29	-0.12	0.14	-0.17	-0.1	0.57	0.46	0.08	0.14
YDR312W	-1.56	-3.84	-3.47	-2.4	-1.69	-1.15	-0.29	0.11	0.61	1.14	1.15	-0.43	-1.6	-0.25	0.33	0.83	0.9	0.9	0.49	0.12	-3.06	-2.32	-2.56	-2.12	-0.86	-1.43	-0.97	0.3	-0.22	-1.15	-0.56	0.71	-0.32	0.41	0.72	-1.4	-1.43	-1.84	-1.05	-0.43	-0.15	0.25	0.23	0.21	0.18	-0.1	-0.38	-0.22	-0.32
YDR313C	0.11	0.4							-0.56	-0.4	-0.51	0	0.6	-0.29	-0.34	-1.12	0.16	-0.47	0.52	-0.06	0.94	0.89	1.28	0.83	0.41	0.28	0.1	0.14	0.07	-0.23	-0.12	-0.3	-0.34	-1.6	1.19	0.43	-5.06	0.29	0.32	0.34	0.39	0.34	0.51	0.26	0.31	0.31	-0.09	0.12	0.15
YDR314C	0.24	-0.92	0.48	0.66	0.56	0.53	0.23	0.21	-1.09	-0.6	-0.79	0.43	0.65	0.44	-0.12	0.07	-0.3	-0.54	-1.4	-0.76	1.33	0.89	1.06	0.63	0.58	1.37	0.25	0.73	-0.09	0.16	0.83	0.48	0.7	0.15	0.41	-0.04	-0.79	0.36	-0.1	-0.15	-0.32	-0.04	-0.03	-0.06	0.21	-0.67	-0.18	0.06	-0.06
YDR315C	-0.36	-0.29							-0.42	-0.09	0	-0.4	0.23	0.24	-0.25	-0.71	-0.79	-0.71	-0.67	-0.64	0.68	0.34	0.52	0.65	0.43	0.54	0.26	0.32	0	0.07	-0.14	0.19	0.25	0.08	-0.01	-0.97	-0.42	0.49	1.36	0.03	0.43	0.28	0.4	0.37	0.41	0.07	0.07	0.24	0.4
YDR316W	-0.2	-0.3	0.14	0.84	0.9	0.24	0.3	0.4	-0.32	-0.1	-0.2	0.25	0.48	0.48	0.11	-0.23	-0.81	-0.25	-0.2	-0.45	0.51	0.25	0.7	0.34	0.94	0.41	0.04	0.21	-0.43	0.5	0.68	0.53	0.92	0.72	0.87	0.56	-0.14	0.56	0.45	0.03	0.06	0.31	0.31	0.4	0.58	-0.17	0.28	0.56	0.26
YDR317W	-0.18	-0.42	-0.4	-0.36	-0.17		0.38		-0.32	0	-0.32	-0.01	0.15	0.03	0.07	-0.58	-0.62	-0.86	-0.62	-0.58	-0.1	0	-0.79	-0.58	-0.4	-0.06	-0.18	0.14	-0.17	-0.23	-0.56	-0.3	-0.67	-1.47	-0.14	-0.58	-0.6	0.6	0.28	0.07	0.54	0.62	0.56	0.25	0.61	0.45	0.12	0.15	0.24
YDR318W	0.21	0.43	0.1	0.37	0.32	0.15	0.23	0.41	-0.36	-0.18	0	0.6	0.59	0.46	0.07	-0.74		-0.56	-0.32	-0.12	0.7	0.32	0.38	0.28	0.56	0.31	-0.15	1.2	0.07	0.18	-0.23	-0.3	-0.4	-0.09	-0.43	0.06	0.48	0.1	0.94	-0.14	-0.03	0.3	0.25	0.18	0.2	0.01	-0.01	0.14	0.1
YDR319C	-0.14		0.83	0.34	0.52		0.03	0.15	0.06	-0.45	-0.34	-0.09	0.66	-0.12	-0.38	-0.79	-0.76	-0.3	-0.36	-0.14	1.19	0.93	0.96	0.73	0.06	0.03	-0.01	-0.12	0.3	-0.1	-0.4	-0.45	-0.01	-0.04	-0.27	-0.01		0.52	0.54	0.08	0.14	0.11	0.33	-0.25	0.11	0.54	0.23	0.55	0.45
YDR320C	-0.07	-0.42	0.32	0.37	0.21	-0.17	0.26	0.38	-0.18	-0.03	-0.07	0.11	0.53	0.11	0.08	-0.4	-0.43	-0.25	-0.54	-0.4	1.18	0.77	0.68	0.31	0.41	0.03	0.01	-0.04	-0.14	0.25	0.18	-0.03	0.01	0.18	0.03	0.29	0.2	0.29	0.59	-0.03	-0.17	-0.07	0.34	-0.23	-0.14	0.07	1.02	0.84	0.43
YDR321W	-0.69	-1.36	-1.64	-2.56	-2.56		-0.97	-1.06	0.81	0.76	0.76	0.1	-1.06	-1.56	0.08	0.19	0.5	0.66	0.78	0.74	-2.25	-2.47	-2.56	-2.06	-1.06	-0.22	-0.92	-0.51	0.57	-0.67	-1.25	-0.94	-0.79	-0.81	-0.49	-0.81		-1.47	-0.89	-1.12	-0.86	-0.43	-0.04	-0.23	-0.29	0.51	0.01	0.08	-0.45
YDR322W	-0.36	-0.3	0.25	0.55	0.56	0.14	0.18	0.34	0.15	0.37	0.11	-0.09	0.3	0.2	0.33	-0.38	-0.25	-0.76	-0.54	-0.29	0.31	0.06	0.24	0.44	1.09	-0.03	0.2	-0.47	-0.09	0.26	0.29	-0.23	-0.07	0.42	-0.12	0.37	0.79	0.78	0.46	0.44	0.19	0.4	0.44	0.34	0.53	0.1	0.71	0.57	0.64
YDR323C	-0.23		0.03	-0.22	0.28		0.01	0.15	0.21	-0.25	-0.92	-0.34	0.24	-0.18	-0.43	-1.22	-0.47	-0.54	-0.54	-0.81	0.68	0.26	0.45	0.19	-0.45	0.9	-0.4	-0.12	-0.34	-0.03	-0.1	-0.25	-0.43	-0.86	-0.3	-0.45	0.19	0.01	1.44	0.06	-0.1	-0.03	0.2	-0.29	0	0.08	-0.03	0.18	0.15
YDR324C	-1.89	-3.47	-3.64	-2.84	-2.64	-1.89	-0.86	-0.56	0.72	1.21	1.06	0.03	-2.84	-0.03	0.23	0.95	0.81	0.72	0.78	0.11	-3.64	-3.06	-3.18	-2.4	-0.69	-1.6	-0.94	0.19	0	-1.18	-0.38	0.2	-0.38	0.53	0.82	-1.47	-2.18	-1.79	-0.42	-0.97	-0.71	-0.36	0.16	-0.34	-0.29	-0.29	-0.67	-0.89	-0.54
YDR325W	-0.12	-0.74	-0.43	-0.54	-0.4	1.8	-0.34	0.04	0.18	0.12	-0.15	-0.67	-0.2	-0.49	-0.29	0.34	0.07	1.12	-0.6	0	-0.1	-0.49	-0.32	-0.09	-1.12	0.6	0.15	-0.81	-0.32	-0.25	0.38	0.15	0.18	-0.14	0.32	-1.06	-0.45	-0.47		-0.1	-0.17	-0.07	0.14	-0.38	0.1	-0.18	-0.07	-0.1	-0.56
YDR326C		-0.94	-0.42				-0.34		-0.42	-0.27	-0.36	0.37	0.1	-0.15	0.01	0.61	0.19	1.08	-0.09	0.12	0.01	0.07	0.04	0	0.24	0.23	0.12	0.34	0.5	-0.4	0.29	-0.27	0.42	-0.09	0.11	-0.29	-0.25	-0.74	-0.38	-0.47	-0.38	-0.03	0.29	-0.12	0.04	-0.54	-0.17	-0.49	-0.62
YDR327W	-0.09	0.39	0.14	-0.07	0.4	-0.04	-0.25	-0.14	-0.12	0.06	0.11	-0.36	0.28	-0.1	-0.17	-0.6	-0.36	-0.81	0.11	0.01	0.61	0.4	0.21	0.23	-0.01	0.23	0.07	-0.12	-0.3	0.25	0.23	0.15	0.23	0.41	0.11	-0.43	-0.45	-0.06		-0.17	-0.25	0.06	0.16	-0.25	0.1	-0.36	-0.6	-0.54	-0.71
YDR328C	0.12	0.03	0.19	0.32	0.28	-0.43	-0.06	0.16	0.15	0.29	0.33	0.15	0.44	0.52	0	-1.22	-0.58	-0.67	-0.47	0	0.75	0.58	0.55	0.45	0.83	0.14	0.14	-0.06	-0.23	0.52	0.28	0.2	0.52	0.61	0.38	0.2	0.32	0.01	-0.2	0.07	-0.01	0.19	0.25	0.15	0.12	0.04	0.07	-0.04	0.03
YDR329C	0.33	0.42	0.86	0.43	0.57	0.21	0.01	0.11	-0.18	-0.22	-0.12	-0.27	0.51	-0.09	-0.47	-0.22	-0.94	-0.34	-0.17	-0.32	1.08	0.99	0.9	0.81	0.03	0.15	-0.04	-0.4	-0.42	0.11	0.03	-0.4	-0.23	-0.07	-0.67	-0.01	0.1	0.26	0.62	0.39	0.12	0.06	0.19	-0.36	-0.03	0.06	0.57	0.14	0.08
YDR330W	0.41	0.18	1.37	1.4	1.53	0.58	0.49	0.24	-0.64	-0.3	-0.3	-0.4	0.87	0.52	-0.12	-0.62	-0.29	-0.43	-0.12	-0.36	1.37	1.49	1.85	1.66	0.59	1.57	0.57	0.48	-0.22	0.89	0.75	0.33	0.53	0.48	0.23	-0.12	0.07	1.11	0.41	0.79	0.29	0.08	0.34	-0.03	0.07	-0.01	-0.14	0.58	0.2
YDR331W	-0.6	-0.79	-0.54	-0.86	-1	-1	-0.51	-0.6	0.29	0.46	0.46	-0.18	-0.1	-0.32	0.16	-0.86	0.21	0.58	0.1	0.56	-0.09	-0.6	-0.58	-0.49	-0.49	-0.34	-0.14	-1.03	0.19	-0.4	-0.49	-0.42	-0.47	-0.32	-0.22	-0.74	-0.01	-0.42	0.32	-0.79	-0.47	-0.27	-0.54	-0.32	0.06	-0.15	-0.6	-0.42
YDR332W	0.3	-0.97	-0.01		0.46	-0.15	0.19	0.36	-0.4	0.1	-0.23	0.04	0.36	0.5	0.45	-0.58	-0.1	-0.15	-0.69	-0.64	0.44	0.46	0.62	0.51	-0.01	0.25	-0.1	-0.09	-0.29	0.01	-0.17	-0.17	-0.25	-0.3	-0.01	-0.43	-0.01	-0.32	0.39	-0.2	-0.4	-0.18	0.24	-0.07	0.1	-0.2	-0.01	0.38	0.06
YDR333C	-0.07	-0.74	-0.04	-0.2	-0.29	-0.71	-0.32	-0.38	0.11	0.28	0.39	-0.06	-0.25	-0.22	-0.1	-0.12	0.5	0.42	-0.25	0.01	0.14	0	-0.2	-0.1	-0.36	-0.03	-0.32	-0.18	-0.17	-0.09	0.2	-0.27	-0.32	-0.42	-0.09	-0.49	-0.2	-0.36		-0.49	-0.64	-0.32	-0.47	-0.43	-0.2	0.11	0.08	0.24	-0.25
YDR334W		-1.03	0.23		0.3				-0.58	-0.42	-0.69	-0.76	-0.12	1.2	-0.4	-0.84	0.53	0.54	0.5	0.52	0.36	0.29	0.61	0.92	-0.29		1.01	1.55	-0.23	0.8	1.52	0.58	1.53	0.43	0.3	-0.23	-0.3	0.1	-0.11	-0.03	-0.79	-0.36	0.1	-0.25	-0.07	-0.38	-0.15	0.19	0
YDR335W	0.19	-0.42	0.5	0.41	0.29	0.24	0.1	-0.03	-0.71	-0.62	-0.34	-0.54	0.29	0.1	0.1	-0.6	-0.51	-0.64	-0.56	-0.38	1.1	0.64	0.83	0.59	0.14	0.49	0.3	0.38	0.06	0.14	0.66	0.06	0.34	0.07	0.26	-0.34	0.24	0.04	0.18	-0.18	-0.18	-0.14	-0.38	-0.29	-0.07	0	0.19	0.03	-0.14
YDR336W	0.29	-0.67	-0.54		0.18	-0.54	-0.15	-0.07	-0.12	0.51	0.23	0.15	0.15	1.12	-0.01	-0.56	-0.18	-0.04	-0.17	-0.3	0.32	0.19	0.36	0.16	0.08	0.25	-0.03	-0.04	-0.3	0.26	-0.18	-0.07	-0.32	0.1	0.03	-0.22	0.21	0.11		-0.32	-0.43	-0.03	0.19	0.1	0.11	-0.01	-0.06	0.23	0.23
YDR337W	-0.27	0	0.3	0.48	0.58	-0.03	0.03	0.14	-0.09	0.04	-0.03	-0.14	0.04	0.23	0.1	-0.56	-0.47	-0.62	-0.6	-0.27	0.45	0.29	0.5	0.62	0.73	0.06	0.12	-0.32	-0.4	0.33	0.44	-0.1	0.21	0.57	0.16	-0.4	-0.18	-0.03	-1.64	-0.1	0.06	-0.09	-0.32	-0.03	0.32	0.1	0.1	0.39	0.23
YDR338C		-1.09	-0.49	-0.04	-0.3	-0.27	-0.2	-0.51	-0.18	0.04	-0.01	0.21	0.24	0.41	0.16	-0.43	0.01	0.12	-0.22	0.34	0.64	0.75	0.77	0.25	-0.29	-0.34	-0.34	0.37	0.32	-0.34	-0.76	-0.22	-0.6	-0.45	0.03	-0.17	-0.07	-1.69	0.03	-0.38	-0.54	-0.18	0.06	-0.36	-0.2	0.46	0.15	0.46	0.4
YDR339C	-1.09	-1.79	-1.69	-1.43	-1.18	-1.47	-0.51	-0.34	0.41	0.75	1.24	-0.56	-1.22	-0.71	0.06	0.26	0.91	0.31	0.84	0.12	-1.43	-1.36	-1.47	-1	-0.74	-0.89	-0.74	-0.14	-0.15	-0.36	-0.47	0.04	-0.36	0.12	0.31	-0.69	-0.89	-0.47	-0.84	-0.71	-0.36	-0.2	-0.62	-0.23	-0.07	0.24	-0.42	-0.03	-0.15
YDR340W	0.16	-0.6	-0.1	-0.09	-0.06	0.07	0.24	0.44	-0.56	-0.03	0	-0.09	0.24	0.51	-0.09	-0.2	-0.04	0.03	-0.07	-0.32	0.3	0.25	0.63	0.15	-0.17	0.18	0.04	0.19	0.68	-0.04	0.11	0.11	-0.07	-0.23	0.23	-0.06	-0.03	-0.1		-0.17	-0.01	0.48	0.56	0.24	0.4	-0.27	-0.15	-0.27	-0.36
YDR341C	-0.3	-1.09	-1.15	-1.6	-1.6	-1.25	-0.49	-0.12	0.42	0.78	0.68	0.07	-0.58	-1.12	0.03	0.58	1.05	1.12	0.77	0.66	-1.47	-1.43	-1.69	-1.18	-1.09	-0.23	-0.92	-0.4	0.03	-0.1	-0.6	-0.62	-0.27	-0.42	0.01	-0.43	-0.67	-0.89	-0.1	-0.94	-0.6	-0.2	-0.62	-0.45	-0.1	0.14	-0.32	-0.29	-0.25
YDR342C	2.73	3.86	4.66	4.27	3.83	1.82	-0.06	0.34	-2.84	-3.32	-3.18	-0.25	2.2	1.04	-2.32	1.16	-0.43	0.19	0.18	0.07	5.09	5.35	4.77	4.04	3.23	2.06	1.77	-0.29	0.48	2.3	1.91	-0.32	1.94	1.51	-0.56	-1.09	0.06	0.2	0.63	0.58	0.7	0.41	0.36	0.7	1.15	0.62	-0.07	0.04	0.33
YDR343C	2.41	4.02	4.59	3.71	3.78	2.27	0.06	0.15	-3.06	-3.33	-3.13	-0.59	1.92	0.78	-2.29	0.88	-0.27	0.21	0.18	0.13	4.83	5.1	4.31	3.81	3.33	2.04	1.73	-0.36	0.44	1.97	1.63	-0.58	1.23	1.24	-0.7	-0.6	0.06	0.23	0.82	0.99	0.88	0.29	0.13	0.47	0.44	0.66	0.15	0.16	0.34
YDR344C		0.32	-0.1					-0.71	-0.32	-0.29	-0.62	0.99	-0.09	0.26	-0.2	-1.43	-0.36	0.04	-0.54	-0.69	0.38	0.46	0.4	-0.18	-0.18	-0.45	-0.64	-0.86	-0.69	0.08	-0.56	-1.22	-0.38	-1.09	-0.76	0.18	1.25	-0.27	0.58	-0.34	-0.1	-0.2	-0.15	0.04	-0.25	-0.51	-0.38	0.03	-0.09
YDR345C	0.86	1.24	1.09	0.7	0.15	0.07	-0.81	-0.74	0	0.43	0.64	0.38	0.29	-0.6	-0.51	1.43	0.12	0.5	0.81	0.38	0.63	1.28	0.16	0.49	0.18	0.3	-0.49	-1.15	0.03	0.7	-0.43	-1.74	0.1	-1.09	-1.79	-2	-1.69	-1.09	-0.54	0.4	0.16	0.2	-0.12	0.16	0.4	0.55	-0.3	-0.07	0.1
YDR346C	-1.06	-2.12	-1.4	-1.43	-1.79	-1.69	-0.79	-0.32	0.87	1.08	1.07	-0.3	-0.54	-0.89	0.12	1.18	1.49	0.5	0.86	0.82	-1.56	-1.09	-1.32	-1.09	-0.86	-0.54	-0.97	-0.15	-0.25	-0.25	-0.64	-0.12	0.21	0.04	0.62	-0.81	-1.03	-1.25	-0.84	-0.29	-0.12	0.03	-0.25	-0.17	-0.06	0.23	-0.27	-0.12	-0.18
YDR347W	-0.94	-0.2	0.4	-0.09	0.34	0.58	-0.01	-0.18	-0.2	-0.03	0.04	-0.89	-0.01	0.3	0.56	-0.79	0.23	-0.84	0.79	0.04	0.75	0.5	0.44	0.65	0.55	-0.06	0.15	-0.07	-0.1	-0.06	0.2	-0.18	-0.3	0.37	0.1	-1.15	-0.3	-0.01	0.82	0.34	0.07	-0.01	-0.17	-0.14	0.14	0.01	-0.54	-0.2	-0.43
YDR348C	-0.58	-1.03	-0.47	-0.49	-0.81	-0.09	-0.2	-0.34	0.1	0.39	0.32	0.01	0.15	0.07	0.45	0.57	-0.14	-0.09	0.72	0.26	0.12	-0.01	0.08	0.08	-0.1	-0.17	-0.34	-0.04	-0.18	0.01	-0.34	-0.27	-0.17	-0.01	0.16	-0.32	-0.17	-0.64	-0.71	-0.4	-0.06	-0.15	-0.32	-0.34	-0.04	-0.51	-0.86	-0.97	-1.25
YDR349C	-1	-1.12	-0.6	-1.03	-0.54	0.06	-0.42	-0.4	0.12	0.52	0.18	-0.47	-0.51	-0.09	0.52	0.42	0.69	0	0.54	0.26	-0.12	-0.29	-0.32	-0.23	-0.42	-0.4	-0.45	0.18	0.39	-0.74	-0.74	-0.38	-0.69	-0.18	0.04	-1.32	-0.62	-0.6	2.04	0.25	-0.29	0.01	-0.34	-0.32	-0.1	0.87	0.14	0.34	0.32
YDR350C	0.14	-0.43	0.54	0.61	0.34	0.32	0.07	0.2	-0.54	-0.12	-0.27	-0.38	0.44	0.29	0.07	0.06	-0.17	-0.12	-0.79	-0.27	1.04	0.97	1.07	0.94	0.46	0.25	0.18	0.25	-0.07	0.07	0.01	-0.25	0.18	0.16	0.12	0.5	1.5	0.93	0.61	0.03	0.19	0.01	-0.06	-0.1	0.15	0.16	0.14	0.41	0.43
YDR351W	-1	-0.67	-0.18	-0.38	-0.06	0.25	-0.38	-0.29	-0.36	-0.03	-0.27	-0.76	0.04	-0.18	0.16	-0.17	0.45	0.43	-0.22	-0.25	0.82	0.32	0.32	0.25	-0.12	0.01	-0.14	0.28	-0.01	-0.29	0.19	0.11	0.14	0.25	0.56	-0.79	-0.56	-0.32	-0.1	0.08	-0.32	-0.18	-0.27	-0.45	-0.15	-0.03	-0.1	0.21	0
YDR352W	-0.74	-0.74	-0.47	-0.71	-0.86	-0.49	-0.36	-0.25	0.18	0.37	0.54	0.19	-0.09	-0.04	0.49	-0.32	0.01	-0.06	0.67	0.01	-0.36	-0.15	-0.23	-0.2	-0.47	-0.27	-0.47	0.07	0.12	-0.4	-0.67	-0.49	-0.64	-0.45	0.04	0.44	-0.42	-0.42	-0.12	-0.23	0.16	-0.14	-0.29	-0.25	0.01	-0.2	-0.67	-0.4	-0.36
YDR353W	-0.27	0.04	0.45	-0.01	0.2	0.15	-0.38	-0.67	0.04	0.64	-0.51	-0.15	0.11	-0.2	0.2	0.21	0.66	0.21	1.66	0.99	0.5	0.31	0.34	0.58	0.54	0.44	0.19	0.06	0.26	0.33	0.28	-0.12	0.14	0.24	0.1		2.41		2.5								1.97	2.39	2.31
YDR354W	0.06	0.23	0.36	0.07	-0.42	-0.4	-0.27	-0.42	0.08	0.66	0.42	-0.07	0.36	0.38	0.03	1.23	0.61	0.29	0.38	0.71	-0.15	0.2	0.15	-0.42	0.33	0.26	-0.04	-0.27	0.32	0.06	-0.34	-0.23	0.06	-0.09	-0.03	0.3	0.16	-0.04	-0.92	0.16	-0.07	-0.71	-0.51	-0.42	-0.92	0.64	1.15	1.08	0.8
YDR355C	-0.23	-0.07	-0.47	-0.42	-0.42	-0.71	0.01	0.11	0.07	-0.2	-0.36	0.07	-0.4	-1	0.04	-0.97	-0.67	-0.03	-1.6	-0.67	-0.92	-0.54	-0.54	-0.34	-0.18	-0.56	-0.74	-0.67	-0.89	-0.34	-0.06	-0.74	-0.45	-0.74	-0.54	0.01	-0.89	-0.56	-0.32	-0.09	0.29	-0.4	-0.34	-0.23	-0.71	-0.2	0.04	-0.14	-0.67
YDR356W	-0.45	-0.58	-0.73	-0.23	-0.43	-0.42	0.25	0.33	-0.18	0.11	-0.04	-0.3	0.09	-0.32	0.15	-0.64	-0.49	0.01	-0.3	0.29	-0.02	-0.06	0.34	-0.32	-0.49	1.08	-0.26	0.14	-0.61	-0.08	0.09	0.07	0.29	-0.69	0.07	-0.25	-0.24	-0.26	-0.06	-0.02	-0.23	-0.11	-0.45	-0.28	-0.33	-0.58	-0.4	-0.56	-0.9
YDR357C	-0.23	-0.1	-0.2	-0.01	0.34	-0.09	0.19	0.48	0.19	0.14	-0.12	-0.2	-0.17	0.21	0.38	-0.62	-0.18	-0.12	-0.1	-0.42	0.45	0.28	0.2	0.26	0.63	-0.43	-0.17	-0.2	-0.17	-0.04	-0.04	-0.62	-0.14	0.53	0.2	0.62	0.44	1.21	1.45	0.56	0.62	-0.15	0	0.23	-0.17	0.14	0.37	0.43	0.57
YDR358W	1.85	1.68	2.41	2.58	2.28	0.81	1.01	1.1	-1.4	-1.09	-1.25	0.23	1.04	0.48	-0.97	-1.43	-0.84	-0.74	-0.27	-0.47	2.39	2.45	2.42	1.98	1.24	1.58	0.97	0.01	-0.32	1.17	1.06	-0.1	1.01	0.21	-0.09	-0.03	2	2.01	0.87	1.36	1.25	0.58	0.11	0.2	0.15	0.04	1.1	0.84	0.7
YDR359C	-0.31	-0.49	-0.01	0.41	0.28	0.16	0.17	0.33	-0.21	-0.11	-0.27	-0.32	0.19	0.06	-0.01	0.28	0.34	0.26	-0.12	-0.13	0.82	0.63	0.73	0.24	-0.13	0.01	0.3	0.27	-0.1	0.1	0.45	0.32	0.34	0.27	0.25	0.07	-0.08	0.47	0.02	0.51	0.14	-0.09	0.01	-0.05	-0.02	-0.01	0.44	0.2	0.06
YDR360W	0	-0.56	-0.25	0.18	0.23	-0.25	-0.09	0.03	-0.69	-0.2	-0.42	-0.2	-0.27	0.64	-0.22	0.58	0.15	0.3	-0.86	0.18	-0.17	0.32	0.53	-0.34	0.2	0.32	0.19	0.38	0.23	0.04	0.46	0.04	0.21	0.03	0.29	-0.04	-0.27	0.25	-0.51	0.36	0.06	-0.06	-0.14	-0.3	-0.4	-0.09	0.51	0.19	-0.25
YDR361C	-0.79	-2.47	-3.06	-3.47	-2.74	-1.94	-0.94	-0.49	1.04	1.21	1.19	-0.29	-2.56	-1.94	-0.2	0.82	1.37	1.26	0.77	0.51	-3.84	-3.32	-3.32	-3.06	-1.84	-1.32	-1.74	-0.29	-0.14	-0.84	-1.47	-0.06	-1	-0.43	0.26	-0.69	-2	-1.47	-0.89	-0.54	-0.27	-0.45	-0.47	-0.38	-0.84	0.45	0.1	0.04	0.01
YDR362C	0.12	-0.54	-0.17	-0.03	-0.14	-0.18	0.38	0.29	-0.27	0.31	0.12	-0.25	0.07	0.23	0.16	0.28	-0.25	0.07	0.04	-0.14	-0.3	0.25	0.03	-0.06	0.19	0.12	-0.04	0.34	0.24	-0.12	0.15	0.31	0.18	-0.07	0.54	0.5	-0.69	0.77	-0.2	0.46	0.11	-0.17	-0.34	-0.43	-0.58	0.31	0.12	-0.2	0.44
YDR363W	-0.6	-0.22	0.1	-0.07	-0.06	-0.51	-0.32	-0.09	0.58	0.07	-0.01	-0.1	0.21	-0.51	-0.27	0.38	0.23	0.37	-0.92	-0.54	-0.22	-0.1	-0.09	-0.25	-0.18	-0.58	-0.34	-0.22	-0.07	-0.17	-0.23	-0.06	-0.09	-0.01	0.08	0.15	-0.47	0.26	0.01	0.12	0.01	-0.45	-0.62	-0.56	-0.64	0.04	0.45	0.26	0.07
YDR364C	-0.62	-1.22	-0.74	-0.4	-0.47	-1.03	0.08	0.3	0.2	0.71	0	-0.14	-0.2	0.29	-0.1	0	0.44	0.31	0.01	-0.14	-0.84	-0.4	-0.45	-0.47	0.06	-0.25	-0.25	0.29	0.06	-0.2	0.06	0.3	0.28	0.26	0.61	0.75	-0.25	-0.07	-0.06	-0.03	0.07	-0.38	-0.4	-0.2	-0.62	-0.07	-0.04	-0.12	-0.22
YDR365C	-0.81	-1.56	-2.12	-2.06	-1.84	-1.18	-0.4	-0.27	0.51	0.68	0.61	-0.32	-1.18	-1.6	-0.27	1.23	1.29	1.29	0.99	0.62	-3.06	-1.84	-1.79	-1.69	-1.03	-0.76	-1.29	-0.14	-0.07	-0.54	-0.79	0.15	-0.09	-0.29	0.49		-2.32	-1.47	-1.32	-0.43	-0.4						0	-0.6	-0.67
YDR366C	-0.2	-1.09	-0.32	-0.09	-0.32	-0.47	0.33	0.68	-0.22	-0.58	-0.42	-0.62	-0.12	-0.22	-0.09	0.23	0.42	0.15	0.16	-0.29	0.01	0.37	0.2	-0.1	-0.04	0.14	0.25	0.39	1.07	0.08	0.26	-0.07	0.18	0.5	0.25	0.29	-0.01	0.18	0.24	0.46	0.46	0.28	0.12	0.24	-0.01	-0.15	0.57	-0.03	-0.29
YDR367W	-0.45	-0.17	-0.06	-0.84	-0.04	-0.14	-0.34	-0.43	0.51	0.5	0.14	-0.22	-0.43	0.12	0.31	-0.45	-0.29	-0.14	0.3	0.38	-0.07	-0.17	-0.43	-0.47	0.08	-0.14	-0.34	-0.22	0.04	-0.47	-0.81	-0.43	-0.62	-0.64	-0.38	0.77	0.3	0.36	0.7	0.07	0.12	-0.22	-0.1	-0.18	-0.47	0.46	0.28	0.31	0.32
YDR368W	0.5	0.71	1.01	0.65		0.24	0.39	0.38	-0.1	-0.09	-0.12	-0.22	0.6	0.71	0.14	-0.79	-0.94	-1.22	-0.69	-0.43	1	1.32	1.25	1.05	1.22	0.43	0.58	0.53	0.31	0.42	0.4	0.28	0.36	-0.1	-0.25	1.21	1.19	1.15	0.8	1.33	0.86	0.18	0.04	-0.07	-0.38	0.39	1.04	1.53	1.53
YDR369C	-0.04	0.28	0.69	0.29	1.1	0.43	0.24	0.33	0.44	-0.34	-0.64	-0.25	0.31	0.16	-0.18	-0.71	-0.54	-0.67	-0.56	-0.89	0.49	0.5	0.57	0.33	0.33	0.69	0.07	0.12	-0.14	-0.12	0.26	0.04	0	-0.06	0.14	0.9	0.48	0.72	-0.43	0.86	0.45	-0.15	0.07	-0.27	-0.42	0.21	0.16	-0.01	0.51
YDR370C	-0.89	-1.09	-1.06	-1.22	-0.86	-1.15	-0.4	0.18	0.74	0.93	0.76	-0.23	-0.27	0.11	0.29	0.5	0.65	0.54	0.61	0.11	-1.64	-1.03	-0.89	-0.47	0.04	-0.58	-0.45	-0.15	-0.12	-0.34	-0.27	-0.1	-0.22	-0.15	0.08	0.58	-0.22	-0.43	0.7	-0.12	-0.07	-0.42	-0.17	-0.2	-0.67	0.32	0.36	0.36	0.39
YDR371W	-0.36	-0.01	0.56	0.1	0.7	0.46	0.12	0.06	0.3	-0.09	-0.4	-0.6	0.21	0.26	-0.23	-0.54	-0.43	-0.54	-0.43	-0.43	0.34	0.48	0.59	0.71	0.69	0.12	0.25	-0.1	-0.32	0.06	0.26	-0.01	0.14	0.06	0.11	0.61	0.46	0.76	-0.45	0.62	0.3	-0.18	-0.14	-0.22	-0.38	0.12	0.38	0.32	0.4
YDR372C	-0.4	-1.12	-0.6	-0.81	-1	-0.94	-0.6	-0.3	0.5	0.52	0.46	0	-0.12	0.15	-0.03	0.5	0.78	0.68	0.67	0.36	-0.81	-0.6	-0.58	-0.36	0.32	-0.09	-0.15	-0.12	-0.12	-0.03	0	0.01	0.21	-0.36	-0.04	0.44	0.55	0.67	0.41	0.21	0.21	-0.17	-0.04	-0.03	-0.23	0.4	0.5	0.4	0.38
YDR373W	-0.42	0.45	0.71	0.06	0.64	0.54	0.44	0.32	0.23	0.14	-0.34	-0.58	0.31	0.4	0.26	-0.47	-0.15	-0.42	0.23	-0.23	0.63	0.57	0.7	0.61	0.86	-0.01	0.16	0.03	0.07	-0.06	0.06	-0.04	0.06	0.29	0.38	0.08	0.78	1.16	-0.17	1.01	0.52	-0.23	-0.18	-0.23	-0.43	0.32	0.56	0.66	0.77
YDR374C	0.67		-0.29	-0.89				-0.18		0	-0.92			1.32		-0.6	-0.22	-0.45	-0.64	-0.86	0.11	-0.17	-0.47	-0.15	-0.06	-0.49	-0.29	-0.6	-0.47	-0.32	-0.23	-0.18	-0.04	-0.29	-0.45	1.82	0.54	0.32	0.12	0.24	0.2	-0.14	-0.34	0.15	-0.71	-0.09	0.53	0.11	0.21
YDR375C	-0.74	-0.03	0.63	-0.07	0.69	0.45	-0.01	-0.1	0.36	0.23	-0.22	-0.92	0.19	0.25	0.07	-0.3	-0.18	-0.76	-0.18	-0.22	-0.27	0.16	0.24	0.49	0.74	0.4	0.15	-0.34	-0.34	0.01	0.28	-0.18	-0.22	0.15	0.07	0.16	0.44	0.67	0.29	0.89	0.4	-0.29	-0.01	-0.04	-0.22	0.52	1.21	0.38	0.99
YDR376W	-0.34	-0.42	0.28	0.14	-0.2	-0.25	-0.04	0.08	-0.07	0.06	-0.12	-0.17	0.31	0.25	0.3	-0.32	-0.36	-0.49	-0.32	-0.18	0.06	0.55	0.49	0.58	0.5	-0.04	0.12	0.01	0.08	0.03	0.04	0.07	0.2	0.07	0.18	0.19	0.08	0.25	-0.07	0.53	0.15	-0.25	-0.09	0.12	-0.54	0.58	0.82	0.64	0.7
YDR377W	-0.1	0.78	0.97	0.2	0.68	0.38	-0.04	-0.06	0.21	-0.1	-0.71	-0.58	0.7	-0.06	-0.17	0.12	0.21	0.06	0.54	0.45	0.7	1.16	0.98	0.79	0.84	0.33	0.12	-0.49	-0.04	0.12	0.12	-0.45	0.34	-0.01	-0.29				0.59							2.32	0.6	0.46	0.42
YDR378C	-0.43	-0.54		-0.23	-0.56	-0.23	-0.27	-0.07	0.26	0.67	0.52	0.04	0.26	0.5	0.1	0.18	0.48	0.59	0.71	0.59	0.21	0.19	0	-0.09	0.67	-0.09	-0.22	-0.36	0.16	-0.01	-0.38	-0.23	-0.1	-0.03	-0.14	0.36	0.58	0.18	1.5	-0.07	0.18	0.34	-0.47	0.46	0.29	0.32	0.15	0.34	0.41
YDR379W	0.58	0	0.44	0.61		0.18	0.07	0.06	0.14	-0.25	-0.47	-0.2	0.42	0.18	-0.54	-0.07	-1.15	-0.38	-0.62	-0.42	0.7	0.85	0.77	0.74	0.15	0.29	0.16	-0.2	-0.45	0.43	0.48	0.15	0.32	0.06	-0.14	0.4	0.99		-0.14	0.32	0.24	0.3	-0.17	0.04	0.14	-0.2	0.6	0.57	0.1
YDR380W	1.26	3.61		4.66	3.35	2.89	1.17	1.16	-3.64	-3.18	-3.47	-1.6	2.05	0.96	-1.69	-1.64	-1.51	-1.47	-2.25	-1.36	5.94	5.38	5.53	4.82	2.72	0.82	2.62	1.28	0.4	0.43	2.45	1.35	0.31	1.6	0.43	0.3	0.87	0.11	0.25	0.45	-0.03	0.45	-0.27	0.32	0.43	0.06	-0.23	-0.86	-0.79
YDR381W	0.08	-0.2	-0.89	-1.09	-1.12	-1.15	-0.2	0.01	0.58	0.65	0.72	-0.23	-0.69	-0.76	-0.17	0.26	0.43	0.11	0.99	0.71	-1.47	-1.64	-1.36	-0.64	-0.03	0.03	-0.38	-0.69	-0.36	0.14	-0.2	-0.22	0.18	0.29	0.07	-0.23	-0.22	-0.29	-0.81	-0.58	-0.25	-0.04	-0.4	0.04	0.06	-0.45	-0.6	-0.69	-0.89
YDR382W	-0.22	-0.97		-1.74	-2.56	-1.36	-0.81	-0.71	1.02	1.17	1.05	0.63	-0.15	-0.86	0.53	0.75	0.83	0.7	1.33	1.7	-1.94	-2.12	-1.64	-1.6	-0.14	-0.04	-0.36	-0.43	0.5	-0.1	-0.71	-0.43	-0.22	-0.23	-0.51	-0.09	-0.79	-1.32	-1.43	-1.06	-1.03	-0.01	-0.67	0.29	0.3	-0.47	-0.89	-1.25	-0.94
YDR383C	0.89	0.1	-0.4	-0.42	-0.03	-0.51	0.16	0.2	0.59	0.16	0.3	-0.09	-0.6	-0.6	-0.2	-0.54	-0.6	-0.6	-0.07	-0.09	-0.09	-0.58	-0.3	-0.29	0.15	-0.47	-0.43	-0.69	-0.51	-0.25	-0.45	-0.22	-0.29	-0.06	-0.47	-0.45	-0.79	-0.94	-0.6	-0.15	-0.29	-0.14	-0.92	-0.12	-0.09	0.01	0.21	0.25	0.03
YDR384C	-0.07	-0.58		-0.49	-1	-0.22	-0.51	-0.74	0.19	0.81	0.5	0.44	-0.07	0.49	0.26	0.76	0.48	0.55	1.53	1.21	0.15	-0.06	-0.36	-0.94	-0.06	-0.07	-0.18	0.08	0.42	0.01	-0.4	0.28	0.19	0.57	0.48	-0.6	-1.22	-1.25	-1.46	-0.71	-0.25	-0.23	-0.67	-0.06	-0.22	-0.25	-0.69	-1.36	-0.97
YDR385W	-0.14	-1.36	-1.12	-1.74	-1.84	-1.15	-0.74	-0.67	0.82	1.03	0.95	0.11	-1.03	-1.06	0.3	0.51	1.1	0.62	1.57	1.39	-2.18	-2.47	-2	-1.43	-0.81	-0.17	-0.56	-0.62	0.48	-0.32	-0.84	-1.06	-0.47	-0.4	-0.71	-0.15	-0.84	-0.84	-0.32	-0.81	-0.23	-0.09	-0.58	0.01	-0.03	0.39	-0.29	-0.45	-0.38
YDR386W	0.25	-0.14			0.33	0.34	0.82	0.74	-0.42	0.03	0	0.12	0.38	0.4	0.06	-0.74	-2.06	-0.71	-0.6	-0.43	0.42	0.31	0.67	0.55	0.44	-0.07	-0.14	-0.17	-0.47	0.12	-0.17	0.12	0.16	-0.04	-0.07	0.15	0.54	0.21	0.61	0.19	0.31	0.49	-0.3	0.19	0.41	-0.03	0.41	0.28	0.39
YDR387C	0.26	0.4	0.69	0.42	0.25	0.37	0.06	0.16	0.12	-0.18	-0.12	-0.32	0.24	0.32	0.07	-0.15	-0.07	-0.43	-0.42	-0.34	0.97	0.72	0.86	0.86	0.52	-0.14	-0.04	-0.69	0.39	-0.3	-0.3	-0.49	-0.49	-0.49	-0.74	0.44	0.4	0.82	0.31	0.58	0.51	0.2	-0.09	0.2	0.25	0.23	0.25	0.41	0.33
YDR388W	0.7	0.58	1.55	1.85	1.2	1.55	1.17	0.92	-0.54	-0.12	-0.22	-0.29	0.53	0.64	0.21	0.43	-0.15	-0.38	-0.56	-0.23	1.54	1.47	1.66	1.2	0.85	0.01	0.23	0.1	0.36	0.55	0.58	0.5	0.32	0.4	0.01	0.01	0.89	0.46	-0.09	0.51	0.16	0.45	-0.51	-0.01	0.14	-0.15	0.19	-0.2	0.16
YDR389W	-0.2	-0.27	-0.07	-0.29	-0.43		-0.06	0.29	0.28	-0.17	0	-0.49	0.11	-0.27	0.16	0.16	0.28	0.28	-0.3	-0.01	-0.56	-0.15	-0.38	0.04	-0.1	0.01	-0.09	-0.03	0.08	-0.18	0.01	0.16	-0.12	-0.2	0.11		-0.23	-0.25	-1.09	-0.04	0.03						0.4	0.08	0.07
YDR390C	-0.22	-0.62	-0.58	-0.42	-0.62		-0.09	0.26	0.56	0.24	0.52	-0.3	-0.09	-0.27	0.51	0.18	0.24	0.56	-0.25	-0.03	-0.51	-0.3	-0.43	-0.49	-0.04	-0.09	-0.2	0.11	-0.15	0.12	0.1	0.33	0.3	0.08	0.57	0.1	0.18	0.1	0.06	-0.15	0.04	0.14	-0.4	-0.03	0.29	0.26	0.56	0.11	0.07
YDR391C	0.56	1.84	2.67	2.17	2.24	1.54	0.46	0.19	-0.81	-1.03	-1.09	-0.32	1.03	0.65	-0.67	-0.4	-0.6	-0.49	-0.07	-0.14	2.9	2.25	2.52	2.21	1.05	2.07	1.12	-0.18	-0.06	0.62	0.85	0.07	0.73	0.62	-0.56	0.42	0.85	0.99	-0.28	1.45	1.03	0.82	0.26	0.48	0.66	0.58	1.4	1.53	1.49
YDR392W	0.43	0.41	0.43	0.7	0.75		0.25	0.57	0.14	0.12	0.18	0.53	0.33	0.23	-0.01	-0.62	-0.54	-0.42	-0.29	-0.42	0.66	0.65	0.72	0.51	0.53	0.07	0.06	-0.3	-0.49	0.44	0.15	0.16	-0.09	0.23	0.07	-0.03	0.29	-0.25	-0.42	-0.15	-0.06	0.21	-0.22	0.3	0.44	-0.6	-0.36	-0.32	-0.6
YDR393W	-0.27	0.06	0.23	-0.42	-0.2	0.32	-0.1	-0.34	0.01	0.03	-0.1	-0.32	-0.23	0.01	0.12	-0.15	0.12	-0.07	0.18	0.21	0.21	-0.1	-0.07	-0.03	-0.2	-0.09	-0.14	-0.2	0	-0.54	-0.32	-0.58	-0.79	-0.58	-0.6	0.11	0.63	0.2	-0.45	0.26	0.15	-0.06	-0.36	-0.36	-0.1	0.33	0.29	-0.01	0.1
YDR394W	-0.14	0.28	0.7	0.82	0.68		0.26	0.38	0.3	0.3	0.34	-0.17	0.31	0.36	-0.09	0.18	0.07	0.08	0.1	-0.23	0.52	0.61	0.92	0.8	0.92	0.06	0.3	-0.07	-0.32	0.46	0.42	0.24	0.14	0.68	0.2	0.51	0.95	0.82	0.14	1.02	0.33	0.08	-0.47	-0.06	0.1	1.2	1.19	0.99	1.51
YDR395W	-1.51	-1.36	-1.64	-1.89	-1.32	-0.38	-0.14	-0.32	0.39	0.58	0.19	-0.4	-1.29	-0.74	0.44	0.29	0.16	0.5	-0.4	-0.09	-1.29	-1.47	-1.47	-1.09	-0.89	-0.58	-0.76	-0.06	0.2	-0.81	-0.74	-0.22	-0.54	-0.4	-0.12	-0.84	-0.84	-0.92	-1.25	-0.06	-0.17	-0.22	-0.32	-0.32	-0.04	0.18	0.07	-0.18	-0.12
YDR396W	-0.89	-1.25	-1.43	-1	-1.12		-0.58	-0.3	0.53	0.82	0.81	0.41	-0.51	-0.64	-0.12	0.07	0.41	0.28	0.82	0.28	-0.67	-0.51	-0.76	-0.89	0	-0.54	-0.43	-0.3	-0.12	-0.22	-0.29	0.23	0.12	0.56	0.19	-0.51	-0.51	-0.79	-0.69	-0.27	0	0.15	-0.3	0.29	0.25	0.48	-0.09	-0.2	0.1
YDR397C	-0.94	-0.62	-1.4	-1.32	-1	-1	-0.56	-0.6	0.52	0.66	0.3	-0.42	-0.84	-0.74	-0.03	-0.03	0.11	-0.25	1	0.08	-0.47	-0.81	-1	-0.81	-0.3	-0.6	-0.49	-0.27	-0.23	-0.3	-0.32	0.07	0.12	0.4	0.11	-0.74	-0.51	-0.64	-1.03	0.24	0.14	0.06	-0.18	0.18	0.14	0.92	0.38	-0.15	0.5
YDR398W	-2.32	-5.06	-5.06	-4.32	-3.64		-1.18	-1.03	1.01	1.25	1.15	-0.25	-3.18	-1.32	0.38	1.14	0.83	0.68	-0.04	0.28	-4.32	-3.32	-4.06	-3.18	-1.22	-2	-1.18	0.04	0.12	-1.64	-0.76	0.51	-0.58	0.58	0.67	-1.36	-2.18	-1.79	-0.62	-1.06	-0.6	-0.2	-0.6	-0.12	0.04	-0.27	-0.79	-0.94	-1.18
YDR399W	-2.18	-3.84	-4.06	-4.32	-3.06	-1.32	-1.29	-1.18	0.98	1.26	0.9	-0.43	-2.64	-1.22	0.34	1.25	1.22	1.37	1.5	1.46	-3.06	-2.94	-3.47	-3.06	-1.64	-1.79	-2	-0.69	0.01	-2.12	-2.47	-0.74	-1.03	-0.56	-0.27	-1.09	-1.74	-0.92	-1	-0.36	-0.22	0.25	0.07	0.62	0.68	0.43	-0.81	-1.09	-1.03
YDR400W	-0.49	-0.69	-0.43	-0.6	-0.67		0.45	0.3	0.23	0.36	0.32	-0.07	-0.4	0.01	0.76	-0.29	-0.42	-0.38	-0.27	0.2	0.03	0.03	-0.07	-0.27	0.1	-0.47	-0.34	0.04	0.55	-0.58	-0.92	-0.09		-0.4	-0.12	0.25	0.26	-0.14	-0.38	0.21	0.48	0.46	-0.03	0.36	0.75	0.3	0.33	0.39	0.11
YDR401W			-0.23	-0.84			-0.06		0.11	-0.42	-1	0.01	-0.49	0.03	-0.25	-0.36	-0.17	-0.12	-0.97	-0.42	0.77	-0.6	-0.42	-0.22	-0.56	-2.32	-0.43	-1.09	-0.69	-1.06	-0.94	-0.4	-1.15	-0.76	-1.06	-0.71	1.79		-0.27					0			-0.1
YDR402C						-0.04			-0.47	-0.49	-1.09	0.32	0.42	0.68	0.42	-1.64	0.9	0.21	-1.84	-0.09	0.4	-0.12	0.14	0	0.15		-0.89		3.09	-0.38	0.28	-1.25		-0.27	-0.36	0.16	-0.47		0.31	0.21	-0.51	0.48	0.55	0.82	0.38	-0.03	0.52	0.56	1.08
YDR403W			0.51	0.1	0.33		0.21		-0.03	-0.29	-0.76	0.14	0.73	0.34	-0.23	-0.56	-0.38	-1.03	-0.94	-0.62	1.79	0.34	0	0.19	-0.42	-0.84	-0.71	-1.18	-0.51	-0.74	-0.71	-0.49	-0.67	-1.12	-0.89	0.12	0.82	1.96	0.18	0.51	0.44	0.34	0.28	0.61	0.46	-0.22	-0.09	-0.09	0.2
YDR404C	-0.56	-0.71	-0.06	-0.25	-0.69	-0.42	-0.71	-0.6	0.08	0.43	0.48	0.12	0.44	0.48	0.16	0.48	0.28	0.31	0.67	0.61	0	0.12	0.18	-0.1	0.53	0.1	-0.4	-0.2	0.26	-0.18	-0.42	-0.36	-0.3	-0.36	-0.47	-0.45	0.46	-0.54	-0.36	-0.56	-0.47	-0.14	0.12	0.2	0.07	0.15	0.11	0.31	0.1
YDR405W	0	0.37	0.44	0.56	0.54		0.12	0.03	-0.15	0.06	0	-0.07	0.11	0.12	-0.3	-0.86	-0.56	-0.84	-0.34	-0.34	0.29	0.1	0.59	0.46	0.31	-0.32	-0.45	-0.92	-0.6	0.14	-0.32	-0.4	-0.56	-0.09	-0.32	0.93	-2.25	0.01	0.21	-0.38	-0.17	-0.14	0.34	-0.06	0.25	-0.43	-0.76	-0.76	-0.22
YDR406W	0.86	0.5	1.42	1.62	1.25	0.37	-0.09	-0.2	-0.8	-0.24	-1.23	-0.46	0.42	-0.21	0.07	0.06	-2.05	-1.05	-0.28	0.09	1.92	2.17	1.47	1.37	0.6	1.51	-1.04	0.8	0.97	0.27	0.34	0.04	0.06	-1.6	-0.79	-0.4	-0.4	0.18	-0.07	-0.34	-0.22	0.11	0.21	-0.04	0.19	-1.51	-0.05	0.79	0.04
YDR407C								-0.2	-0.25	-0.23	-0.36	0.12	0.36	-0.43	0.38	-0.64	-1.43		-1.56		0	-0.42	-0.49	2	-0.84	2.29	0.93	2.81	-0.12	0.16	0.31	-0.14	0.48	-1.25	0.58	0.29	0.7	0.4	0.96	-0.56	-0.34	-0.17	0.1	-0.25	0	-0.17	0.39	-0.03	-0.14
YDR408C	-0.38	-1.12	-0.92	-0.62	-0.42	-0.51	-0.29	-0.32	1.42	0.54	0.46	0	2.58	0.79	-0.34	-0.04	0.04	0.16	0.14	0.28	-0.2	-0.27	-0.17	-0.54	0.16	0.36	-0.56	-0.04	-0.18	0.21	-0.34	-0.01	0.34	-0.14	0.04	-0.4	-1.18	-0.15	-0.16	-0.22	-0.12	0.07	0.63	0.37	0.32	-0.64	-0.67	-0.71	-0.79
YDR409W		0.21	0.19	0.4	0.29				-0.13	-0.44	-0.22	-0.2	0.14	-0.07	-0.13	-0.52	-0.29	-1.98	-0.59	0.02	1.14	0.29	0.67	0.29	-0.54	0.45	0.47	0.35	-0.31	-0.15	0.16	0.54	0.29	-0.28	-0.18	-0.18	-0.55	-0.17	-0.41	0.22	-0.29	-0.15	0.05	-0.27	0.01	-0.16	-0.3	-0.25	0.01
YDR410C	-0.76	-0.81	-0.27	-0.12	-0.38	-0.07	-0.18	-0.22	0.21	0.57	0.54	-0.17	-0.03	0.46	0.42	0.03	-0.25	0.19	0.38	0.42	-0.22	-0.25	-0.03	0.04	0.62	-0.15	-0.36	-0.09	0.3	-0.23	-0.23	-0.07	-0.45	-0.25	-0.32	-0.25	-0.1	0.57	1.16	-0.23	-0.17	0	0.41	0.26	0.26	0.29	0.42	0.61	0.33
YDR411C	0.1	0.19	0.66	0.41	0.39	0.41	0.12	0.06	0.04	0.18	0.24	-0.14	0.12	0.56	0.08	-0.81	-1.18	-0.84	-0.58	0.26	0.86	0.41	0.46	0.48	0.26	0.07	0.18	-0.32	0.21	-0.18	-0.17	-0.47	-0.27	-0.15	-0.42	-0.67	-1.09	0.26	-0.1	-0.34	0.11	-0.01	0.45	0.2	0.15	-0.07	-0.2	-0.12	-0.32
YDR412W	-1.47	-3.47	-2.94	-2.12	-2.12	-2	-0.86	-0.51	0.84	1.16	1.26	-0.06	-1.25	-0.36	0.12	0.81	0.9	0.86	0.95	0.55	-2.94	-2.64	-2.56	-2	-0.67	-1.22	-1.43	-0.36	-0.36	-0.89	-0.97	0.03	-0.76	0	0.3	-1.47	-1.56	-2.12	-1.56	-0.86	-0.6	-0.15	0.12	-0.14	-0.14	0.04	-0.07	-0.32	-0.29
YDR413C	-1.4	-2.84	-2.74	-2.4	-1.94	-1.69	-0.89	-0.49	0.9	1.15	1.12	-0.17	-1.69	-1.22	0.04	0.59	1.01	0.77	1.01	0.54	-2.64	-2.47	-2.84	-1.79	-1.47	-1.22	-1.32	-0.36	-0.38	-0.97	-1	-0.07	-0.94	-0.25	0.31	-1.56	-2.47	-2.25	-1.4	-0.94	-0.58	-0.23	0.12	-0.23	-0.27	0.29	-0.42	-0.4	-0.49
YDR414C	-0.89	-1.4	-1.12	-1.22	-1.32	-1.09	-0.86	-0.69	0.68	0.88	0.87	0.58	-0.32	0.25	0.2	0.16	0.28	0.31	0.38	0.67	-0.6	-0.51	-0.71	-0.56	0.14	-0.6	-0.56	-0.54	-0.07	-0.62	-0.89	-0.62	-0.86	-0.71	-0.51				0.6
YDR415C	-0.1	0.16	0.64	0.14	0.53	0.69	-0.15	0.07	-0.07	-0.17	-0.04	-0.17	0.18	0.14	-0.14	-0.36	-0.22	-0.69	-0.06	-0.25	0.99	0.56	1	0.65	-0.12	0.18	-0.15	-0.17	-0.12	-0.14	-0.18	-0.29	-0.3	-0.09	-0.76	-0.14	0.14	0.24	-0.58	0.24	-0.03	-0.23	0	0.28	0.01	0.57	-0.03	-0.09	0.3
YDR416W	-0.54	-0.86	-0.42	-0.22	-0.32	-0.74	-0.2	-0.03	0.15	0.26	0.1	0.76	-0.03	0.01	-0.36	0.21	0.07	-0.1	-0.56	-0.3	-0.18	-0.25	-0.1	-0.27	0.32	-0.18	-0.2	-2.47	-0.18	-0.15	0.21	0	-0.06	-0.01	0.12	-0.32	-0.54	-0.25	-0.42	-0.49	-0.45	-0.23	0.23	-0.25	0.06	-0.62	0.08	0.14	-0.22
YDR417C	-0.43	-1.06	-1.74	-2.12	-1.74	-1.36	-0.74		0.65	0.9	1.03	0.08	-1.09	-0.84	0.12	0.59	1.12	0.78	1.75	1.42	-2.64	-3.32	-2.74	-1.6	-0.74	-0.07	-0.56	-0.49	0.26	-0.22	-0.79	-0.6	-0.34	-0.29	-0.38	-0.97	-1.36	-1.36	-0.84	-0.64	-0.49	-0.23	-0.01	0	0.04	0.29	-0.25	-0.49	-0.38
YDR418W	-0.27	-1.32	-1.94	-2	-1.84	-1.94	-0.92	-0.32	1.09	1.29	1.2	0.48	-0.84	-0.47	0.19	0.58	1.01	0.67	1.76	1.43	-2.74	-3.32	-2.84	-1.64	0.07	-0.07	-0.49	-0.4	0.41	-0.09	-0.62	-0.43	-0.15	-0.17	-0.12	1.53			-0.97
YDR419W	-0.54	-0.71	-0.34	-0.45	-0.03	0.15	0		0.24	0.18	0	-0.47	-0.3	0.06	0	-0.03	-0.4	-0.25	-0.81	-0.71	0.03	-0.25	-0.22	0.06	-0.38	0.08	-0.18	-0.15	-0.43	-0.42	-0.2	-0.09	-0.74	-0.2	-0.36	-0.62	0.58	-0.32	-0.97	0.08	0	0.14	0.1	-0.38	0	0.34	0.63	0.71	0.29
YDR420W	-0.42	-0.17	-0.49	-0.34	-0.56	-0.04	-0.29	-0.36	-0.21	-0.17	0.24	0.52	0	0.27	-0.31	0.81	-0.4	0.62	0.46	0.38	0.38	-0.25	0.08	0.16	0.08	-0.17	0.4	2.13	0.45	0.82	-0.25	0.23	-0.03	-0.12	1.61	-0.31	-0.5	0.29	-0.15	-0.33	-0.19	-0.06	-0.05	-0.12	0.08	-0.61	-0.24	-0.23	-0.4
YDR421W	0.18	0.32	0.93	0.57	0.7	0.8	0.34		-0.67	-0.74	-0.38	-0.56	0.93	0.19	-0.29	-1.03	-0.67	-1.18	0.11	-0.42	0.99	0.89	0.98	0.8	0.11	3.03	0.56	0.28	-0.09	0.11	0.99	0.07	0.39	0.11	-0.14	-0.06	0.36	0.24	-0.43	0.53	0.06	0.04	0.19	-0.36	-0.14	-0.27	0.1	-0.09	0.19
YDR422C	0.01	-0.62	0.3	0.46	-0.03	-0.32	-0.01	0.28	-0.12	0	0.01	0.41	0.5	0.33	-0.04	0.29	-0.04	-0.36	-0.49	-0.18	0.77	0.7	0.61	0.52	0.44	-0.14	-0.23	-0.29	0.11	-0.09	-0.29	-0.38	-0.45	-0.25	-0.2	-0.67	-0.47	-0.43	-0.27	-0.32	-0.36						-0.07	-0.14	-0.17
YDR423C	0.31	0.74	0.98	0.85	0.81	0.8	0.42	0.42	-0.58	-0.51	-0.69	-0.25	0.69	-0.29	-0.42	-0.42	-0.6	-0.62	0.07	-0.58	1.29	1.09	1.27	0.96	-0.01	0.04	-0.1	-0.45	-0.34	0.15	0.01	-0.2	0.01	0.06	-0.4	-0.07	0.77	0.98	0.3	0.59	0.2			-0.03			0.16	0.1	0.37
YDR424C	0.03	0.07	-0.29	0.08	0.06	-0.97	-0.18	-0.01	0.24	0.28	0.44	0.69	0.14	-0.32	-0.27	-0.54	-0.36	-0.97	0.14	0.12	0.66	0.26	0.38	0.12	0.93	0.08	0.1	-0.42	-0.23	0.14	-0.38		0.14	0.42	0.1		4.93		-0.34
YDR425W	0.6	0.56	1.27	1.08	1.04	1.01	0.46		-0.67	-0.62	-0.67	-0.04	0.72	0.03	-0.47	-0.23	-0.76	-0.38	-0.71	-0.58	1.45	1.1	1.23	1.04	0.28	0.53	0.11	-0.38	-0.17	0.12	0.04	-0.4	-0.01	0.08	-0.51			2.38	0.77					-0.17
YDR426C	0.48	0.86	1.08	0.95	0.87	0.52	0.32	0.4	-0.6	-0.51	-0.54	0.31	0.81	0.58	-0.25	-0.34	-0.4	-0.36	-0.23	-0.4	1.37	1.09	1.28	0.99	0.1	1.08	0.61	0.26	-0.12	1.06	0.45	0.25	0.34	0.04	-0.04	0.91	0.89	0.81	1.45	0.38	-0.18	0.16	0.39	0.07	0.08	-0.12	-0.12	0.36	0.33
YDR427W	-0.36	0.07	0.41	0.64	0.46	0.11	-0.1	0.26	-0.29	0.11	0	-0.49	0.41	0.41	-0.38	-0.15	0.04	0.01	0.24	0.1	0.97	0.74	0.96	0.9	0.43	0.1	0.2	0	-0.2	0.28	0.38	0.03	0.16	0.58	0.32	0.28	0.67	0.67	0.88	0.14	0.03	-0.2	-0.47	-0.34	-0.09	0.11	0.18	0.67	0.45
YDR428C	-0.04	-0.89	-0.45	-0.04	0.29	0.07	0	-0.09	-0.23	0.25	-0.29	0.16	0.21	0.32	0.46	0.71	0.52	0.15	0.1	-0.07	0.39	0.06	0.3	0.36	-0.45	0.61	0.21	0.62	0.52	0.31	0.2	0.58	0.12	0.39	0.57	0.04	0.26	0.01	0.37	-0.27	-0.23	-0.12	-0.18	-0.15	-0.14	-0.1	-0.3	0.37	0.24
YDR429C	-0.64	-1.79	-2.18	-1.6	-1.36	-1.36	-0.64	-0.74	0.7	0.82	1.01	-0.27	-1.64	-0.97	-0.15	0.76	1.1	1.03	1.38	0.91	-1.6	-2.47	-2.06	-1.51	-0.74	-0.29	-0.86	-0.12	-0.2	-0.12	-0.54	-0.04	-0.07	0.08	0.37	-0.58	-1.36	-0.71	-0.12	-0.86	-0.84	-0.51	-0.79	-0.58	-0.23	0.12	-0.6	-0.38	-0.23
YDR430C							0		0.74		1	1	1.1	0.68		-0.64		-0.94	0.53		0.87			-1				1.38		0.58			0.77	-3.32	0.46				0.57
YDR431W	-0.27	-1.06	0.63	0.81	0.82	0.62	0.1	-0.23	-0.69	-0.84	-0.67	-0.07	-0.3	-0.3	-0.45	-2.56	-1.69	-1.6	-1.94	-1.12	0.8	0.18	0.34	0.55	0.16	0.31	0.26	-0.38	-0.32	-0.36	0.5	-0.45	-0.3	-0.12	-0.34	-0.2	-1.79	-0.89	0.24	-0.56	-0.07	-0.06	-0.49	-0.12	0.07	0	0.18	-0.14	0.07
YDR432W	0.03	-0.43	0.56	0.77	0.52	0.11	-0.36	-0.89	-0.17	0.36	0.32	-0.15	0.68	0.26	-0.54	0.98	0.87	1.1	0.77	0.77	0.23	0.3	0.58	0.33	-0.15	-0.03	-0.01	-0.12	-0.42	0.21	0.07	0.25	0.97	0.93	0.59	-0.3	-0.17	-0.14	-0.15	-0.74	-1.12	-0.62	-0.74	-0.76	-0.3	-0.84	-0.86	-0.2	-0.67
YDR433W	0.15	0.61	0.49	0.23	0.1	0.15	-0.64	-1.15	-0.42	-0.07	-0.01	-0.62	0.1	-0.14	-1.12	0.49	0.52	1.2	0.46	0.82	0.49	0.08	0.43	0.04	-0.25	-0.45	-0.32	-0.67	-0.58	-0.38	-0.07	-0.04	0.53	0.77	0.29	-0.32	-0.67	-0.01	-0.01	-0.69	-0.94	-1.06	-1.12	-1.09	-0.69	-0.51	-0.54	-0.15	-0.34
YDR434W							-1.06		0.41			-1		1		-0.76	0.06	0.04	-2.84	-1.25		0.58	3.25		1.58	-0.43	-0.89	-0.27	-1.84	-0.43	-0.62	-0.89	0.08	-0.69	0				1.21	0.19							0.41
YDR435C	0.36	1.21	1.35	1.23	1.12	0.49	-0.12	0.2	-0.47	-0.36	-0.27	-0.01	0.62	0.43	-0.97	-0.64	-1.06	-0.86	-0.36	-0.17	1.81	1.61	1.87	1.33	0.58	0.39	0.14	-0.43	0.03	0.11	-0.09	-0.51	-0.23	0	-0.38	-0.22	0.28	0.93	0.4	0.16	0.11	-0.2	-0.34	0	-0.04	0.18	0.69	1.01	0.81
YDR436W	0.55	0.45	1.5	1.51	1.24	0.87		0.28	-1.18	-0.71	-0.62	0.18	0.99	0.63	-0.27	-0.62	-0.45	-0.71	-0.03	-0.15	2.04	1.73	1.71	1.4	0.7	0.82	0.74	0.1	0.01	0.65	0.34	0.01	0.66	0.21	-0.1		0.64	0.16	-0.86	-0.12	0.04				1		-0.12	0.03	0.2
YDR437W	-0.36	-0.97	-0.06	-0.38	-0.1	-0.34	-0.4	-0.27	-0.15	0	-0.23	-0.06	0.07	0.08	-0.06	-0.79	-0.6	-1.25	-1	-1.12	0.76	0.25	-0.04	-0.04	-0.14	-0.76	-0.51	-0.84	-0.07	-0.79	-0.71	-0.64	-1.15	-0.67	-0.79	-1.09	-2.12	-0.27	-0.18	-0.71	-0.56	-0.07	-0.32	-0.25	-0.18	0.26	-0.47	0.37	0.07
YDR438W	-0.38	-0.27	0.23	0.11	0.03	-0.25	-0.2	-0.12	-0.17	-0.09	0.18	0.51	0.23	0.24	0.24	-0.36	-0.29	-0.58	-0.4	-0.23	0.83	0.49	0.34	0.24	0.12	-0.25	-0.14	-0.09	-0.12	-0.01	-0.45	-0.43	-0.45	-0.3	-0.17	0.07	-2.84		-0.27	0.07	0.1	-0.22	-0.29	-0.17	0.12	0.24	-0.23	0.41	0.36
YDR439W	-0.58	-0.15	0.08	-0.27	0	-0.17	-0.12	-0.14	0.08	0.14	0.03	-0.42	-0.1	-0.34	0.08	-0.69	-0.3	-0.23	-0.14	-0.56	0.42	0.2	0.08	0.15	-0.18	0.03	-0.36	-0.3	-0.45	-0.07	-0.49	-0.43	-0.76	-0.34	-0.25		0.28		-0.01							2.58
YDR440W	-0.89	-1.74	-1.15	-0.92	-1.06	-0.79	-0.27	-0.18	0.33	0.56	0.51	0.1	-0.4	-0.42	0.3	-0.15	0.12	0.29	0.23	0.04	-0.54	-0.34	-0.71	-0.47	-0.64	-0.47	-0.62	-0.03	-0.36	-0.27	-0.56	-0.03	-0.3	-0.22	0.24	-1.06	-1.15	-0.49	-0.38	-0.49	-0.27	-0.17	-0.51	-0.34	-0.14	-0.03	-0.49	-0.27	-0.25
YDR441C	-1.06	-1	-0.74	-1.29	-1.36	-0.6	-0.54	-0.62	0.36	0.79	0.77	-0.25	-0.71	-0.76	0.4	0.55	0.65	-1.03	1.02	0.29	-0.89	-0.94	-1.06	-0.92	-0.94	-0.64	-1.18	-0.42	0.07	-1.03	-1.32	-0.74	-0.94	-0.67	-0.2	-1.03	-0.43	0.15	-1.09	0.14	-0.45	-0.09	-0.2	-0.2	-0.1	0.15	-0.47	-0.27	0.15
YDR442W	0.16	0.01	0.58	0.29	0.32	0.08	0.04	0.25	-0.56	-0.15	-0.2	0.62	0.3	0.38	0.08	-1.22	-0.54	-1.64	0.87	-0.45	1.24	0.55	0.4	0.51	-0.06	0.14	0.1	-0.17	-0.36	0.24	-0.1	-0.43	-0.07	-0.34	-0.64	-3.06	-2.56	-0.67	-0.58	-0.22	0.28	-0.12	-0.18	-0.01	0.01	-0.27	-0.51	-0.32	-1.29
YDR443C	-0.38	-0.4	0.19	-0.04	0.12	0.33	0	-0.25	-0.18	-0.18	-0.54	-0.6	0.04	-0.3	-0.06	-0.74	0.2	0.14	-0.25	0.03	0.88	0.29	0.33	0.14	-0.14	2.49	0.31	0.23	-0.1	0.01	0.21	-0.06	-0.06	-0.18	0.12	-0.67	-0.58	-0.23	-1.12	0.14	-0.42	-0.15	-0.27	-0.49	-0.2	-0.34	-0.1	-0.1	-0.38
YDR444W	-0.89	-1.03	-0.67	-0.6	-0.97	-0.58	-0.42	-0.32	-0.07	0.44	0.51	0.68	-0.12	-0.32	0.11	0.15	-0.58	-0.2	-0.6	-0.12	-0.29	-0.27	-0.67	-0.34	-0.32	-0.54	-0.71	-0.34	-0.38	-0.36	-0.54	-0.38	-0.6	-0.49	-0.32	-0.56	-1.94	-0.69	-0.36	-0.51	-0.3	-0.3	-0.54	-0.56	-0.15	-0.23	-0.97	-0.58	-0.84
YDR445C	-0.71	-0.4	-0.62	-0.97	-0.67	-0.58	-0.6	-0.64	0.18	0.25	0.07	-0.2	-0.54	-0.84	-0.03	-3.64	-0.64	-0.56	-0.04	-0.38	-0.34	-0.71	-0.86	-0.79	-0.58	-0.62	-0.84	-0.84	-0.81	-0.6	-0.89	-0.76	-1.12	0.11	-0.54	-1.15	-1.36	-1.12	-0.84	-0.97	-0.69	-0.38	-0.36	-0.54	-0.34	-0.43	-1.03	-0.4	-0.79
YDR446W			-0.2	-0.92			-1.06	-0.71	-0.2	-0.36	-1	0.71	-0.4	-0.27	-0.3	-1.03	-0.42	-0.4	0.21	0.06	0.3	-0.1	-0.64	-0.42	-0.1	-0.64	-0.51	-0.76	-0.36	-0.23	-0.69	-0.79	-0.92	-0.89	-0.3	-0.67	-1.51	-0.76	-0.6	-1.32	-0.56	-0.56	-0.29	-0.17	-0.15	-0.32	-2.94	-0.18	-1.09
YDR447C	-0.67	-1.09	-2.12	-2.32	-1.84	-1.56	-0.94	-0.76	0.89	1.13	1.19	-0.06	-1.32	-1.43	0.03	0.41	0.82	0.82	1.55	1.16	-2.64	-3.47	-3.32	-2.18	-0.2	-0.17	-0.67	-0.43	-0.04	-0.29	-0.64	-0.49	-0.34	-0.18	-0.04	1.32			-0.51							1.17
YDR448W	-0.67	-0.92	-0.81	-0.64	-0.71	-0.81	-0.3	-0.03	0.23	0.39	0.44	0.39	-0.1	-0.49	0.07	0.2	-0.07	-0.25	-0.01	-0.07	-0.17	-0.38	-0.36	-0.07	-0.07	-0.17	-0.42	-0.32	0	-0.06	-0.25	-0.14	-0.54	-0.34	-0.12	-0.76	0.01	-0.94	-0.71	-0.67	-0.3	-0.34	-0.51	-0.38	-0.3	-0.34	-0.74	-0.84	-1.09
YDR449C	-3.18	-2.64	-3.47	-3.32	-2.25	-1.51	-0.89	-0.81	0.77	1.37	1.07	-0.94	-2.56	-1.4	0.2	0.4	0.77	0.57	0.64	0.19	-3.06	-2.94	-2.94	-2.12	-1.12	-1.69	-1.03	-0.04	-0.45	-1.29	-0.86	-0.07	-0.89	0.01	0.3				-0.81
YDR450W	-0.25	-1.29	-2.12	-2	-1.89	-2.12	-1	-0.43	0.91	1.3	1.4	0.25	-1.06	-0.76	0.07	0.77	1.26	1.06	1.83	1.59	-3.06	-3.06	-2.84	-2	-0.07	0.3	-0.18	0.07	0.44	0.31	-0.04	0.11	0.5	0.1	0.29	1.1	-0.89	-0.94	-1.6	-0.64	-0.43	-0.42	-0.4	-0.03	-0.4	0.54	0.42	0.2	0.11
YDR451C	-1	-0.27	0.11	0.1	0.04	0.15	0.7	1.13	0.2	0.24	0.25	-0.94	-0.34	-0.03	0.46	-0.03	0.08	-0.15	0.3	0.12	-0.67	-0.84	-0.25	0.37	0.5	-0.29	-0.2	-0.42	-0.29	0.18	-0.09	-0.49	0.08	-0.34	-0.2	-0.94	-0.84	-0.49	-0.01	0.3	0.31	0.01	-0.34	-0.25	-0.34	0.4	0.36	-0.03	0.34
YDR452W	-0.49	-0.27	0.36	0.36	-0.17	-0.49	-0.14	-0.09	-0.22	0.3	0.15	-0.36	0.33	0.07	0.04	-0.14	-0.17	-0.3	0.1	0.32	0.12	0.69	0.41	-0.18	0.61	0.51	0.23	0.18	-0.1	0.15	0.24	0.06	0.32	-0.07	-0.12	1.04	0.83	1.35	0.63	0.94	0.93	0.41	0.37	0.48	0.03	-0.04	0.75	0.73	0.52
YDR453C		2.07	2.78	2.1	2.8	2.06	0.7	0.16	-0.92	-1.43	-1.64	-1.18	0.34	1.06	-0.12	-0.2	-0.09	-0.42	-0.42	-0.29	3	3.28	2.91	2.47	2.41	0.11	1.18	0.78	0.3	0.44	1.4	1.45	0.92	0.98	0.3	3.9	4.2	4.69	3.98	4.97	4.18	2.68	2.35	2.2	2.07	0.55	3.16	3.82	4.35
YDR454C	-0.43	-1.03	-1.29	-1.51	-1.89	-1.79	-0.29	-0.06	0.61	1.1	0.93	0.24	-0.56	-0.69	0.55	0.25	0.39	0.18	0.93	0.6	-1.84	-1.47	-1.6	-1.89	0.03	-0.09	-0.43	-0.23	0.53	-0.1	-0.67	-0.42	0.03	-0.22	-0.15	0.23	-0.32	-0.42	-0.84	-0.86	-0.54	-0.47	-0.38	0.01	-0.42	0.77	0.67	0.42	0.11
YDR455C	-0.32	-1	-0.12	-0.64	-0.43	-0.27	-0.64	-0.54	0.19	-0.01	-0.34	-0.15	-0.3	-0.01	-0.1	0.21	-0.43	0.11	-1.89	-0.23	-0.89	-0.4	-0.56	-0.22	0.48	-0.58	-0.18	-0.4	-0.14	-0.74	-0.54	-0.76	-0.74	-0.74	-0.74	1.19	0.75	1.06	0.55	0.7	0.5	-0.4	-0.1	-0.17	-0.43	0.55	1.22	1.27	1.2
YDR456W	-0.49	-0.89	-0.23	-0.27	-0.6	-0.64	-0.38	-0.36	0.24	0.64	0.42	0.04	-0.03	0.29	-0.03	0.15	-0.18	0.12	0	0.42	-0.54	0.03	-0.29	-0.22	0.55	-0.09	0.4	-0.32	0.23	-0.4	-0.43	-0.45	-0.38	-0.47	-0.64	0.6	0.86	1.21	0.93	0.44	0.19	0.03	-0.18	0.06	-0.25	0.58	1.02	1.06	0.9
YDR457W	0.03	0.02	0.21	-0.45	-0.23	-0.18		0.03	0.49	-1.45	-0.53	-0.05	-0.47	-0.14	-0.41	-0.71	-0.17	0.77	0.01	0.84	-0.3	-0.41	-0.74	-0.42	-0.74	0.37	0.21	2.21	0.05	-0.31	0.05	0.59	0.85	0.1	-0.32	-4.06	0.26	-0.27	0.19	0	-0.11	-0.41	-0.42	-0.14	-0.57	-0.27	0.5	0.04	-0.07
YDR458C	-0.42	-0.67	-0.23	-0.03	-0.14	-0.67	-0.09	-0.15	0	0.24	0.11	-0.62	0.45	-0.3	-0.18	0.42	0.69	0.42	0.63	0.58	-0.09	0.25	-0.07	-0.12	0.28	0.6	1.26	0.58	-0.15	0.2	0.86	0.39	0.63	-0.12	0.6	0.16	0.23	0.67	-0.14	0.2	-0.15	-0.27	-0.15	-0.18	-0.6	0.04	0.58	0.38	0.24
YDR459C	-0.29	0.11	0.18	-0.47	-0.43	0.12	-0.23	-0.12	0.37	0.19	0.06	-0.38	-0.29	-0.06	0.42	0.19	0.12	0.11	-0.09	0.06	-0.76	-0.62	-0.54	0	0.34	-0.22	-0.01	0.01	0.34	-0.36	-0.42	-0.17	-0.56	-0.64	-0.29		-0.67	0.21	0.23	0.01	0.2						0.59	0.57	0.4
YDR460W	0.04	-0.07	-0.06	0.2	0.1	-0.84	0.23	0.45	0.04	0.21	0.11	0.4	0.25	0.21	-0.15	0.2	0.23	-0.12	0.19	0.1	0.1	0.15	0.11	0.04	0.44	0.7	0.15	0.33	-0.18	0.54	0.53	0.43	0.4	0.1	0.19	0.07	0.42	0.54	-0.56	0.33	0.16	-0.14	-0.04	-0.04	-0.49	0.25	0.72	0.69	0.54
YDR461W	-0.49	-0.22		-1.51	-1.25	-0.81	-0.12	-0.51	0.45	0.61	0.42	-0.07	-0.42	-0.94	0.58	0.04	0.28	0.83	1.66	1.17	-2.06	-1.79	-1.32	-1.32	-0.01	-0.23	-0.07	0.42	0.55	-0.09	-0.49	0.33	0.23	0.23	0.63			1.26	0.76					0.32	-2				2.32
YDR462W	0.3	0.42	0.86	1.12		0.44	0.92	0.79	-0.09	-0.2	-0.4	-0.14	0.63	0.56	-0.09	-0.64	-0.2	-0.86	-1.09	-0.2	0.79	0.9	0.73	0.58	1.02	0.58	0.74	0.23	-0.01	0.56	0.87	0.56	0.62	0.56	0.58	0.59	-0.36	-0.42	0.7	0.58	0.67	-0.22	0.19	0.15	-0.3	-0.43	-0.09	-0.1	-0.07
YDR463W	-0.45	-0.17	0.3	-0.32		0.33	0.1	-0.06	0.31	0.04	-0.27	-0.51	0.2	-0.03	-0.07	0.28	0.64	0	0.18	-0.36	-0.03	0.18	-0.1	0.01	0.01	0.07	-0.06	0.11	-0.12	-0.18	0.06	0.12	-0.2	-0.04	0.31	0.07	-0.45	0.03	0.04	0.63	0.24	-0.47	-0.17	-0.38	-0.62	0.01	0.03	-0.09	-0.03
YDR464W	0.72		-0.38	-0.76	0.28	-0.56	0.25	0.23	-0.3	0.29	0.17	0.29	-0.04	-0.1	0.01	0.52	1.18	0.45	0.8	0.33	0.22	-0.34	-0.43	-0.16	-0.71	0.24	0.17	0.87	-0.18	0.1	0.49	0.7	0.74	-0.22	0.63	-0.51	-0.54	-0.96	-0.19	-0.32	-0.16	-0.21	-0.09	-0.1	-0.51	-0.3	-0.39	-0.54	-0.66
YDR465C	-1.12	-2.06	-3.64	-4.64		-2.25	-1.29	-1.18	0.67	1.29	0.58	-0.14	-1.64	-2.18	0.07	0.41	1.25	0.64	1.51	0.48	-3.84	-3.64	-3.84	-3.32	-2.18	-1.03	-1.64	-0.12	-0.18	-0.89	-1.4	0.04	-0.64	-0.2	0.84	-0.34	-2.06	-1.43	-0.51	0.1	-0.07	-0.54	-0.45	-0.43	-0.76	0.75	-0.09	-0.36	0
YDR466W	0.1	-0.51	0.31	0.44	0.15	-0.32	0.08	0.11	-0.14	0.07	-0.01	0.07	0.7	0.04	-0.23	0.39	0	-0.09	-0.71	-0.1	0.11	0.54	0.6	0.6	0.4	0.04	0.08	0.18	-0.14	0.04	0.49	0.24	0.37	0.07	0.28	0.11	-0.47	-0.23	-1.22	0.21	0.11	-0.38	-0.07	-0.4	-0.56	0.16	0.8	0.56	0.21
YDR467C	-0.15	0.16	0.58	-0.06	0.89	0.34	-0.15	0.04	0.34	-0.34	-1.12	-0.4	0.25	-0.22	-0.17	-0.69	-0.27	-0.38	-0.12	-0.47	0.52	0.46	0.44	0.4	0.24	0.07	-0.14	-0.22	-0.42	-0.04	0.11	-0.04	-0.03	-0.01	0.14	0.04	-0.03	0.18	-0.3	0.61	0.12	-0.54	-0.56	-0.36	-0.62	0.16	0.59	0.32	0.2
YDR468C	-0.09	-0.12	-0.17	0.19	0.18	-0.27	0.25	0.33	0.01	0.24	0.21	-0.22	0.15	-0.06	-0.1	-0.09	-0.06	-0.32	-0.23	-0.07	0.58	0.23	0.24	-0.38	0.43	-0.09	0	0.1	-0.18	0.29	0.38	0.33	0.46	0.28	0.48	-0.03	-0.6	0.06	-0.29	0.2	0.1	-0.49	0.03	-0.3	-0.69	0.15	0.67	0.7	0.46
YDR469W	-0.54	-0.56	-0.56	-1.09	-0.22	-0.51	0.12	0.48	0.45	0.44	0.04	-0.51	-0.1	-0.42	0.28	-0.38	0	-0.17	0.38	-0.34	-0.62	-0.81	-0.67	-0.27	-0.04	-0.43	-0.43	-0.12	-0.56	-0.45	-0.49	-0.04	-0.3	0.04	0.41	0.33	0.26	0.44	0.1	0.46	0.25	-0.32	-0.3	-0.4	-0.69	0.36	0.58	0.2	0.33
YDR470C	0.11	0.15	0.44	0.34	0	-0.3	0.29	0.04	-0.03	-0.01	-0.27	-0.01	0.19	0.15	0.11	0.01	0.1	-0.23	-0.14	-0.03	0.1	0.45	0.31	0.12	0.44	0.3	0.2	0.01	0.16	0.29	0.43	0.01	0.11	-0.3	-0.01	0.38	-0.04	0.36	-0.18	0.2	0.23	-0.45	-0.06	-0.25	-0.74	0.19	0.55	0.34	0.38
YDR471W	-0.84	-1.74	-2.47	-2.84	-1.36	-1.36	-0.89	-0.74	0.97	1.25	0.98	-0.15	-2.06	-0.69	0.03	0.51	1.24	0.85	1.74	1.06	-3.32	-3.84	-3.18	-1.84	-0.49	-0.07	-0.47	-0.14	0.01	-0.29	-0.42	-0.09	-0.15	-0.27	0.15	-1	-1.4	-1.09	-1.29	0	-0.3						0.61	0.26	0.24
YDR472W	-0.29	-0.22	-0.54	-0.62	-0.58	-0.64	-0.07	0	0.43	0.78	0.78	0.06	0.71	-0.1	0.11	0.18	0.23	0.24	0.1	0.18	-0.97	-0.6	-0.62	-0.58	-0.07	-0.64	-0.54	-0.25	0.07	-0.3	-0.27	-0.2	-0.32	-0.17	-0.09		0.43	0.18	-0.18	-0.03	0						1.01	1.1	0.58
YDR473C	-0.38	-0.06	-0.12	-0.22	0.5	-0.03	0.37	0.72	0.45	0.01	-0.42	-0.49	0.07	-0.38	-0.18	-0.56	-0.27	-0.45	-0.38	-0.51	-0.09	0.12	-0.1	0	-0.04	-0.03	-0.49	-0.2	-0.81	-0.38	-0.04	0.11	-0.4	-0.17	0.23	2		-3.47	-0.25	-4.06							1.81
YDR474C	0.64	1.07	1.75	1.73	1.4	1.52	0.61	0.67	-0.69	-0.38	-0.69	-0.04	0.79	0.41	-0.12	-0.64	-0.58	-0.64	-0.62	-0.62	1.47	1.63	1.84	1.58	1.06	0.61	0.59	0.06	-0.06	0.97	0.6	0.25	0.73	0.21	-0.22	0.04	0.44	0.6	0.33	0.15	0.45	0.43	0	0.18	0.51	-0.94	-0.25	-0.43	-0.4
YDR475C	1	0.11	1.46	1.37	1.17		0.45	0.54	0.21	-0.84	-1.18	-0.27	0.44	-0.23	-0.67	-1.06	-0.86	-0.09	-1.43	-0.89	1.18	0.98	1.24	1.17	0.51	0.21	0.29	-0.74	-0.32	0.34	0.4	-0.43	-0.09	-0.25	-0.79	-0.03	0.04	1.03	0.04	-0.4	-0.34	0.12	-0.09	0.11	0.36	-0.76	-0.49	-0.22	-0.62
YDR476C	-0.12	0.37	0.7	0.32	-0.2	0.36	-0.15	-0.29	0.04	0.44	0.31	0.14	0.43	0.08	-0.34	0.49	0.16	0.06	-1.56	0.66	-0.09	0.29	0.54	0.57	0.64	0.37	0.11	0.26	0.32	0.04	-0.03	-0.03	0.16	-0.12	-0.36	-0.2	0.64	0.86	0.04	-0.54	-0.34	0.42	-0.38	0.29	0.1	-0.58	-0.84	-0.79	-1.18
YDR477W	0.14	0.03	0.62	0.43	0.07	0.15	-0.2	-0.45	0.2	0.2	0.06	-0.49	0.11	-0.14	-0.29	0.07	0.3	0.42	0.19	0.21	-0.07	0.12	0.54	0.77	0.39	0.16	0.06	-0.38	-0.17	0.23	0.24	-0.4	-0.2	-0.25	-0.43	0.15	-0.18	0.08	0.42	0.2	0.07	0.06	0.08	-0.12	-0.04	-0.27	-0.06	-0.12	-0.22
YDR478W	-0.92	-0.49	-0.89	-0.23	-0.64	-0.2	0.15	0.21	-0.25	0.31	0.57	0.08	-0.07	0.12	-0.29	-0.03	0.01	-0.22	-0.22	-0.51	-0.17	-0.23	-0.4	-0.22	-0.09	-0.47	-0.3		0.15	-0.17	-0.56	0.43	-0.01	0.33	0.32	-0.07	-0.07	-0.22	0.62	-0.36	0.15	0.42	-0.51	0.15	0.34	0.12	-0.07	-0.2	0.08
YDR479C	0.78	1.05	1.45	1.03	0.87	0.58	0.01	0.11	0.14	-0.36	-0.54	-0.29	0.49	0.16	-0.34	0	0.12	-0.15	0.29	-0.09	1.5	1.36	1.43	0.92	0.64	0.14	0.06	-0.49	0.12	0.21	-0.17	-0.32	-0.29	-0.22	-0.49	0.07	-0.42	-0.43	0	-0.25	0.3	0.36	-0.04	0.06	0.2		0.04	-0.12	0.01
YDR480W	-0.09	-0.1	-0.23	-0.09	-0.27	-0.1	0.65	0.49	0	0.15	-0.12	0.18	0.06	-0.15	0.24	-0.89	-0.74	-0.94	-0.12	-0.17	-0.04	0.18	0.44	0.3	0.12	-0.23	-0.3	0.66	-0.23	-0.01	-0.62	0.03	-0.4	-0.45	-0.01	0.62	0.49	-0.09	0.26	0.01	-0.04	0.16	-0.51	0.03	0.08	0.33	1.33	1.69	1.66
YDR481C	0.19	0.73	1.16	0.86	0.85	1.23	0.77	0.64	0.07	0.04	0.01	-0.4	-0.27	0.29	0.44	0.21	-0.18	-0.34	0.34	-0.23	-0.17	0.46	0.73	0.5	0.25	-0.18	0.03	0.41	0.41	-0.01	0.04	0.38	0.04	0.48	0.33	-0.14	-0.86	-0.36	0.24	-0.27	-0.15	-0.36	-0.49	-0.29	-0.42	0.12	-0.2	-0.23	0.16
YDR482C	-0.47	-0.36	-0.71	-0.36	-0.45	-0.58	-0.07	0.23	0.03	0.61	0.39	0.46	-0.27	-0.15	0.21	-0.23	-0.22	-0.97	-0.36	-0.29	-0.6	-0.4	-0.14	-0.2	0.29	0.15	0.1	0.08	-0.12	0.34	-0.03	0.39	0.45	0.49	0.31	-0.3	0.55	-1.29	0.91	-0.38	-0.27	0.26	-0.17	0.36	0.26	-0.47	0.49	-0.2	0.29
YDR483W	-0.36	-0.56	-0.12	-0.43	-0.49	-0.04	-0.58	-0.45	0.41	0.46	0.43	-0.14	-0.32	0.06	0.15	0.55	0.48	0.7	0.75	0.44	-0.1	-0.12	-0.07	-0.01	0.1	-0.18	-0.22	-0.17	0.77	-0.29	-0.38	-0.3	-0.2	-0.12	-0.27		-0.49	-0.01	0.24	-0.09	0.1						-0.25	-0.15	-0.01
YDR484W	0.36	-0.04	0.43	0.7	0.56	0.06	0.38	0.43	-0.18	-0.01	-0.04	0	0.38	0.19	-0.07	-0.47	-0.42	-0.18	-0.62	-0.42	0.79	0.67	0.68	0.65	0.44	0.1	-0.07	-0.34	-0.22	0.21	-0.12	-0.07	-0.15	0	-0.14		1.13	0.78	-0.29	0.15	-0.04						0.44	0.31	0.34
YDR485C	0.07	0.14	0.01	0.31	0.3	-0.12	0.08	0.33	0.18	-0.09	-0.03	-0.34	-0.15	-0.43	-0.51	0.04	-0.07	0	-0.09	-0.38	0.65	0.45	0.28	0.24	1.55	-0.27	-0.27	-0.36	-0.56	-0.03	0.08	-0.01	0.18	0.06	-0.06				0.49								2.92
YDR486C	-0.4	-0.22	-0.38	0.01	-0.01		-0.29	0.08	0.08	0.25	0.07	-0.3	0.29	0.23	-0.36	0.57	0.31	-0.15	0.36	-0.17	0.04	0.23	0.32	0.25	0.62	-0.04	0.18	0	-0.34	0.29	0.28	0.33	0.37	0.33	-0.01	1.26	1.26	0.97	-0.2	0.67	0.82	0.34	-0.27	0.3	0.45	0.12	-0.01	0.15	0.51
YDR487C	-0.42	-0.25	-0.64	-1.06	-0.51	-0.14	0.01	-0.32	0.3	0.64	0.52	-0.2	-0.43	0.18	-1.18	0.18	0.31	-0.29	0.37	0.19	-0.42	-0.64	-0.51	-0.38	0.06	-0.38	-0.29	-0.18	0.07	-0.32	-0.56	-0.18	-0.42	-0.14	-0.09	2.16	1.82	1.38	-0.03	0.68	0.94	0.16	-0.25	0.06	0.12	-0.25	0.06	0.24	0.69
YDR488C	-0.2	-0.32	-0.32	-0.42	-0.51		0.38	0.1	0.38	0.3	0.3	0.46	-0.29	-0.23	0.37	-0.69	0.36	-0.97	-0.69	-0.07	-0.4	-0.25	-0.18	-0.47	-0.1	-0.89	-0.32	-0.76	-0.15	-0.18	-0.64	-0.14	-0.62	-0.67	-0.18	-0.22	-0.17	-0.54	-0.67	0.29	0.23	0.08	-0.25	0.04	0.3	-1	-0.71	-0.89	-0.89
YDR489W	-0.09	0.41	0	-0.4	0.01	0.38	0	-0.4	0.21	0.14	-0.27	-0.32	-0.06	0.34	0.01	0.3	0.06	0.12	0.12	0.14	0.65	-0.17	0.16	0.12	0.26	1.85	0.15	0.03	0.18	0.03	-0.1	-0.12	-0.36	-0.22	-0.43	0.2	0.31	0.57	0.45	0.59	0.3	0.04	-0.07	0.04	-0.03	0.38	0.4	0.1	0.33
YDR490C	0.63	0.86	1.43	1.29	1.04		0.55	0.49	-0.17	-0.54	0.42	0.48	0.61	0.53	-0.06	0.23	0.14	0.03	0.14	-0.15	1.13	1.17	1.24	1.1	1.01	0.2	0.57	-0.27	0.14	0.61	0.58	0.06	0.2	0.14	-0.23	0.14	0.66	0.1	-0.64	0.03	0.23	0.49	-0.01	0.3	0.32	-0.17	0.01	0.19	-0.29
YDR491C	-1.94	-2	-2.84	-3.64	-2.64	-1.51	-0.76	-0.92	0.36	0.65	0	-0.49	-1.15	-0.38	0.19	1.57	1.52	1.36	-0.38	-0.32	-2.64	-2.25	-2.47	-1.79	-1.69	-2.4	-1.25	-0.34	-0.3	-1.74	-1.43	-0.2	-1.32	-0.42	-0.14	-0.81	-1.32	-0.89	0.39	0.28	0.36	0.15	-0.45	-0.15	0.07	0.06	-0.49	-0.89	-0.58
YDR492W	-2.06	-2.64	-2.94	-2.94	-2.94		-0.47	-0.49	1.2	1.18	0.63	0.1	-2	-1.12	0.39	1.57	1.37	0.93	-0.49	-0.49	-3.47	-2.12	-2.74	-2.4	-1.56	-2.12	-1.79	-0.42	0.12	-1.89	-1.47	-0.04	-1.15	-0.12	0	-1.51	-1.69	-1.4	-0.62	-0.18	0.31	0.32	-0.34	-0.18	-0.06	-0.09	-1	-0.94	-1.29
YDR493W	-0.62	0.03	0.11	0.06	0.77	0.24	0.3	0.01	0.2	0.04	-0.29	-0.36	-0.04	0.69	0.26	-0.25	-0.22	-1.03	-0.06	-0.67	0.83	-0.12	0.28	0.49	0.4	0.53	0.16	-0.45	-0.42	0.01	-0.12	-0.07	-0.38	0.49	-0.25	0.28	-0.42		-0.32	1.29	0.63	0.2	-0.01	0.4	0.5	0.77	0.36	0.56	1.06
YDR494W	0.01	0.26	0.53	0.96	0.93		0.41	0.72	0.38	0	-0.04	0.11	0.28	0.38	-0.22	-0.27	-0.47	-0.6	-0.42	-0.22	0.37	0.61	0.64	0.58	0.64	-0.12	0.1	-0.58	-0.51	0.39	0.24	-0.04	0	0.39	-0.07	0.82	1.89	0.71	0.08	0.43	0.53	0.52	-0.03	0.55	0.67	0.37	0.96	1.23	0.77
YDR495C	0.45	0.55	0.5	0.16	0.81	0.55	0.42	0.46	0.39	-0.36	-0.45	-0.17	-0.04	0.29	-0.04	-0.4	-0.29	-0.03	-0.69	-0.6	0.9	0.16	0.39	0.42	0	1.34	0.42	0.3	-0.76	-0.03	0.77	0.31	-0.12	-0.17	0.18	0.21	0.9	0.79	0.1	0.44	0.21	-0.09	-0.15	-0.09	0.14	-0.07	0.4	0.34	0.11
YDR496C	-2.57	-3.25	-5.64	-3.98	-3.25	-2.4	-1.1	-0.79	1.1	1.49	1.29	-0.76	-3.12	-1.82	-0.29	1.61	1.55	1.35	0.77	0.71	-5.35	-4.64	-5.06	-3.64	-2.08	-2.4	-1.6	-0.04	-0.39	-2.03	-0.97	0.28	-0.74	0.34	0.68	-1.69	-2.36	-2.47	-0.69	-0.42	-0.62	-0.27	-0.43	-0.51	-0.15	-0.04	-0.73	-0.61	-0.57
YDR497C	-0.15	0.34	0.93	0.18	0.67	0.89	0.11	-0.17	-0.23	-0.23	-0.45	-0.32	0.03	0.63	0.29	0.33	0.46	-0.2	0.61	0.11	0.68	1.04	1.18	1.13	0.72	0.11	0.29	0.04	0.31	-0.09	0.41	-0.3	1.2	0.32	-0.27		0.87	0.41	-0.43							-0.51
YDR498C	-0.4	-0.79		0.12	-0.32	-0.62	-0.17	-0.2	0.04	0.42	0.46	0.24	0.18	0.15	-0.2	-0.4	0.12	-0.3	-0.2	0.06	-0.01	0.03	0.08	0	0.67	-0.06	-0.01	-0.25	-0.18	0.29	-0.32	-0.3	-0.15	-0.25	-0.25	-1.09	-0.74	-1.51	0.67	-0.3	-0.12	-0.06	0.21	-0.04	0.06	-0.51	-0.49	-0.38	-0.01
YDR499W	-0.07	-0.51	-0.25	-0.2	-0.06	0.14	0.25	0.41	0.1	-0.01	0.18	-0.01	0.11	-0.4	0.04	-0.29	-0.29	-0.01	-0.22	-0.32	0.16	-0.04	0.08	0.12	-0.51	-0.42	-0.42	-0.51	-0.3	-0.2	-0.4	-0.25	-0.43	-0.38	-0.14	-0.43	-0.27	-0.4	0.29		-0.45	-0.14	0.07	-0.25	-0.25	-0.09	-0.07	-0.18	-0.34
YDR500C	-0.89	-1.69	-2	-1.6	-1.56	-1.74	-0.58	-0.45	0.81	1.3	1.22	0.23	-1.09	-0.58	0.07	0.36	0.78	0.72	1.59	1.3	-2.25	-2.74	-2.25	-1.69	0.12	-0.17	-0.38	-0.3	0.21	-0.06	-0.43	-0.29	-0.04	0.04	-0.14	-0.18	-1.32	-1.12	-0.23	-0.97	-0.84	-0.23	0.3	0.06	0.07	0.24	0.14	-0.06	-0.17
YDR501W	0.31	-0.49	-0.14	-0.69	-0.51	0.06	0.45	0.21	0.12	-0.1	-0.06	-0.07	-0.42	-0.56	0.6	-0.76	-0.69	-1.18	-0.42	-0.07	-0.2	-0.47	-0.38	-0.32	-0.84	-0.1	-0.49	-0.22	-0.14	-0.22	-0.76	-0.15	-0.36	-1.12	-0.22	0.46	0.36	1.28	0.6	0.98	0.92	0.82	1.04	0.68	0.77	-0.01	-0.29	-0.43	-0.49
YDR502C	-0.34	-1.6		-0.89	0.28	0.37	0.1	-0.23	0.03	0.34	0.38	-0.34	-1.22	0.06	0.73	-0.27	-0.34	-0.32	-0.09	0.85	-2.18	-1.36	-0.92	-0.74	0.38	-0.04	-0.76	0.57	0.18	-0.25	-0.92	-0.2	0.64	0.5	0.37	-0.67	-0.84	-1	-0.15	-0.79	-0.67	-0.03	0.72	0.03	-0.17	-0.42	-0.12	-0.18	-0.47
YDR503C	0.08	0.73	1.02	0.66	0.95	0.83	0.52	0.31	-0.23	-0.36	-0.32	-0.32	0.39	0.48	0	-1.12	-0.86	-0.27	0.11	-0.06	1.35	0.77	1.03	0.93	0.32	0.29	0.3	-0.32	0.03	0.14	-0.12	-0.25	-0.38	-0.12	-0.47	0.38	0.11	1.38	1.01	0.21	0.04	0.33	0.36	0.31		0.14	0.2	0.1	0.11
YDR504C	-0.04	0.33	0.76	0.86	0.32	0.11	0.14	0.18	-0.58	-0.3	-0.1	0.25	0.84	0.38	-0.07	-0.79	-0.67	-0.45	-0.14	-0.4	0.77	0.75	0.65	0.58	0.42	0.31	0.44	-0.38	0.08	0.45	0.1	-0.15	0.16	0.2	-0.23	0.7	0.24	0.52	1.01	0.01	-0.1	0.12	0.39	0.11	0.29	-0.34	0.01	0.11	-0.1
YDR505C	0.33	0.42	1.26	1.24	1.26	0.71	0.26	0.56	-0.51	-0.64	-0.74	-0.38	0.68	0.31	-0.36	-0.42	-0.71	-0.76	-0.76	-0.4	1.15	1.5	1.52	1.56	0.5	0.68	0.41	-0.23	-0.04	0.39	0.57	-0.15	0.16	0.06	-0.3	0.84		1.07	1.17			0.15	0.45	-0.04	0.23	0.03		0.78
YDR506C	-0.34	-0.45	0.79	0.69	0.67	0.49	0.5	0.36	-0.94	-0.54	-0.67	-0.15	0.53	0.36	0.16	-0.79	-0.84	-0.09	-0.97	-0.97	0.81	0.79	1.04	0.78	0.12	0.43	0.5	0.41	0.08	0.07	0.44	0.01	0.07	-0.01	0.07	0.52	-0.56	0.24	1.88	0.01	0.31	0.6	0.38		0.38	-0.36	-0.32	-0.2	0.28
YDR507C	-1.32	-1.84	-1.79	-2.12	-1.25			-0.45	0.31	0.44	0.21	-1.36	-1.15	-0.81	0.37	-0.6	-0.42	0.11	0.3	0.34	-1.51	-1.94	-1.74	-1.09	-0.51	-0.15	-0.4	0.36	-0.29	-0.69	-0.38	0.44	-0.42	-0.27	0.44	0.92	3.25		-0.43
YDR508C	0.58	-0.56	0.52	0.92		0.36	0.18	0.3	-0.47	-0.32	-0.25	-0.12	0.1	0.69	0.29	0.63	0.14	-0.17	0.37	0.86	0.55	0.41	0.59	0.9	0.86	0.59	0.56	0.57	0.85	0.46	0.08	-0.12	-0.07	0.06	0				0.49				2.46				-0.97	-1.15	-0.86
YDR509W	0.58	-0.37	0.03	-0.05	0.01	-0.06	0.16	-0.37	-0.07	-0.5	-0.39	0.16	-0.33	0.07	-0.44	0.59	1.11	0.32	-0.01	0.5	0.31	-0.67	0.34	-0.53	-1.33	0.32	-0.03	0.51	0.16	0.26	-0.31	-0.06	0.23	-0.11	0.09	0.88	-0.69	-0.01	0.27	-0.25	0.19	0.16	0.03	0.2	-0.76	-0.18	-0.6	-0.84	-0.79
YDR510W	0	0.03	-0.17	0.11	0.04	-0.76	0.2	0.2	0.31	0.2	0.51	0.01	-0.07	0.18	0.01	-0.45	-0.32	-0.71	0.11	-0.01	0.33	0.31	0.18	0.1	0.75	0.11	0.15	0.06	0.08	0.5	0.18		0.26	0.42	0.21	-0.69	-0.97	-0.64	-0.84	-0.18	-0.12	0.03	0.31	-0.06	-0.09	-0.3	0.21	0.5	0.11
YDR511W	-0.17	0.92	0.98	0.77	1.01	0.98	0.31		-0.62	-0.74	-0.74	-0.58	0.3	0.51	-0.09	-0.71	-1	-1.09	-0.47	-0.71	1.84	1.23	1.36	1.03	1.01	0.58	0.51	-0.14	0.11	0.3	0.36	-0.07	0	0.58	-0.47	0.63	0.52	0.74	1.01	0.99	0.4	0.21	0.34	-0.23	0.56	0	0.46	0.8	0.69
YDR512C	0.04	1.04	0.98	1.14	1.09	-0.1	0.24	0.38	-0.34	-0.36	-0.32	0.65	0.77	0.61	0	-0.92	-1.03	-1	-0.64	-0.51	1.91	1.5	1.27	1.16	1.59	0.63	0.76	0.29	0.15	0.55	2.96	1.58	0.41	0.5	0.15	1.3	1.77	2.01	0.26	0.82	0.65	0.77	1.11	0.96	1.04	-0.2	1.05	1.7	1.33
YDR513W	0.7	2	2.21	1.87	1.69	1.63	0.37		-0.97	-0.89	-0.92	-0.47	1.44	0.99	-0.38	-0.56	-0.71	-0.69	0.04	0.23	2.81	2.87	2.46	2.42	1.92	1.01	1.14	0.06	0.16	0.78	0.95	0.1	0.14	0.31	-0.6	2.89	3.56	3.64	2.22	2.56	1.81	1.16	1.21	-0.3	1.58	1.04	2.75	3.12	3.06
YDR514C	-1.29	-1	-1.15	-0.92	-0.76	-1.22	-0.49	-0.17	0.36	0.75	0.73	0.11	-0.51	-0.25	-0.23	0	0.19	-0.69	-0.43	-0.15	-0.84	-0.74	-0.94	-0.58	-0.12	-0.47	-0.67	-0.07	-0.23	-0.15	-0.36	0.19	-0.03	-0.34	0.37	0.18	0.5	0.03	-0.36	-0.25	0	0.07	0.34	-0.01	0.34	0.89	-0.14	0.34	0.29
YDR515W	-0.38	-0.4	-0.04	0.45	0.96	0.68		0.55	-0.1	-0.17	-0.34	-0.71	-0.15	-0.03	-0.34	-0.62	-0.84	-0.49	-1	-0.42	0.39	0.23	0.37	0.83	0.39	0.03	0.24	-0.32	-0.74	-0.09	0.07	-0.18	-0.34	0.48	-0.32		1.32	1.61	2.23	0.84	0.3			-0.17			0.86	0.99	0.78
YDR516C	2.78	3.48	3.66	3.32	2.32	0.88	0.91	0.96	-1.79	-1.74	-1.64	0.37	1.61	-0.06	-1.56	-1.25	-1.47	-1.89	-0.84	-0.74	2.98	3.4	3.22	2.82	2.37	2.67	1.93	-0.58	-0.06	2.2	0.91	-1.18	1.24	0.1	-1.32	0.77	1.8	2.1	0.25	0.89	0.87	0.61	0.75	0.45	0.88	-0.69	0.48	0.49	0.36
YDR517W	0.11	0.77	0.69	0.25	0.07	0.58	0.04	-0.23	-0.49	-0.22	-0.3	-0.22	0.55	-0.12	-0.06	-0.32	-0.79	-0.81	-0.04	-0.45	1.32	1.3	0.99	0.9	0.25	0.4	-0.04	-0.32	0.01	0.01	-0.45	-0.64	-0.43	-0.29	-0.81	-0.29	0.33	0.07	-0.25	-0.3	-0.84	-0.51	-0.15	-0.12	-0.36	-0.56	-0.4	-0.4	-0.51
YDR518W	-0.27	-0.45	0.01	-0.14	-0.42	-0.3	0.29	-0.09	0.19	0.2	0.26	-0.07	0.12	-0.17	0.4	-0.64	-0.81	-0.74	-0.42	0.42	0.25	0.24	0.24	0.06	0.32	0.19	-0.03	-0.06	0.4	0.04	-0.3	-0.43	-0.03	-0.01	-0.25		-0.09	-0.22	0.61	-0.58	-0.38	-0.58					-0.27	-0.34	-0.51
YDR519W	-0.74	-0.03	-0.22	-0.79	-0.36	0.26	-0.34	-0.69	0.07	0.34	0.03	-0.27	-0.03	-0.06	0.2	0.16	0.28	-0.4	0.8	0.29	0.18	-0.15	-0.15	-0.09	0.01	0.21	-0.01	0.06	0.15	-0.38	-0.58	-0.29	-0.27	-0.17	-0.42				0.67					-0.29	2		-0.03	-0.45	0.49
YDR520C	-0.45	-0.79	-0.51	-0.38	-0.49	-0.04	-0.36	-0.1	0.24	0.28	0.14	-0.49	0.03	0.03	-0.12	0.28	-0.22	0.28	-2.32	-0.23	0.1	-0.09	0.01	-0.09	0.14	-0.27	-0.22	-0.1	0.15	-0.42	-0.29	-0.27	-0.04	-0.09	-0.18		1.79	-3.32	-0.67							-0.42
YDR521W	-0.43	-1	-0.3	-0.62	-0.12	-0.03	-0.42	-0.47	0.23	-0.18	-0.58	-0.04	-0.06	-0.07	0.23	-0.29	-0.84	0.07	-0.81	-0.97	-0.09	-0.29	-0.27	-0.32	-0.45	-0.23	-0.43	-0.4	-0.76	-0.54	-0.6	-0.71	-0.97	-0.47	-0.79		1.04	-1	-0.17					-0.17
YDR522C		-1.12	-0.47	-0.51	-0.22			-0.36	-0.62	-0.14	-0.04	0.52	0.23	0.18	0.28	-0.89	-0.36	-0.15	-0.76	-0.76	-0.12	-0.36	-0.14	0.04	0.04	-0.47	-0.6	-0.58	-0.49	-0.22	-0.92	-0.54	-0.2	-0.54	-0.38	-0.6	-0.23	-0.58	1.03	-0.62	-0.07	0.04	0.01	0.06	0.08	-0.51	-0.6	-0.1	-0.45
YDR523C	-1.18	-1.36	-1.18	-1.6	-1.51		-2.06	-0.81	0.36	0.32	0.48	0.32	-0.84	-0.81	-0.67	-0.81	0.03	-0.07	-0.4	-0.25	-0.64	-1.6	-1.25	-1.15	-0.42	-1.12	-0.89	-1.6	-0.58	-0.94	-0.86	-1.12	-1.64	-1.18	-1.32	-1.36		-0.3	-0.1	-1.03	-0.89	-0.03	-0.43	-0.29	-0.07	-0.14	-1.29	-0.34	-1.12
YDR524C	-1.4	-2.74	-1.64	-0.94	-1	-0.69	-0.64	-0.51	0.3	0.78	0.71	-0.6	-0.62	0.4	0.19	0.37	0.33	0.62	-0.45	0.01	-0.81	-0.64	-0.27	-0.51	-0.62	-0.6	-0.56	-0.34	-0.03	-0.6	-0.49	-0.42	-0.62	-0.34	-0.23	0.04	-0.86	-0.67	1.28	-0.62	-0.36	-0.03	-0.1	-0.17	0	0.12	-0.34	0.07	0.01
YDR525W	-0.3	-0.17	-0.1		-0.3		-0.94		0.26	0.23	-0.54	0.08	-0.3	-0.56	-0.27	-1.32	-1.03	-1.12	-0.89	-1.15	0.18	-0.64	-0.32	-0.74	-0.64	-1.4	-0.81	-1.74	-0.58	-0.94	-0.69	-0.86	-1.29	-1.18	-0.97	-0.09	-0.32	-0.12	-0.03	-0.89	-0.32	-0.38	-0.67	-0.36	-0.36	-0.29	-0.4	-0.36	-0.4
YDR526C	-0.74	-2.32	-1.74	-1.06	-1.06	-0.76	-0.1	0.25	0.2	0.41	0.7	0.16	-0.74	0.46	0.08	0.29	0	0.36	-0.36	-0.34	-1.29	-1.03	-1.09	-0.94	-0.94	-0.94	-0.76	0.04	-0.29	-0.54	-0.51	0.36	-0.23	0.37	0.34	-0.86	-2.32	-1.36	0.06	-0.56	-0.49	-0.25	-0.2	-0.2	-0.12	0.25	0.57	-0.06	-0.01
YDR527W	-0.79	-1.4	-1.47	-1.51	-1	-0.94	-0.07	0.11	0.28	0.72	0.1	-0.22	-0.86	-0.84	0.24	0.01	0.44	0.12	0.16	-0.25	-0.79	0.7	-0.69	-1.12	-1.03	-0.69	-0.74	0.01	-0.22	-0.62	-0.29	0.3	-0.2	0.34	0.64	-1.43	-1.51	-0.79	-0.17	-0.79	-0.45	-0.49	-0.58	-0.64	-0.29	0.15	-0.27	-0.23	-0.42
YDR528W	-1.15	-2.12	-1.79	-1.25	-0.89	0.08	0.07	-0.09	0.2	0.46	0.51	-0.06	-0.23	0.66	0.49	-0.69	0.26	0.93	0.63	-0.07	-0.43	-0.74	-0.49	-0.51	-0.29	-0.14	-0.38	-0.2	-0.04	-0.71	-0.74	-0.01	-0.6	-0.15	-0.2	-0.45	-1.15	-1.22	0.37	-0.45	-0.56	1.81	0.46				-0.79	-0.51	-0.29
YDR529C	0.24	1.48	1.14	1.11	1.1	0.32	0.31	0.55	-0.97	-0.92	-0.89	-0.6	1.05	0.18	-0.22	-0.4	-0.45	-0.64	0.3	0.3	2.52	1.6	1.6	1.21	0.75	0.51	0.06	-0.79	-0.18	0.85	0.46	-0.38	0.61	0.08	-0.43	-0.67	-0.49	-0.09	0.31	0.04	-0.03	0.04	-0.29	-0.04	0.3	-0.01	0.33	0.26	-0.07
YDR530C	-0.14	-0.34	0	0.32	0.07	0.2	-0.81	-0.89	-0.27	0.14	0.23	0.24	0.4	0.57	-0.64	-0.69	0.18	-1.09	-0.09	0.54	0.37	0.51	0.77	0.58	0.46	0.3	-0.06	-0.56	-0.54	0.4	-0.03	-0.2	0.12	-0.18	-0.74		-0.34	0.51	0.62	1.08	-0.01						-0.22	-0.45	-0.2
YDR531W	-0.36	-0.27	-0.18	-0.3	-0.23	-0.4	-0.34	-0.38	0.24	0.54	0.58	-0.3	0.29	0.21	-0.15	-0.38	0.2	-0.45	0.08	0	0.58	0.04	-0.04	0.14	0.06	-0.1	-0.36	-0.17	-0.06	0.01	-0.25	-0.23	-0.38	0.15	0.2	0.19	0.11	0.39	0.88	0.28	-0.09	-0.1	-0.47	-0.42	-0.07	0.7	0.82	0.92	0.55
YDR532C	-0.01	-0.32	-0.43	0.33	0.32	-0.2	0.19	0.5	-0.07	-0.04	0.16	0.48	0.14	-0.1	-0.23	-0.67	-0.43	-0.42	-0.3	-0.32	0.6	0.45	0.33	-0.12	-0.15	-0.2	-0.25	-0.1	-0.6	0.25	-0.15	0	-0.12	-0.14	0.2			1.37	0.89		0.38	-0.18	-2.84
YDR533C	0.65	1.94	2.45	2.61	2.85	2.35	1.17	0.77	-1.6	-1.32	-1.22	-0.67	1.17	1.21	-0.1	-1.03	-0.69	-1.09	-0.97	-0.97	4.96	4.46	4.17	3.24	2.18	0.31	0.45	0.12	-0.34	0.25	0.58	0.63	0.03	0.42	-0.22				2.57									0.58
YDR534C	0.36	1.09	1.68	1.88		1.26	0.77	0.55	-0.79	-0.74	0.08	0.82	0.75	0.33	-0.27	-2.25	-1.32	-1.36	-0.86	-0.32	0.29	-0.42	-0.74	-0.04	-0.27	0.28	0.28	0	-0.49	0.06	-0.25	-0.45	-0.34	-0.71	-0.43	-0.45	-0.03		-0.74	-0.43	-0.6	1.12	0.77	0.81	0.43		-0.6	-0.62	-1.22
YDR535C			0.41		0.03		-0.62	-1.15	0.14	-0.69	-0.86	-0.14	-0.04	0.03	-0.12	-2.4	-1.43	-1.89	-0.74	-1	0.77	0.26	0.56	1.06	-0.07		-0.67	-0.81	-0.89	-0.47	-1.29	-1.15	-2.12	-1.69	-1.25		-0.47	-3.06	0.96	-0.43	-0.29	-0.6	0.04	-0.38	0.59		0.15	-0.58	-0.6
YDR536W		0.3	0.45	0.44	0.67			-0.09	-0.64	-0.45	-0.71	0.69	0.23	0.26	0.03	-1.06	-0.49	-0.43	-0.6	-0.49	1.58	0.1	0.32	0.54	0.06	-0.58	-0.18	-0.62	0.11	2.13	-0.6	-1.03	-1.03	-1.06	-0.67	-1.06	-1.51	2.13	-0.15	0.2	0.15	-0.12	-0.36	0.1	-0.09	0.23	-0.58	-0.07	-0.06
YDR537C	-0.43	-0.47	-0.17	-0.84	-0.45	-0.15	-0.74	-1.06	0.07	0.42	0	-0.14	0.01	-0.32	-0.15	-1.12	-0.42	-1.43	0.48	0.21	0.07	0	-0.1	-0.1	0.01	1.63	-0.67	-0.54	-0.32	-0.42	-1.32	-0.97	-0.94	-0.81	-0.58	-0.42	-1.22	-1.56		-0.42	-0.6	-0.25	-0.4	-0.38	-0.32	0.75	0.08	-0.12	0.07
YDR538W	-0.14	-0.3	-0.22	-0.64	-0.64	-0.97	-0.71	-0.62	0.03	0.39	0.43	0.29	0.19	-0.22	0.03	-0.56	-0.25	-0.67	-0.22	0.08	0.2	0	-0.01	-0.2	-0.27	-0.17	-0.58	-0.49	0	-0.17	-0.81	-0.79	-0.74	-0.81	-0.43	-0.58	-0.69	0.06	-0.49	-0.56	-0.17	-0.3	-0.64	-0.25	-0.22	0.37	-0.49	-0.38	-0.3
YDR539W	-0.6	-0.18	0.36	-0.09	0.28	0.7	0.36	-0.32	-0.14	0.08	-0.15	-0.58	-0.18	0.36	0.19	-0.89	-0.2	-1.64	0.25	-0.15	0.77	0.32	0.41	0.34	0.37	-1.47	-0.17	0.08	0.06	-0.34	-0.56	-0.62	-0.89	-0.25	-0.18		-1.06	-0.79	0.58	0.28	-0.27		-0.36				0.72	0.82	0.57
YDR540C		0.62	0.7	0.72	1.05	0.03	0.57	0.48	-0.6	-0.97	-1.4	0.89	0.81	0.07	0.15	-0.79	-0.74	-0.86	-0.6	-0.71	2.11	1.12	1.03	0.56	0.1	-0.17	-0.06	-0.06	-0.06	0.23	-0.3	-0.04	0.37	-0.36	0.26	-0.22	-0.29	0.04	0.15	0.19	0.16	-0.12	-0.18	0.01	0.08	-0.18	-0.43	-0.06	0.04
YDR541C	-1.03	-0.22	0.29	-0.2	0.36	1.06	0.48	0.03	-0.12	-0.12	-0.43	-0.69	-0.14	0.25	0.54	-2.84	-0.97	-1.79	-0.12	-0.38	0.88	-0.29	0.63	0.36	0.16	0.82	-0.32	0.38	0.14	-0.56	-0.67	-0.58	-0.76	-0.34	-0.34	-0.58	-0.69	-0.27	0.48	0.3	0.11	0.18	-0.01	-0.06	0	0.15	0.1	0.41	0.29
YDR542W	0.29	-0.03	0.11	0.14	-0.18	-0.29	0.01	-0.15	-0.45	-0.34	-0.29	0.11	0.2	-0.27	0.1	-0.79	-0.4	-0.45	-1.03	-0.2	0.9	0.34	0.48	0.03	-0.43	-0.27	-0.49	-0.29	0	-0.34	-0.3	-0.81	-0.62	-0.67	-0.32	-0.27	-0.69	-0.07	0.1	0	0.26	0.18	0.18	0.12	0.11	-0.3	-0.97	-0.71	-0.45
YDR543C	-0.92	-0.4	-0.34	-0.79	-0.47	-0.01	-0.67	-1.03	0.44	0.14	-0.69	-0.03	-0.22	0.11	-0.01	-1.64	-0.56	-2	0.25	-0.3	0.04	-0.32	0.1	-0.29	-0.03		-0.56	-0.29	-0.32	-0.58	-0.49	-0.89	-1.43	-0.97	-1.15				-0.2						-0.51		-0.22	-0.56	-0.32
YDR544C	-0.64	-0.94	-0.42	-0.29	-0.45	-0.3	-0.23	-0.12	-0.09	0.04	-0.27	0.29	-0.32	-0.3	-0.09	-0.45	-0.18	-0.03	-0.15	-0.1	0.32	-0.12	0.14	0	0.03	-0.42	-0.34	-0.36	0.04	-0.4	-0.25	-0.94	-0.69	-0.38	-0.4			0.6	-0.58							-0.27
YDR545W	-0.28	-0.22	0.05	-0.29	-0.01	0.15	0.02	0.18	-0.03	0	-0.16	-0.48	0.02	-0.12	0.12	-0.03	-0.17	0.04	0.09	0.37	-0.06	-0.01	0.12	-0.18	0.26	0.36	0.2	0.07	0.27	-0.01	0.16	-0.07	0.05	-0.2	-0.01	0.16	0.36	0.2	0.01	-0.3	-0.07		0.37	0.18	0.04	-0.71	-0.49	-0.51	-0.79
YEL001C	-0.3	-0.51	-0.45	-0.45	-0.74	0.2	-0.07	-0.49	0.28	0.48	-0.12	0.2	0.15	0.59	0.3	0.5	0.69	0.48	0.58	1.01	-1.4	-0.43	-0.74	-1.6	-0.2	1.58	0.37	1.59	0.48	0.18	0.26	0.37	0.67	-0.25	0.31	1.46	-0.18	0.5	-1.25	0.33	0.21	-0.32	-0.03	0.03	-0.69	0.29	0.51	0.59	0.53
YEL002C	-0.17	-0.6	-0.2	-0.47	-0.69	-0.42	-0.07	-0.4	0.12	0.14	-0.09	-0.03	0.1	0.16	0.25	0.26	0.03	0.31	-0.32	0.6	-0.56	-0.14	-0.27	-0.45	0.28	0.07	-0.06	0.06	0.33	-0.29	-0.32	-0.18	0.01	-0.23	-0.01	0.43	-0.04	0.94	0.36	0.25	0.34	-0.27	-0.29	-0.18	-0.51	0.2	0.46	0.58	0.45
YEL003W	0.07	-0.45	-0.69	-0.15	-0.18	0.28	-0.01	0.19	0.15	0.42	-0.2	0.33	0.44	0.57	0.2	0.31	0.31	0.64	-0.04	1.1	-1.22	-0.71	-0.84	-0.97	-0.04	1.72	-0.17	0.42	-0.23	-0.01	-0.17	0.18	0.33	-0.06	0.58	0.96	0.31	0.54	0.8	0.11	0.12	-0.18	-0.18	0.1	-0.64	0.24	0.24	0.18	0.3
YEL004W		0.11	0.28	0.33		0.19	0.23		-0.32	-0.09	-0.27	0.46	0.03	0.58	0.36	-0.42	-0.32	-0.51	-0.86	-0.4	-0.18	0	-0.29	-0.42	0.39	0.33	0.39	0.32	-0.71	-0.01	0.03	0.07	0.12	-0.12	0.04	0.74	0.25	0.85	0.51	0.31	0.3	-0.42	-0.17	-0.12	-0.56	0.03	0.28	0.42	0.31
YEL005C		0.37	0.56	0.77	0.46	0.86	0.46	0.11	-0.62	-0.2	-0.69	0.23	1.27	0.82	0.16	-0.36	-0.22	-0.51	-2.64	0.24	-1	-0.32	0.51	-0.58	-0.22		0.86		0.07	0.72	1.1	0.89		0.19	0.37	0.99	1.09	1.17	2.37	0.63	0.33	-0.15	0.21	0.07	-0.58	0.06	0.45	0.59	0.58
YEL006W	0.1	0.24	0	-0.33		0.37	0.26	-0.27	0.3	0.24	-0.57	0.1	-0.13	0.3	0.17	0.11	-0.75	-0.39	-0.02	-0.47	-0.52	-0.14	0.51	0	-0.09	0.1	-0.2	0.59	-0.16	-0.52	-2.65	-0.27	-0.04	-0.22	-1.44	0.31	0.03	0.29	-0.43	0.39	0.2	-0.34	-0.28	-0.32	-0.62	0.1	0.22	0.28	0.18
YEL007W	0.19	-0.3	0.28	0.3	0.06	0.62	0.06	-0.01	-0.44	-0.22	-0.78	-0.06	0.35	0.45	0.27	-0.37	-0.63	0.07	0.59	0.03	-0.37	-0.14	-0.47	-0.62	0.24	1.48	0.6	0.62	0.36	0.22	0.62	0.06	1.73	-0.29	0.01	0.68	0.08	0.16	-0.39	-0.01	-0.19	-0.43	-0.14	-0.4	-0.68	0.11	0.18	0.18	0.09
YEL008W		-0.29	-0.03	-0.45	-0.51		-0.23	-0.23	0.37	0.65	-0.29	0.17	-0.34	-0.37	0.44	-0.74	-0.31	-1.54	-0.19	0.09	-0.19	-0.44	-0.51	-0.34	-0.4	0.15	-0.48	0.25	0.16	-0.41	-0.82	-0.47	0.04	-0.59	-0.17	0.02	-0.63	-0.47	-0.42	-0.19	-0.23	-0.46	-0.21	-0.01	-0.41	-0.26	-0.24	-0.21	-0.33
YEL009C	-0.43	-1.15	-0.92	-0.6	-0.74	-0.3	-0.29	-0.3	0.46	0.89	0.66	-0.1	-0.25	0.52	0.16	1.08	1.11	0.7	1.29	1.07	-1.15	-1.29	-0.84	-1.36	-0.1	0.21	-0.03	0.26	0.53	-0.17	-0.27	0	0.41	0.08	0.15	0.93	-0.58	-0.09	-0.42	0.19	0.11	-0.12	-0.04	0.16	-0.29	0.36	0.29	0.41	0.19
YEL010W		-0.3	0.21	-0.38				-0.17	0.24	-0.18	-0.38	0.26	0.01	0.67	0.41	-1	-0.97	-0.32	-1.06	-1.09	-0.17	-0.69	-0.49	0.85	1.46	-0.49	-0.45	-0.32	-0.1	-0.47	-0.89	-0.15	0.15	-0.43	-0.92	0.59	0.3	0.14	0.74	0.12	0.37	-0.3	-0.07	0.03	-0.49	-0.01	0.18	-0.12	0.03
YEL011W	2.85	3.66	4.88						-3.18	-2.18	-1.4	-0.2	2.02	0.83	-1.64	-0.67	-0.64	-1.06	-1.51	-0.36	2.46	2.51	3.05	2.46	1.34		2.31	-2.25	0.24	2.47	2.06	0.55	4.05	0.33	-0.09	0.62	1.25	0.99	1.95	1.32	0.89	0.26	0.07	0.37	-0.14	0.25	1.43	1.13	1.03
YEL012W	1.35	1.54	1.43	1.38	1.65			0.93	0.41	-1.22	0	0.1	0.96	0.29	-0.81	-2	-1.94	-1.36	-0.97	-1	1.36	0.9	1.74	1	0.61	1.12	1.2	-0.74	-0.22	1.26	1.03	0.45	1.14	0.34	0.04		-0.15	1.65	0.62	1.72	1.24	0.36	0.44	0.26	-0.22	0.59	1.82	1.95	1.44
YEL013W	0.15	-0.03	0.5	0.41	-0.09	-0.45	-0.07	-0.25	-0.56	-0.09	-0.29	-0.3	0.49	0.37	-0.07	0.91	0.03	0.45	-1.18	0.93	-0.58	0.2	0.14	0.44	1.12	1.07	1.24	0.85	0.48	0.38	1.19	-0.01	0.9	-0.17	-0.18	1.18	0.15	0.64	0.57	0.59	0.25	0.01	-0.04	0.08	-0.09	0.06	0.7	0.29	0.62
YEL014C	0.03	-0.06		-0.3		-0.2	0	0.01	0.36	-0.34	-1	-0.09	-0.18	-0.56	0.08	-0.18	-0.03	-0.23	0.42	0.08	-0.67	-0.58	-1	-0.49	-0.27	-0.03	0.07	-0.1	-0.6	0.03	-0.09	0	-0.54	-0.23	0.06	-0.22	-0.6	-0.04	-0.67	-0.04	-0.17	-0.79	-0.25	-0.58	-0.79	0.11	0.24	0.23	0.18
YEL015W	0.01	-0.2	-0.34	-0.22		-0.49	0.32	0.32	0.26	0.07	-0.09	0.5	0.24	-0.1	0.16	0.46	0.34	-0.03	-0.36	0.23	-1.18	-0.34	-0.79	-0.3	0.42	0.25	0.18	0.37	-0.01	0.3	0.4	0.4	0.6	0.11	0.51	0.57	-0.27		-0.36	0.16	-0.06	-0.58	-0.4	-0.47	-0.71	0.26	0.68	0.33	0.45
YEL016C	-0.2	-0.03		-0.69		-0.04	0.01	0.01	0.25	-0.23	-0.51	-0.01	-0.2	-0.27	0.55	-0.32	-0.47	-0.51	0	-0.3	-0.58	-0.86	-0.89	-1.4	-0.54	-0.01	0.07	0.03	-0.03	-0.27	0	-0.17	-1.15	-0.64	0.03	0.14	-0.43	0.25	-0.64	-0.22	0.01	-0.32	-0.4	-0.51	-0.6	0.04	0.08	-0.14	-0.17
YEL017C-A	-0.06	-0.07	-0.58	-0.69	-1.15	-1	-0.3	-0.09	0.25	0.03	-0.29	0.36	0.29	0.04	0.4	-0.51	-0.09	-0.17	0.4	0.38	-1.06	-0.34	-0.49	-0.69	0.04	0.07	0.29	-0.12	0.46	0.01	-0.29	0.04	0.18	0.1	0	0.28	-0.15	0	-0.3	-0.18	-0.01	-0.18	-0.25	-0.14	-0.42	0.12	0.01	-0.07	0.15
YEL017W	0.08	0.77		-0.04		0.3	0.42	0.26	0	-0.1	-0.22	-0.45	0.37	-0.03	0.6	-0.76	-0.74	-0.84	0.14	0.08	-0.06	0.43	0.25	0.15	0.28	0.33	0.29	0.06	0.38	0.06	-0.01	-0.3	-0.43	-0.56	-0.34	0.04		-0.04	-0.69	-0.36	-0.2	-0.42	-0.47	-0.47	-0.51	-0.34	-0.04	-0.38	-0.23
YEL018W	0.29	-0.45	-0.84						0.4	0.12	0.2	0.76	0.41	0.43	-0.22	-0.14	0.11	-0.12	-0.42	-0.12	-0.76	-0.32	-0.43	-0.49	0.33	-0.3	-0.23	-0.14	-0.18	0.01	-0.01	0.18	0.21	0.21	0.36	-0.01	0.38	-0.47	-0.54	-0.23	-0.15	-0.51	-0.62	-0.51	-0.71	-0.1	-0.27	-0.45	-0.22
YEL019C	-0.42	-0.4		-0.58		-0.17	0.37	0.26	0.18	-0.23	0.23	-0.47	-0.22	-0.58	0.23	-0.3	-0.79	-0.15	-1.4	-0.86	-0.54	-0.51	-0.45	-1	-0.56	0	-0.32	-0.01	-0.03	-0.45	-0.17	0.08	-0.32	-0.15	0.42	-0.56	-0.62	-0.27	-0.89	-0.22	-0.15	-0.23	-0.58	-0.56	-0.74	-0.06	0.32	-0.14	-0.03
YEL020C	0.43	0.44	1.34						-0.71	-0.47	-0.34	-0.58	0.79	0.68	0.25	-0.81	-0.92	0.62	-1.6	-0.04	0.77	1	0.43	0.58	0.86	0.7	0.55	0.9	0.36	0.41	0.75	0.58	0.58	0.15	0.42	0.33	-0.92	0.39	0.26	0.04	0.16	-0.23	-0.17	-0.32	-0.62	-0.4	0.04	-0.84	-0.25
YEL021W	-0.43	-0.54		-1.22		-0.92	0.31	-0.14	0.42	0.5	0.6	-0.38	-0.81	-1.06	0.59	0.94	1.3	0.61	1.3	0.3	-1.18	-0.69	-1.18	-1.43	-0.34	-0.47	-0.92	-0.94	-0.23	-0.12	-0.79	-0.79	-0.12	-1	-1.03	-0.81	-1.89	-1.22	-1.94	-1.09	-0.36	-0.49	-0.76	-0.94	-0.92	-0.15	-0.49	-0.79	-0.71
YEL022W	0.1	-0.45	-0.56		0.77				-0.69	-0.18	0	-0.38	-0.07	-0.23	0.24	-1.06	0.31	0.14	-1.15	1.86	-0.58	-0.38	0.16	0	-0.86	1.1	0.76	0.83	0.23	0.11	1.08	0.93	1.13	0.28	1.06	0.19	-0.29		-0.67	0.1	-0.15	-0.64	0.1	-0.27	-0.94	-0.14	0.28	0.14	0.03
YEL023C									0.28	-0.79	-1	-0.25	-0.25	-0.23	0.39	-0.3	-0.69	-0.3	-0.62	-1.25	-1		1			0.2	0.08	0.12	0	-0.04	0.32	0.24	0.19	-0.32	0.04	-0.03	-0.15	0.63	1.32	0.16	0.34	-0.3	-0.2	-0.23	-0.56	0.11	0.37	0.08	0.19
YEL024W	1.11	1.76	2.13	2.15	1.52	1.3	0.52		-1.15	-0.76	-0.58	-0.15	0.95	0.88	-0.2	-0.56	-1.36	-1.03	-0.56	0.18	1.63	1.82	1.98	1.86	1.67	0.79	0.37	-0.51	0.16	0.9	0.38	-0.38	0.61	-0.06	-0.69		-0.36	-0.09	0.68	0.39	0.37	0.56	0.06	0.93	0.3	0.25	0.68	0.58	0.42
YEL025C		-0.43	-0.5	0.03	-0.03		-0.27	0.14	0.24	-0.91	-0.28	0.21	0.07	0.25	0.29	-0.69	0.2	0.24	-1.28	-0.35	0.05	-0.11	0.01	-0.66	-0.13	0.39	0.28	0.48	0.16	0.35	0.65	0.03	-0.39	0.03	0.45	0.21	0.09	0.29	0.46	0.05	-0.18	-0.04	0.02	0.03	0.25	-0.28	-0.07	0.43	0.07
YEL026W	-0.54	-1.69	-2.64	-2.06	-2.56	-1.6	-0.84		0.89	1.32	1.31	0.32	-1.36	-0.86	0.53	1.07	1.4	1.23	1.71	1.36	-3.18	-3.18	-3.18	-1.94	-0.94	-0.25	-0.86	-0.03	0.64	-0.29	-1.18	-0.36	-0.15	-0.14	0.06		-1.69	-1.6	-1.06	-0.84	-0.51	0.15	-0.34	0.38	0.16	0.33	-0.42	-0.42	-0.42
YEL027W	-0.14	0.01	-0.3		-0.76				0.43	0.62	0.48	0.25	0.31	0.06	0.45	0.14	0.11	0.04	0.56	0.62	-0.47	-0.54	-0.71	0.55	-0.04	0.08	0.08	0.19	0.67	0.03	-0.3	-0.15	-0.06	-0.04	-0.07	-0.1	-0.01	0.03	0.07	-0.14	0.08	0.19	-0.36	0.25	0.5	0.33	0.12	0.39	0.25
YEL028W		-0.2	-0.67	-0.62	-0.38				-0.34	0.12	-0.42	0.33	0.03	0.92	0.4	0.18	-0.25	-0.03	-0.42	-0.4	-0.4	-0.43	-0.56	2.35	-0.12	-0.4	-0.29	-0.94	-0.49	-0.01	-0.3	-0.01	-0.34	-0.51	-0.1	0.55	-0.43	0.01	0.03	-0.09	-0.23	0.01	-0.38	0.41	0.25	-0.07	-0.1	-0.01	-0.01
YEL029C	-0.4	-0.71	-0.79	-0.92			-0.22	-0.14	0.08	0.4	0.11	-0.06	-0.17	0.08	0.7	0.01	-0.04	0.21	-0.06	0.07	-0.45	-1.79	-0.86	-0.45	-0.51	-0.38	-0.07	0.41	0.44	-0.27	-0.47	0	-0.64	0.14	0.3	0.28	0.25	-0.07	0.14	0.1	0	0.11	-0.29	0.06	0.26	0	0.21	0.34	0.28
[truncated: 4,633 more rows]
[truncated: 124 more columns]
